# Supplementary material for: Transcriptomic response for revealing the molecular mechanism of oat flowering under different photoperiods
Source: Front Plant Sci. 2023 Oct 31;14:1279107. doi: 10.3389/fpls.2023.1279107 (PMC10644674; doi:10.3389/fpls.2023.1279107)
Supplement: Supplementary file 7 [file Table_1.xls]

## Sheet: Table S1
Supplementary Table 1. The sample names in this study.
Sample name	photoperiod	days	Repeatition
10LD-1	long day	10	1
10LD-2	long day	10	2
10LD-3	long day	10	3
10SD-1	short day	10	1
10SD-2	short day	10	2
10SD-3	short day	10	3
15LD-1	long day	15	1
15LD-2	long day	15	2
15LD-3	long day	15	3
15SD-1	short day	15	1
15SD-2	short day	15	2
15SD-3	short day	15	3
20LD-1	long day	20	1
20LD-2	long day	20	2
20LD-3	long day	20	3
20SD-1	short day	20	1
20SD-2	short day	20	2
20SD-3	short day	20	3
25LD-1	long day	25	1
25LD-2	long day	25	2
25LD-3	long day	25	3
25SD-1	short day	25	1
25SD-2	short day	25	2
25SD-3	short day	25	3
30LD-1	long day	30	1
30LD-2	long day	30	2
30LD-3	long day	30	3
30SD-1	short day	30	1
30SD-2	short day	30	2
30SD-3	short day	30	3
40LD-1	long day	40	1
40LD-2	long day	40	2
40LD-3	long day	40	3
40SD-1	short day	40	1
40SD-2	short day	40	2
40SD-3	short day	40	3
50LD-1	long day	50	1
50LD-2	long day	50	2
50LD-3	long day	50	3
50SD-1	short day	50	1
50SD-2	short day	50	2
50SD-3	short day	50	3
