# Supplementary material for: Transcriptomic response for revealing the molecular mechanism of oat flowering under different photoperiods
Source: Front Plant Sci. 2023 Oct 31;14:1279107. doi: 10.3389/fpls.2023.1279107 (PMC10644674; doi:10.3389/fpls.2023.1279107)
Supplement: Supplementary file 8 [file Table_2.xlsx]

## Sheet: Table S2
Supplementary Table 2. qRT-PCR primers used in our study.
Gene ID	Primers (5'-3')
GAPDH	TGTCCATGCCATGACTGCAA
	CCAGTGCTGCTTGGAATGATG
AVESA.00001b.r1.2Ag0001213	CGACAAGGTTACTGCCATACTG
	TTGCCCGAAAAGCGACT
AVESA.00001b.r1.4Cg0003115	GAGACAACGACACCCCACA
	GCCTCGGAACCCTTGAATA
AVESA.00001b.r1.3Cg0002716	GTTCTACCTGGTGGCGTTCC
	GGGCTGCGACTTGTGGTT
AVESA.00001b.r1.7Dg0001998	GGCGAACAAGTACAGGATGG
	CTGACAGAACAGAGGAAGGCT
AVESA.00001b.r1.2Dg0002924	AAAGTGCCCTTCAGACCG
	GCAGCATCCCTGTTATTCC
AVESA.00001b.r1.4Ag0000056	AGGTGCAGGAGCTGTATGTG
	TGTCCAGGCTTCCGTTGT
AVESA.00001b.r1.4Ag0002930	TGCTTCTTGGGGCTTACG
	CTGGCAATGATCCTCGGT
AVESA.00001b.r1.4Dg0001543	AGATGGCTATGGGGATGGG
	AGGTCGGTGGGGTTGTAGT
AVESA.00001b.r1.1Ag0002259	CCCGCATGTTTGGTATAGAG
	GGTCATCGCCGAGAAGTAG
AVESA.00001b.r1.3Ag0000864	AGGAGGAGTCTGAGCCAAAG
	GGTGCTGAAGCCAATGAAC
