# Supplementary material for: Transcriptomic response for revealing the molecular mechanism of oat flowering under different photoperiods
Source: Front Plant Sci. 2023 Oct 31;14:1279107. doi: 10.3389/fpls.2023.1279107 (PMC10644674; doi:10.3389/fpls.2023.1279107)
Supplement: Supplementary file 9 [file Table_3.xls]

## Sheet: Table S3
Supplementary Table 3. Summary of the RNA-seq data.
Sample name	Clean Reads1	Clean Bases2	GC Content3	%≥Q304	Total Reads5	Mapped Reads6	Unique mapped Reads7	Multiple mapped Reads8	Reads Map to '+'9	Reads Map to '-'10
10LD-1	22478153	6732025638	0.5454	0.9482	44,956,3 06	42,854,7 27 (95.33%)	38,646,0 36 (85.96%)	4,208,69 1 (9.36%)	23,859,3 49 (53.07%)	23,865,7 59 (53.09%)
10LD-2	24964454	7478325436	0.5428	0.9476	49,928,9 08	47,550,5 21 (95.24%)	42,963,9 01 (86.05%)	4,586,62 0 (9.19%)	26,430,7 78 (52.94%)	26,416,5 86 (52.91%)
10LD-3	21505228	6440786294	0.5489	0.9483	43,010,4 56	40,931,5 86 (95.17%)	36,867,2 95 (85.72%)	4,064,29 1 (9.45%)	22,847,2 46 (53.12%)	22,817,4 01 (53.05%)
10SD-1	19573800	5861487376	0.5512	0.9489	39,147,6 00	36,729,8 24 (93.82%)	33,141,0 93 (84.66%)	3,588,73 1 (9.17%)	20,431,5 37 (52.19%)	20,424,7 12 (52.17%)
10SD-2	21766080	6516780460	0.5491	0.9494	43,532,1 60	41,450,1 78 (95.22%)	37,448,4 18 (86.02%)	4,001,76 0 (9.19%)	23,038,8 32 (52.92%)	23,021,5 32 (52.88%)
10SD-3	22092583	6618419448	0.5526	0.9469	44,185,1 66	42,154,5 14 (95.40%)	38,084,0 99 (86.19%)	4,070,41 5 (9.21%)	23,437,5 87 (53.04%)	23,432,5 57 (53.03%)
15LD-1	23923180	7167261066	0.5489	0.9491	47,846,3 60	45,451,4 98 (94.99%)	41,094,0 81 (85.89%)	4,357,41 7 (9.11%)	25,311,0 70 (52.90%)	25,279,4 04 (52.83%)
15LD-2	20312283	6085726834	0.5332	0.9469	40,624,5 66	38,629,3 15 (95.09%)	34,856,3 92 (85.80%)	3,772,92 3 (9.29%)	21,520,5 48 (52.97%)	21,480,9 68 (52.88%)
15LD-3	19931232	5969680264	0.5409	0.945	39,862,4 64	37,616,9 11 (94.37%)	33,982,6 22 (85.25%)	3,634,28 9 (9.12%)	20,904,9 11 (52.44%)	20,900,0 97 (52.43%)
15SD-1	21864993	6550772850	0.5551	0.9394	43,729,9 86	41,640,5 12 (95.22%)	37,704,3 75 (86.22%)	3,936,13 7 (9.00%)	23,087,4 57 (52.80%)	23,074,6 46 (52.77%)
15SD-2	23527096	7047965766	0.5441	0.9513	47,054,1 92	44,821,9 81 (95.26%)	40,571,7 80 (86.22%)	4,250,20 1 (9.03%)	24,869,7 10 (52.85%)	24,851,9 49 (52.82%)
15SD-3	20815371	6236105080	0.55	0.9449	41,630,7 42	39,755,8 30 (95.50%)	36,033,1 45 (86.55%)	3,722,68 5 (8.94%)	22,022,8 06 (52.90%)	22,010,8 12 (52.87%)
20LD-1	24571375	7357863172	0.5474	0.9561	49,142,7 50	46,764,0 48 (95.16%)	42,255,7 49 (85.99%)	4,508,29 9 (9.17%)	25,984,1 08 (52.87%)	25,957,9 22 (52.82%)
20LD-2	20277482	6074153216	0.5477	0.9477	40,554,9 64	38,613,6 52 (95.21%)	34,977,2 38 (86.25%)	3,636,41 4 (8.97%)	21,403,3 01 (52.78%)	21,385,3 36 (52.73%)
20LD-3	22710785	6803455034	0.5559	0.9458	45,421,5 70	43,219,3 86 (95.15%)	39,071,3 40 (86.02%)	4,148,04 6 (9.13%)	24,044,5 32 (52.94%)	24,026,1 74 (52.90%)
20SD-1	19253424	5766906352	0.5504	0.9499	38,506,8 48	36,779,5 68 (95.51%)	33,310,9 67 (86.51%)	3,468,60 1 (9.01%)	20,415,9 59 (53.02%)	20,420,9 26 (53.03%)
20SD-2	19856047	5948720478	0.5534	0.9448	39,712,0 94	37,882,6 61 (95.39%)	34,332,0 31 (86.45%)	3,550,63 0 (8.94%)	20,999,5 07 (52.88%)	20,993,8 07 (52.87%)
20SD-3	20004595	5990968546	0.5474	0.9384	40,009,1 90	37,828,4 77 (94.55%)	34,281,7 10 (85.68%)	3,546,76 7 (8.86%)	20,985,4 68 (52.45%)	20,973,2 46 (52.42%)
25LD-1	23376512	7001564984	0.5352	0.9524	46,753,0 24	44,283,3 47 (94.72%)	39,876,6 88 (85.29%)	4,406,65 9 (9.43%)	24,737,3 81 (52.91%)	24,691,2 65 (52.81%)
25LD-2	20105515	6023845520	0.5373	0.9328	40,211,0 30	37,932,4 32 (94.33%)	34,320,7 29 (85.35%)	3,611,70 3 (8.98%)	21,048,0 16 (52.34%)	21,048,3 24 (52.34%)
25LD-3	20065850	6011577550	0.5419	0.9239	40,131,7 00	37,472,0 55 (93.37%)	34,106,2 38 (84.99%)	3,365,81 7 (8.39%)	20,657,8 47 (51.48%)	20,658,6 91 (51.48%)
25SD-1	21396232	6408300314	0.546	0.9474	42,792,4 64	40,786,6 54 (95.31%)	36,929,4 91 (86.30%)	3,857,16 3 (9.01%)	22,600,8 25 (52.81%)	22,596,1 10 (52.80%)
25SD-2	23601513	7068643002	0.5467	0.9515	47,203,0 26	44,828,7 72 (94.97%)	40,479,7 47 (85.76%)	4,349,02 5 (9.21%)	24,935,3 11 (52.83%)	24,925,0 96 (52.80%)
25SD-3	22215956	6656033678	0.5486	0.9514	44,431,9 12	42,472,7 27 (95.59%)	38,438,7 73 (86.51%)	4,033,95 4 (9.08%)	23,570,3 37 (53.05%)	23,558,4 48 (53.02%)
30LD-1	20422495	6117761470	0.5558	0.9559	40,844,9 90	39,018,7 83 (95.53%)	35,150,4 67 (86.06%)	3,868,31 6 (9.47%)	21,836,6 06 (53.46%)	21,785,3 89 (53.34%)
30LD-2	19753772	5918634932	0.5505	0.9522	39,507,5 44	37,672,7 79 (95.36%)	34,034,3 26 (86.15%)	3,638,45 3 (9.21%)	20,997,7 33 (53.15%)	20,960,2 93 (53.05%)
30LD-3	21062658	6310650268	0.5505	0.9503	42,125,3 16	39,149,3 80 (92.94%)	35,189,5 50 (83.54%)	3,959,83 0 (9.40%)	22,068,9 99 (52.39%)	22,028,5 04 (52.29%)
30SD-1	22059902	6607949478	0.5543	0.9494	44,119,8 04	42,081,8 98 (95.38%)	38,014,8 88 (86.16%)	4,067,01 0 (9.22%)	23,501,4 73 (53.27%)	23,467,5 12 (53.19%)
30SD-2	21234800	6360821978	0.5604	0.9382	42,469,6 00	40,472,9 41 (95.30%)	36,663,0 78 (86.33%)	3,809,86 3 (8.97%)	22,511,8 19 (53.01%)	22,499,4 90 (52.98%)
30SD-3	22109633	6621786422	0.5552	0.952	44,219,2 66	42,053,4 59 (95.10%)	37,962,8 72 (85.85%)	4,090,58 7 (9.25%)	23,428,0 61 (52.98%)	23,398,6 50 (52.92%)
40LD-1	19791988	5927173694	0.541	0.9391	39,583,9 76	37,214,4 61 (94.01%)	33,674,0 75 (85.07%)	3,540,38 6 (8.94%)	20,690,7 87 (52.27%)	20,682,4 89 (52.25%)
40LD-2	20301557	6081684638	0.5385	0.9486	40,603,1 14	37,139,7 96 (91.47%)	33,420,3 25 (82.31%)	3,719,47 1 (9.16%)	21,075,8 68 (51.91%)	21,020,7 11 (51.77%)
40LD-3	24047881	7203744814	0.5425	0.9523	48,095,7 62	43,936,8 49 (91.35%)	39,601,0 61 (82.34%)	4,335,78 8 (9.01%)	24,681,1 30 (51.32%)	24,639,9 31 (51.23%)
40SD-1	24623521	7374503398	0.5483	0.9506	49,247,0 42	46,844,9 22 (95.12%)	42,172,3 51 (85.63%)	4,672,57 1 (9.49%)	26,239,6 13 (53.28%)	26,221,5 11 (53.24%)
40SD-2	19259072	5768839878	0.5435	0.9544	38,518,1 44	36,638,8 81 (95.12%)	33,123,7 14 (86.00%)	3,515,16 7 (9.13%)	20,368,4 21 (52.88%)	20,346,7 85 (52.82%)
40SD-3	20371515	6103069044	0.5431	0.9446	40,743,0 30	38,590,4 84 (94.72%)	34,998,1 43 (85.90%)	3,592,34 1 (8.82%)	21,350,0 86 (52.40%)	21,343,8 53 (52.39%)
50LD-1	20831610	6239480726	0.5353	0.9519	41663220	37,695,054(90.48%)	33,813,709(81.16%)	3,881,345(9.32%)	21,451,694(51.49%)	21,440,784(51.46%)
50LD-2	21212028	6352758182	0.5431	0.9525	42424056	40,165,601(94.68%)	36,216,467(85.37%)	3,949,134(9.31%)	22,439,965(52.89%)	22,408,273(52.82%)
50LD-3	19379048	5805392542	0.5473	0.9516	38758096	36,624,874(94.50%)	33,093,274(85.38%)	3,531,600(9.11%)	20,437,481(52.73%)	20,405,325(52.65%)
50SD-1	23399445	7009987842	0.5467	0.9488	46798890	44,391,131(94.86%)	40,176,207(85.85%)	4,214,924(9.01%)	24,781,121(52.95%)	24,746,682(52.88%)
50SD-2	22289495	6676888816	0.5467	0.9461	44578990	42,350,175(95.00%)	38,366,485(86.06%)	3,983,690(8.94%)	23,542,504(52.81%)	23,530,400(52.78%)
50SD-3	20474080	6130042740	0.5394	0.9423	40948160	38,545,354(94.13%)	34,831,655(85.06%)	3,713,696(9.07%)	21,403,101(52.27%)	21,407,125(52.28%)
Note:
1	total number of pair-end Reads in Clean Data
2	total number of bases in Clean Data
3	GC content in Clean Data
4	the percentage of the bases with a value higher than or equal to the 30% in Clean Data
5	the number of clean reads
6	the number of reads mapped to the reference genome and the percentage in clean reads
7	the number of reads that were unique mapped to the reference genome and the percentage in clean reads
8	The number of Reads matched to multiple locations of the reference genome and the percentage in clean reads
9	the number of reads matched to the forward strand of reference genome and the percentage in clean reads
10	the number of reads matched to the reverse strand of reference genome and the percentage in clean reads
