# Supplementary material for: Transcriptomic response for revealing the molecular mechanism of oat flowering under different photoperiods
Source: Front Plant Sci. 2023 Oct 31;14:1279107. doi: 10.3389/fpls.2023.1279107 (PMC10644674; doi:10.3389/fpls.2023.1279107)
Supplement: Supplementary file 10 [file Table_4.xls]

## Sheet: Table S4
Supplementary Table 4. Pearson's correlation coefficient of expression values between three biological replicates.
Duplicate 1	Duplicate 2	r2
L10-1	L10-2	0.8765
L10-1	L10-3	0.8682
L10-2	L10-3	0.8932
S10-1	S10-2	0.8686
S10-1	S10-3	0.9408
S10-2	S10-3	0.8397
L15-1	L15-2	0.8264
L15-1	L15-3	0.8859
L15-2	L15-3	0.8428
S15-1	S15-2	0.8576
S15-1	S15-3	0.9112
S15-2	S15-3	0.9222
L20-1	L20-2	0.9312
L20-1	L20-3	0.8564
L20-2	L20-3	0.8268
S20-1	S20-2	0.8426
S20-1	S20-3	0.814
S20-2	S20-3	0.858
L25-1	L25-2	0.8227
L25-1	L25-3	0.847
L25-2	L25-3	0.8645
S25-1	S25-2	0.8008
S25-1	S25-3	0.9051
S25-2	S25-3	0.8928
L30-1	L30-2	0.9501
L30-1	L30-3	0.9378
L30-2	L30-3	0.9293
S30-1	S30-2	0.897
S30-1	S30-3	0.9166
S30-2	S30-3	0.9322
L40-1	L40-2	0.8662
L40-1	L40-3	0.9046
L40-2	L40-3	0.9134
S40-1	S40-2	0.8124
S40-1	S40-3	0.9359
S40-2	S40-3	0.8245
L50-1	L50-2	0.875
L50-1	L50-3	0.9079
L50-2	L50-3	0.9329
S50-1	S50-2	0.9254
S50-1	S50-3	0.9049
S50-2	S50-3	0.8804
