# Supplementary material for: Transcriptomic response for revealing the molecular mechanism of oat flowering under different photoperiods
Source: Front Plant Sci. 2023 Oct 31;14:1279107. doi: 10.3389/fpls.2023.1279107 (PMC10644674; doi:10.3389/fpls.2023.1279107)
Supplement: Supplementary file 11 [file Table_5.xls]

## Sheet: 10LD_vs_10SD
Supplementary Table 5. Total differentially expressed genes (DEGs) identified under 10-day long-day and short day photoperiods.
GeneID	FDR	log2FC
AVESA.00001b.r1.3Ag0000887	1.53615e-07	1.24872
AVESA.00001b.r1.1Ag0001772	0.00199186	-0.987968
NewGene_2034	0.0420879	-1.54493
NewGene_16331	1.29036e-05	4.11364
AVESA.00001b.r1.2Ag0002403	0.0103156	-0.999204
AVESA.00001b.r1.5Cg0001605	1.63211e-08	-3.47996
NewGene_34217	0.0283782	-1.11152
NewGene_10242	4.92126e-07	-3.93245
AVESA.00001b.r1.2Dg0001909	0.0342499	-2.26358
AVESA.00001b.r1.4Dg0000131	0.0360883	1.77439
AVESA.00001b.r1.2Ag0000768	1.73236e-10	2.48738
AVESA.00001b.r1.3Dg0002045	0.0225186	-0.810862
AVESA.00001b.r1.6Ag0002281	0.00147302	-2.29452
AVESA.00001b.r1.7Dg0002882	8.55273e-05	-1.15197
AVESA.00001b.r1.4Ag0001600	0.049974	2.24128
AVESA.00001b.r1.5Ag0002465	1.82244e-06	2.48869
AVESA.00001b.r1.5Ag0002467	7.22757e-07	2.48263
AVESA.00001b.r1.2Ag0000952	3.40612e-07	0.892667
AVESA.00001b.r1.2Ag0000958	0.0310164	0.935462
AVESA.00001b.r1.4Dg0001159	0.000980351	-0.981812
AVESA.00001b.r1.5Cg0002986	0.0341429	1.38162
AVESA.00001b.r1.7Dg0001472	0.00109413	-0.995981
AVESA.00001b.r1.4Cg0002319	0.0256942	-1.1808
AVESA.00001b.r1.6Dg0000681	1.83369e-12	4.06901
NewGene_14943	0.0271521	0.815691
AVESA.00001b.r1.2Dg0002498	0.0115886	1.74513
AVESA.00001b.r1.7Dg0002775	0.0268178	3.07916
AVESA.00001b.r1.2Dg0003230	0.0177033	-1.6005
AVESA.00001b.r1.5Ag0002068	0.0109831	-0.624022
AVESA.00001b.r1.5Ag0002063	0.0479992	0.903486
NewGene_39221	0.00284633	-0.854169
NewGene_39228	0.0014487	-2.11718
AVESA.00001b.r1.2Dg0002041	0.0321026	0.922707
NewGene_30778	0.000461528	2.58451
AVESA.00001b.r1.3Cg0002442	2.66046e-08	-0.854744
AVESA.00001b.r1.5Ag0002230	0.0222648	-1.23713
NewGene_27654	0.000102629	-1.7674
AVESA.00001b.r1.2Dg0002367	1.38564e-06	2.18176
AVESA.00001b.r1.1Cg0001443	0.00180825	0.896953
AVESA.00001b.r1.1Ag0000765	5.07833e-05	-1.05169
AVESA.00001b.r1.1Ag0000769	0.0124156	-0.742852
AVESA.00001b.r1.5Dg0000065	0.0040549	-1.79599
AVESA.00001b.r1.4Cg0001020	1.55021e-11	-2.01459
AVESA.00001b.r1.4Ag0001310	0.00417465	-0.900743
AVESA.00001b.r1.7Dg0000070	0.0349741	1.75585
AVESA.00001b.r1.3Cg0002683	0.00765498	-1.16902
AVESA.00001b.r1.7Dg0003517	0.00220202	3.49938
AVESA.00001b.r1.5Ag0001106	0.037862	-0.831124
AVESA.00001b.r1.2Dg0001685	0.00229338	1.57501
NewGene_41778	8.12684e-06	3.6652
AVESA.00001b.r1.1Dg0003537	0.0361209	2.08833
NewGene_15119	0.0332471	-0.754495
AVESA.00001b.r1.5Dg0002040	0.000288514	-0.843557
AVESA.00001b.r1.6Ag0002017	0.0062088	1.1198
AVESA.00001b.r1.6Cg0002787	5.70936e-07	1.84541
AVESA.00001b.r1.2Dg0002448	0.0256942	-0.791773
AVESA.00001b.r1.5Ag0000140	0.0195087	1.36799
NewGene_34074	0.00195239	-1.62304
NewGene_40526	0.0194883	-1.91074
AVESA.00001b.r1.4Ag0000950	0.0113566	2.37524
AVESA.00001b.r1.4Cg0002022	0.000244795	-1.28022
AVESA.00001b.r1.6Ag0002192	0.0443656	-1.1106
AVESA.00001b.r1.5Dg0000235	0.0177033	0.760803
NewGene_12523	0.035093	2.58684
AVESA.00001b.r1.4Cg0000482	0.0222662	-0.76987
AVESA.00001b.r1.4Dg0000025	0.00995246	0.968784
NewGene_42475	0.00292355	1.81551
AVESA.00001b.r1.5Ag0000267	0.000515348	0.901572
AVESA.00001b.r1.6Dg0000632	2.75676e-06	2.60496
AVESA.00001b.r1.3Ag0000963	0.0123978	-1.40652
AVESA.00001b.r1.1Dg0003354	1.08033e-06	-2.31973
AVESA.00001b.r1.2Cg0000481	0.0156	-1.30548
AVESA.00001b.r1.5Dg0000804	0.0277821	-0.609382
AVESA.00001b.r1.1Dg0002003	0.00974286	-1.41847
NewGene_25977	0.0398329	-1.26117
NewGene_40452	0.00362229	3.94396
AVESA.00001b.r1.5Cg0002531	0.0112881	1.36993
AVESA.00001b.r1.4Ag0000821	0.0131067	0.697878
AVESA.00001b.r1.2Dg0001558	0.0480592	-0.868118
NewGene_23515	3.45772e-05	5.24763
AVESA.00001b.r1.4Dg0001292	0.00335439	-1.57162
AVESA.00001b.r1.3Dg0000573	4.38006e-05	1.48791
AVESA.00001b.r1.4Dg0000698	5.96976e-05	-1.20889
AVESA.00001b.r1.4Dg0001126	7.14637e-06	4.91354
AVESA.00001b.r1.1Dg0001150	0.0291687	-0.945844
NewGene_12637	0.000783371	-2.3291
AVESA.00001b.r1.4Cg0002795	0.0337246	0.593719
AVESA.00001b.r1.6Cg0002985	0.024607	-1.12808
AVESA.00001b.r1.5Dg0001895	6.68672e-06	1.80727
AVESA.00001b.r1.7Dg0003391	0.000128061	1.31262
NewGene_36540	1.22688e-08	-4.52323
AVESA.00001b.r1.2Ag0001115	0.00012422	2.51026
AVESA.00001b.r1.5Ag0002933	0.0011736	-0.66473
AVESA.00001b.r1.7Ag0001502	6.87276e-11	-0.916129
AVESA.00001b.r1.6Dg0001535	0.0016716	-1.24998
NewGene_21271	0.0373602	-1.51099
NewGene_42561	0.0301461	-1.87366
NewGene_44010	0.00011518	1.14712
AVESA.00001b.r1.6Ag0000911	0.000120869	2.64553
AVESA.00001b.r1.3Cg0001803	0.0045811	-0.952551
AVESA.00001b.r1.1Cg0000637	0.000699163	3.18933
AVESA.00001b.r1.4Cg0000905	0.00394883	-2.23887
NewGene_4790	0.0129882	-1.31656
AVESA.00001b.r1.6Ag0002145	0.023231	-0.738802
NewGene_33230	0.0144598	-1.50133
AVESA.00001b.r1.2Cg0000649	0.0156006	2.42829
NewGene_42699	3.81811e-06	1.55067
AVESA.00001b.r1.5Ag0001650	3.81441e-07	-1.4637
AVESA.00001b.r1.4Ag0001797	0.0271444	-1.2271
AVESA.00001b.r1.2Cg0001862	3.46171e-05	2.20569
AVESA.00001b.r1.5Cg0002029	0.000331198	-1.10498
NewGene_11081	0.011529	-0.62538
AVESA.00001b.r1.6Dg0000851	3.84896e-06	2.59173
AVESA.00001b.r1.6Cg0001412	0.00194079	-0.637662
AVESA.00001b.r1.2Cg0000211	0.0268658	1.45393
AVESA.00001b.r1.6Ag0000275	0.0156006	-0.608037
AVESA.00001b.r1.5Dg0000566	0.0363004	0.626585
AVESA.00001b.r1.3Cg0001918	0.00359892	0.912077
AVESA.00001b.r1.1Ag0002118	7.44005e-06	-1.9715
AVESA.00001b.r1.5Cg0002540	0.00109752	-1.79171
AVESA.00001b.r1.6Ag0003301	5.95696e-08	3.33736
AVESA.00001b.r1.4Cg0003665	0.00836668	-1.08835
AVESA.00001b.r1.1Ag0002099	0.00332408	0.945978
AVESA.00001b.r1.6Ag0001495	0.0337777	0.634674
AVESA.00001b.r1.5Ag0000679	0.000142168	-0.898295
AVESA.00001b.r1.2Ag0002019	0.00219462	-1.73181
AVESA.00001b.r1.4Dg0000124	0.0256942	1.09133
AVESA.00001b.r1.4Cg0003292	2.41561e-05	1.5281
NewGene_42713	0.0002296	-2.38898
AVESA.00001b.r1.4Ag0001618	0.029419	-0.60377
AVESA.00001b.r1.5Ag0002474	0.000125815	-0.819094
AVESA.00001b.r1.6Dg0000202	0.0360883	-1.09682
AVESA.00001b.r1.1Dg0002482	0.000393748	-1.75289
AVESA.00001b.r1.1Ag0003051	0.00406291	-0.987136
AVESA.00001b.r1.4Cg0001087	0.000644882	0.610525
AVESA.00001b.r1.3Ag0002233	0.00393272	-0.76177
AVESA.00001b.r1.4Ag0002033	0.0182615	1.12654
AVESA.00001b.r1.2Dg0003588	3.35272e-08	3.13939
AVESA.00001b.r1.7Cg0002378	7.17406e-14	1.12134
AVESA.00001b.r1.3Cg0000830	4.48844e-05	-1.31825
AVESA.00001b.r1.5Ag0000377	0.000239976	0.955924
AVESA.00001b.r1.1Dg0001463	0.00402395	-1.49975
NewGene_24100	0.0298519	-0.77991
AVESA.00001b.r1.6Cg0001721	0.0161376	-0.611301
AVESA.00001b.r1.6Ag0001121	1.99379e-07	2.62773
AVESA.00001b.r1.7Cg0002707	8.61692e-06	-0.696916
AVESA.00001b.r1.1Dg0003410	0.0162193	-1.80508
AVESA.00001b.r1.4Ag0000350	0.00926663	0.599398
NewGene_23263	0.00105123	1.6777
AVESA.00001b.r1.2Dg0001336	3.06939e-07	-1.30316
AVESA.00001b.r1.3Ag0001244	0.0253108	-2.04457
AVESA.00001b.r1.3Ag0001860	0.0118186	0.770971
AVESA.00001b.r1.2Dg0001016	0.00603507	0.994983
AVESA.00001b.r1.1Ag0003476	6.3854e-07	-0.94572
AVESA.00001b.r1.5Ag0002503	1.08568e-05	-1.82371
AVESA.00001b.r1.6Ag0000110	0.0361209	0.734915
NewGene_12038	0.00188327	1.31251
AVESA.00001b.r1.3Dg0002698	0.0373602	0.877923
AVESA.00001b.r1.7Dg0000322	0.003503	-1.16318
AVESA.00001b.r1.4Ag0002376	0.00375032	-2.07022
AVESA.00001b.r1.4Ag0002374	0.00411816	1.52429
NewGene_45765	0.0310164	0.727754
AVESA.00001b.r1.2Cg0000083	0.0016661	1.65396
AVESA.00001b.r1.3Ag0000840	0.00423033	1.48871
AVESA.00001b.r1.5Dg0002451	1.46432e-05	1.60439
AVESA.00001b.r1.7Dg0002025	0.00472932	-0.976727
AVESA.00001b.r1.2Ag0001658	1.93781e-15	-4.01185
AVESA.00001b.r1.6Dg0001564	0.000842243	1.7053
AVESA.00001b.r1.7Dg0002036	1.15981e-18	-1.32219
AVESA.00001b.r1.7Dg0002030	0.000958646	1.03624
NewGene_8679	0.00815715	-0.84818
AVESA.00001b.r1.1Dg0003520	0.0367482	-0.714881
AVESA.00001b.r1.6Dg0001687	0.0285834	-0.911988
AVESA.00001b.r1.2Dg0003199	0.0480592	0.794453
AVESA.00001b.r1.4Ag0000387	2.06573e-09	-1.22817
AVESA.00001b.r1.4Ag0000386	0.0349741	-0.815063
AVESA.00001b.r1.2Dg0003601	0.0169184	1.44249
AVESA.00001b.r1.1Dg0002808	5.96976e-05	-1.57229
AVESA.00001b.r1.5Dg0002488	5.26282e-18	-2.75618
AVESA.00001b.r1.6Dg0001115	0.000701553	1.11539
AVESA.00001b.r1.2Dg0001949	1.25663e-13	-4.08379
AVESA.00001b.r1.2Cg0001571	8.15486e-05	-1.05235
AVESA.00001b.r1.7Cg0001432	8.15486e-05	1.23515
AVESA.00001b.r1.2Dg0000229	0.0360031	1.89904
AVESA.00001b.r1.3Cg0001190	0.0496704	0.882041
AVESA.00001b.r1.4Dg0000036	0.00270408	1.14451
AVESA.00001b.r1.3Ag0001006	1.55353e-05	1.53608
AVESA.00001b.r1.6Ag0002329	0.0131797	0.838271
AVESA.00001b.r1.6Ag0002328	0.000588711	-1.40042
AVESA.00001b.r1.6Ag0002324	2.66046e-08	1.21736
NewGene_13919	0.00791201	1.02177
NewGene_19750	0.000961715	-1.31921
AVESA.00001b.r1.3Cg0001333	0.0376369	-1.05434
AVESA.00001b.r1.4Cg0001644	0.0062088	1.678
AVESA.00001b.r1.2Ag0002356	2.7858e-08	-1.50865
AVESA.00001b.r1.2Ag0002357	2.96764e-13	-1.3223
AVESA.00001b.r1.5Ag0000274	0.000830264	-1.395
AVESA.00001b.r1.4Ag0002993	0.016751	1.08756
AVESA.00001b.r1.4Cg0002809	0.0093191	0.675612
AVESA.00001b.r1.4Ag0001140	0.00939299	-1.75823
AVESA.00001b.r1.5Dg0002061	0.00118934	-1.18664
AVESA.00001b.r1.1Dg0000719	0.00238265	1.01035
AVESA.00001b.r1.5Cg0003105	0.0212435	2.74908
AVESA.00001b.r1.7Dg0000992	3.91993e-07	-2.76104
AVESA.00001b.r1.4Dg0001136	1.25234e-06	1.16278
AVESA.00001b.r1.3Ag0001837	0.00166101	-1.33629
AVESA.00001b.r1.7Ag0001177	0.0373485	-0.79359
AVESA.00001b.r1.4Cg0001400	0.0360883	0.611679
AVESA.00001b.r1.Ung0000459	0.0222662	2.44937
AVESA.00001b.r1.7Cg0001488	2.23007e-05	0.632119
AVESA.00001b.r1.6Ag0001177	0.000912586	2.06157
NewGene_27696	0.0326559	-1.37489
AVESA.00001b.r1.7Cg0001929	0.0422144	-0.961006
NewGene_26285	0.0109831	1.22515
AVESA.00001b.r1.5Ag0002923	2.90121e-05	-2.31987
AVESA.00001b.r1.7Cg0001385	0.0499269	-0.748975
NewGene_48027	1.45056e-07	-1.66146
NewGene_48026	8.67446e-09	-1.59551
AVESA.00001b.r1.1Ag0003336	0.00496688	1.65693
AVESA.00001b.r1.6Ag0001054	0.00082878	1.55847
AVESA.00001b.r1.3Dg0001063	0.0287373	0.948588
AVESA.00001b.r1.4Dg0003387	0.0118874	1.2307
AVESA.00001b.r1.4Dg0003381	0.00836002	-0.961771
AVESA.00001b.r1.3Dg0001882	0.0106497	-0.818749
AVESA.00001b.r1.1Dg0003570	0.0121777	-0.68939
AVESA.00001b.r1.3Dg0000535	0.019142	-1.31073
AVESA.00001b.r1.7Cg0002767	5.22314e-06	-3.57495
NewGene_35348	0.00194079	-3.27954
AVESA.00001b.r1.2Dg0003656	0.0235056	-1.25653
AVESA.00001b.r1.2Dg0003650	0.00532232	1.68653
AVESA.00001b.r1.2Dg0000304	0.0349741	0.70243
AVESA.00001b.r1.6Ag0001811	3.82822e-09	1.17407
AVESA.00001b.r1.3Cg0002556	0.0393648	0.820132
NewGene_19998	0.000348	-1.5383
AVESA.00001b.r1.3Dg0001582	2.39077e-06	1.14236
AVESA.00001b.r1.2Ag0001967	0.0285834	-1.82112
AVESA.00001b.r1.5Dg0001463	0.0344859	-1.08993
NewGene_43676	0.00629555	-1.32563
AVESA.00001b.r1.5Ag0003044	0.00485705	-0.747357
AVESA.00001b.r1.4Cg0001444	0.0251006	1.65735
AVESA.00001b.r1.2Cg0002575	0.000937892	1.12068
NewGene_13097	0.00579274	-1.65516
AVESA.00001b.r1.6Cg0003107	0.00725482	2.17634
AVESA.00001b.r1.5Dg0001177	0.00141075	-1.09376
AVESA.00001b.r1.1Ag0001963	5.07833e-05	0.782732
AVESA.00001b.r1.2Cg0001694	0.0234923	-0.614193
AVESA.00001b.r1.5Cg0001166	0.0453818	1.01954
AVESA.00001b.r1.1Ag0000959	0.0376129	1.17179
AVESA.00001b.r1.4Cg0002872	4.10116e-09	3.91497
AVESA.00001b.r1.5Cg0002109	0.00020577	1.69419
NewGene_49287	0.00550979	-0.824883
AVESA.00001b.r1.3Ag0001345	0.0406872	1.68228
AVESA.00001b.r1.3Ag0001341	0.0177591	0.683285
AVESA.00001b.r1.3Cg0001759	0.0277821	-0.673069
AVESA.00001b.r1.3Cg0000486	0.0206496	-1.70991
NewGene_26594	0.0287373	-1.17683
NewGene_36500	4.05462e-09	-1.05735
AVESA.00001b.r1.1Ag0001424	0.0467725	-1.49299
AVESA.00001b.r1.5Cg0001540	0.0252145	-0.776573
AVESA.00001b.r1.3Cg0002706	0.0172525	-1.76734
AVESA.00001b.r1.6Ag0002343	0.00342182	-0.80534
AVESA.00001b.r1.6Ag0002345	0.00836002	-1.63697
NewGene_19688	0.0258917	-1.66124
NewGene_46419	0.0271521	-0.95098
AVESA.00001b.r1.6Ag0001061	0.00220202	-1.21705
AVESA.00001b.r1.5Cg0002566	7.16721e-06	-0.840488
AVESA.00001b.r1.6Ag0000952	0.00034082	-0.657745
AVESA.00001b.r1.3Ag0001495	0.014678	-1.72654
AVESA.00001b.r1.1Dg0000630	0.0376154	-0.745258
AVESA.00001b.r1.5Dg0000894	6.63425e-05	-1.23627
AVESA.00001b.r1.1Cg0001104	0.00302168	0.722175
AVESA.00001b.r1.4Dg0002524	0.0453818	0.674763
AVESA.00001b.r1.4Dg0001358	0.0234945	-0.678704
AVESA.00001b.r1.4Ag0003129	0.00147777	-0.800338
AVESA.00001b.r1.2Ag0001946	0.0115722	-1.95911
AVESA.00001b.r1.4Dg0003361	0.0478195	0.669176
AVESA.00001b.r1.4Cg0001469	0.000243507	-1.41439
AVESA.00001b.r1.5Ag0001617	0.00718858	-0.82594
AVESA.00001b.r1.4Ag0003195	5.30729e-08	-1.17921
NewGene_26466	0.0436584	-0.72886
AVESA.00001b.r1.4Dg0001090	0.002189	0.897388
AVESA.00001b.r1.5Dg0001803	0.0231415	-0.836378
AVESA.00001b.r1.3Cg0000128	0.0334263	1.85143
AVESA.00001b.r1.7Dg0000869	2.36041e-07	-0.99548
AVESA.00001b.r1.2Ag0001745	0.000104005	1.38456
AVESA.00001b.r1.5Dg0000061	0.0156301	-0.720836
AVESA.00001b.r1.3Dg0002578	0.0184637	0.700012
AVESA.00001b.r1.7Dg0002118	0.00395239	-1.51766
AVESA.00001b.r1.4Dg0003325	0.0222648	-0.767504
AVESA.00001b.r1.2Dg0003250	1.14604e-05	1.7603
AVESA.00001b.r1.2Dg0003258	0.014678	-1.91161
AVESA.00001b.r1.4Ag0001415	0.0309042	-0.591509
AVESA.00001b.r1.4Cg0002439	0.000482838	-1.29445
NewGene_36712	0.000483437	-1.31613
AVESA.00001b.r1.5Dg0000994	0.00496688	1.54674
AVESA.00001b.r1.1Dg0000066	8.71371e-06	-0.651809
AVESA.00001b.r1.1Dg0000067	0.000296871	-1.36595
AVESA.00001b.r1.7Ag0001302	0.000113969	2.67471
AVESA.00001b.r1.7Ag0002328	2.68457e-06	1.19856
AVESA.00001b.r1.3Ag0002073	0.0157325	1.14035
AVESA.00001b.r1.7Cg0002675	0.00550281	-0.736726
AVESA.00001b.r1.6Cg0002224	0.0133615	-0.870411
AVESA.00001b.r1.6Cg0002223	0.0382629	-0.677264
AVESA.00001b.r1.4Cg0003507	3.26e-06	0.789608
AVESA.00001b.r1.3Dg0001165	0.00208222	-1.19839
AVESA.00001b.r1.3Cg0002095	0.0154393	0.707428
AVESA.00001b.r1.5Ag0002328	1.24207e-06	1.53737
AVESA.00001b.r1.2Dg0002636	0.0287373	-0.929447
NewGene_39587	0.0102434	-1.89188
AVESA.00001b.r1.4Cg0001801	0.000588189	-0.725288
AVESA.00001b.r1.3Dg0002174	0.0131067	-0.694102
AVESA.00001b.r1.6Ag0002337	0.0207381	-1.48757
NewGene_42499	1.0683e-05	3.69566
AVESA.00001b.r1.6Cg0001938	2.96764e-13	1.64102
NewGene_43742	0.00334236	2.14016
AVESA.00001b.r1.5Ag0000243	0.019142	-1.19079
AVESA.00001b.r1.5Ag0001198	0.000424225	-0.731255
AVESA.00001b.r1.6Ag0000395	0.0102434	0.590086
AVESA.00001b.r1.7Cg0002276	0.0443418	0.893828
AVESA.00001b.r1.5Ag0000740	0.00456225	1.82082
NewGene_23536	0.00168179	-0.829374
AVESA.00001b.r1.5Cg0002242	0.0462918	-0.743265
AVESA.00001b.r1.2Cg0000542	6.70348e-07	-0.907796
NewGene_14753	0.0386684	-1.82708
AVESA.00001b.r1.3Ag0001823	0.00286726	-0.958225
NewGene_18683	0.000223678	-3.10663
AVESA.00001b.r1.5Cg0001888	0.0347042	-1.28895
AVESA.00001b.r1.5Dg0000398	3.7977e-05	-1.32918
AVESA.00001b.r1.5Ag0000439	7.22757e-07	-0.892652
AVESA.00001b.r1.6Cg0001482	0.0441692	0.675571
NewGene_8269	0.0382629	-1.19689
AVESA.00001b.r1.5Dg0002031	6.30146e-06	2.75842
AVESA.00001b.r1.2Ag0002395	1.07516e-06	-1.20199
NewGene_17065	2.11639e-08	-2.48619
AVESA.00001b.r1.5Ag0002897	1.38957e-07	1.53428
NewGene_23628	0.0480592	-1.23694
AVESA.00001b.r1.1Dg0001924	8.47468e-08	-1.12013
AVESA.00001b.r1.7Dg0001332	5.51795e-11	1.24778
AVESA.00001b.r1.4Dg0001275	0.000495111	-0.833979
AVESA.00001b.r1.5Ag0000178	0.0187153	1.04927
AVESA.00001b.r1.5Dg0002046	0.0292881	-0.95089
AVESA.00001b.r1.7Dg0000253	0.00034124	1.06579
AVESA.00001b.r1.3Cg0000592	0.0337777	0.757579
AVESA.00001b.r1.4Ag0001918	0.0318239	-1.12943
AVESA.00001b.r1.4Cg0003207	9.11758e-05	-0.76342
NewGene_39530	0.0118874	-1.44421
AVESA.00001b.r1.5Cg0001578	0.048423	0.822999
NewGene_12491	0.000264356	7.00424
AVESA.00001b.r1.3Cg0001216	0.0166081	0.810611
NewGene_47016	0.0149979	-2.59605
AVESA.00001b.r1.7Ag0002556	8.00041e-09	-2.1952
AVESA.00001b.r1.5Dg0002808	0.00410471	-1.36627
NewGene_29465	0.0118874	-1.88517
AVESA.00001b.r1.2Ag0001401	1.54073e-07	-1.19896
AVESA.00001b.r1.5Dg0002616	0.00185891	-0.713008
AVESA.00001b.r1.5Dg0001721	0.00458157	0.701812
AVESA.00001b.r1.4Dg0002711	0.0376369	0.823417
AVESA.00001b.r1.7Dg0000165	0.0171302	-0.797415
AVESA.00001b.r1.5Cg0002403	0.0164346	-0.859463
AVESA.00001b.r1.5Cg0000274	1.67075e-10	-0.746855
AVESA.00001b.r1.7Cg0001962	0.0499269	-0.965496
AVESA.00001b.r1.7Dg0001998	1.6266e-13	-2.50131
AVESA.00001b.r1.1Dg0002036	0.00317949	-0.880986
AVESA.00001b.r1.1Dg0002034	1.38564e-06	-0.783061
AVESA.00001b.r1.3Ag0002112	3.4251e-05	0.948478
AVESA.00001b.r1.1Ag0002925	0.0452049	-0.770391
AVESA.00001b.r1.5Cg0002560	1.24987e-09	-2.79174
AVESA.00001b.r1.5Ag0000793	0.00408826	-1.26247
NewGene_3982	4.57901e-06	-1.31242
AVESA.00001b.r1.2Ag0000691	1.28321e-05	-1.41913
AVESA.00001b.r1.2Ag0000692	9.73321e-12	-1.03578
AVESA.00001b.r1.2Ag0000695	0.000681248	1.63256
AVESA.00001b.r1.2Ag0000694	0.0138533	-0.967461
AVESA.00001b.r1.3Cg0001642	0.0103156	-0.867943
AVESA.00001b.r1.5Dg0001505	0.0287373	0.826935
AVESA.00001b.r1.2Dg0001095	0.00573044	0.964377
NewGene_12603	0.00840643	-0.832957
AVESA.00001b.r1.2Ag0002078	0.000424225	-1.26841
AVESA.00001b.r1.1Cg0000833	6.8419e-09	-6.52406
AVESA.00001b.r1.4Cg0003410	0.0098669	-1.18955
NewGene_38035	2.39077e-06	2.26589
AVESA.00001b.r1.6Ag0002254	0.00579274	0.607051
AVESA.00001b.r1.7Cg0002885	0.0253782	-1.81044
AVESA.00001b.r1.2Cg0001195	1.83369e-12	-10.5643
AVESA.00001b.r1.6Ag0002359	0.000320488	1.71245
AVESA.00001b.r1.6Dg0001246	0.000745089	0.735786
AVESA.00001b.r1.5Dg0001581	3.49719e-05	1.54684
AVESA.00001b.r1.7Ag0001196	0.00643832	1.06251
AVESA.00001b.r1.1Ag0000641	0.0308079	-0.770177
AVESA.00001b.r1.6Dg0000016	0.00209068	-0.667615
AVESA.00001b.r1.4Dg0003569	0.00815715	0.842703
NewGene_4648	2.02755e-08	-0.762328
AVESA.00001b.r1.5Dg0002272	0.019142	-1.82384
AVESA.00001b.r1.4Ag0001217	0.0447744	-0.836451
NewGene_47982	0.033285	-2.11576
AVESA.00001b.r1.6Ag0001201	0.00805653	0.867383
AVESA.00001b.r1.4Dg0000956	0.000250299	1.21402
AVESA.00001b.r1.2Dg0000682	3.82822e-09	-3.12074
AVESA.00001b.r1.7Dg0002907	0.033285	-1.47109
NewGene_677	0.00810418	-1.17728
NewGene_15412	1.62852e-05	-1.54748
NewGene_15414	0.000102942	1.95672
NewGene_11244	0.0360883	-2.13273
AVESA.00001b.r1.3Ag0000571	0.0447744	-1.61808
AVESA.00001b.r1.2Cg0002677	0.000141375	-0.986156
AVESA.00001b.r1.2Ag0000080	0.0209253	3.08844
AVESA.00001b.r1.4Cg0000842	7.02673e-08	-1.2299
AVESA.00001b.r1.4Cg0001470	5.13072e-17	-2.4223
AVESA.00001b.r1.3Cg0001696	0.000306583	1.55446
NewGene_1010	0.0248138	-0.660559
AVESA.00001b.r1.7Ag0000129	0.0119885	3.20054
AVESA.00001b.r1.4Dg0000038	0.0491686	-1.24998
AVESA.00001b.r1.1Dg0000989	0.0244956	-0.789102
AVESA.00001b.r1.6Ag0002433	0.0118874	-0.873761
AVESA.00001b.r1.4Ag0002394	0.0125035	0.972228
AVESA.00001b.r1.6Ag0002576	2.55977e-05	-1.03365
AVESA.00001b.r1.6Ag0002574	0.00496688	-0.796975
AVESA.00001b.r1.3Ag0002139	0.0254081	-1.64479
AVESA.00001b.r1.1Ag0001719	8.15486e-05	1.01302
AVESA.00001b.r1.3Dg0002545	0.00514997	-0.643202
AVESA.00001b.r1.2Dg0000164	0.0156301	0.866764
NewGene_9524	0.00997623	-0.599704
AVESA.00001b.r1.7Cg0002430	0.00020577	-2.02098
NewGene_38930	0.0358378	-1.62921
AVESA.00001b.r1.4Cg0002910	0.00263121	-1.20043
AVESA.00001b.r1.3Cg0002221	0.0179024	1.34734
AVESA.00001b.r1.6Cg0003064	1.73236e-10	3.06723
NewGene_42956	0.000475964	2.56948
AVESA.00001b.r1.5Ag0002094	7.82017e-07	-1.71206
NewGene_9906	0.0392861	-0.90844
AVESA.00001b.r1.3Ag0000941	0.0385688	1.02249
AVESA.00001b.r1.5Dg0002462	0.0189606	-1.58656
AVESA.00001b.r1.4Cg0001746	0.00247415	-1.30851
AVESA.00001b.r1.2Cg0000295	0.00224652	-0.857064
AVESA.00001b.r1.6Ag0002304	0.00191526	-1.29287
AVESA.00001b.r1.6Ag0002303	0.0401721	0.731149
AVESA.00001b.r1.1Ag0002542	2.66046e-08	-9.87702
AVESA.00001b.r1.4Dg0002964	0.00271517	0.857672
AVESA.00001b.r1.1Cg0001593	0.0190724	1.78174
AVESA.00001b.r1.6Cg0000172	0.00558582	-1.30698
AVESA.00001b.r1.5Dg0003283	0.00496688	2.96714
AVESA.00001b.r1.5Cg0003080	2.50011e-05	-1.19522
NewGene_50034	0.000291454	-1.00861
NewGene_15117	0.0058261	-0.995789
AVESA.00001b.r1.4Cg0001292	0.0251006	0.97982
AVESA.00001b.r1.3Cg0002290	0.0494878	0.930599
AVESA.00001b.r1.1Dg0000190	0.000134411	-1.25965
AVESA.00001b.r1.6Dg0000469	0.012551	-0.658323
AVESA.00001b.r1.5Ag0001365	0.00565172	1.10706
AVESA.00001b.r1.3Dg0001657	1.69978e-05	1.00033
AVESA.00001b.r1.4Dg0001117	0.0452049	-1.52296
AVESA.00001b.r1.Ung0000146	0.0299424	-1.95484
AVESA.00001b.r1.2Cg0001370	1.00076e-06	1.38618
AVESA.00001b.r1.2Ag0002679	0.0170581	2.48417
AVESA.00001b.r1.3Cg0000577	2.55929e-05	-1.30896
AVESA.00001b.r1.3Dg0000021	1.18048e-05	-0.762864
AVESA.00001b.r1.1Cg0000518	0.000288514	-0.716737
AVESA.00001b.r1.6Cg0001524	0.044366	-0.926348
AVESA.00001b.r1.1Cg0000236	0.0334263	1.32869
AVESA.00001b.r1.5Dg0001382	0.0496969	0.917497
AVESA.00001b.r1.5Dg0001697	0.0353385	-0.743913
NewGene_18621	0.0250705	-0.949192
AVESA.00001b.r1.3Cg0002904	0.00602347	-1.06765
AVESA.00001b.r1.3Dg0002270	0.0254803	0.768521
AVESA.00001b.r1.7Dg0002184	1.15214e-09	2.9483
AVESA.00001b.r1.3Ag0002039	0.0267041	1.48608
NewGene_1509	0.00370982	-1.86984
AVESA.00001b.r1.5Cg0000862	0.0197963	2.38329
AVESA.00001b.r1.5Cg0001190	0.000498619	-2.02011
NewGene_22717	6.72925e-14	-1.9173
AVESA.00001b.r1.1Dg0003122	0.0434606	-0.89391
NewGene_30417	0.000926636	-0.774296
AVESA.00001b.r1.5Dg0001933	0.00975398	-1.06963
AVESA.00001b.r1.4Cg0000746	0.0190476	0.611119
AVESA.00001b.r1.5Ag0002363	5.87816e-05	-1.06234
AVESA.00001b.r1.2Cg0001851	3.40612e-07	2.39708
AVESA.00001b.r1.7Cg0002910	0.000133761	-0.881583
AVESA.00001b.r1.7Cg0001468	0.000109916	0.708853
AVESA.00001b.r1.4Cg0001618	0.00220202	-0.838109
AVESA.00001b.r1.3Dg0002488	5.26282e-18	-2.19665
AVESA.00001b.r1.4Dg0002702	0.0040549	-0.771064
AVESA.00001b.r1.5Dg0001261	2.51053e-05	-1.90196
AVESA.00001b.r1.5Dg0003424	6.77111e-10	3.48925
AVESA.00001b.r1.7Cg0001766	0.000524823	1.26351
NewGene_35248	5.36419e-05	2.19652
AVESA.00001b.r1.3Dg0000559	0.0384159	1.52185
AVESA.00001b.r1.2Dg0001093	0.0441692	-1.88244
AVESA.00001b.r1.4Ag0003232	0.0269596	0.664307
AVESA.00001b.r1.3Cg0002254	0.0172525	0.725698
AVESA.00001b.r1.7Ag0001105	0.00523666	-2.63376
AVESA.00001b.r1.4Ag0003331	3.76269e-12	-3.45527
AVESA.00001b.r1.2Dg0001110	0.00915584	2.46543
AVESA.00001b.r1.2Ag0001127	0.0013716	1.60334
AVESA.00001b.r1.2Dg0003431	0.000941287	0.715388
AVESA.00001b.r1.2Dg0003432	3.48912e-07	1.21094
AVESA.00001b.r1.5Dg0000011	3.00752e-10	1.4415
AVESA.00001b.r1.6Cg0001994	0.0123384	-0.700822
AVESA.00001b.r1.5Cg0000821	0.024155	-0.670784
NewGene_20392	0.014678	-1.89594
AVESA.00001b.r1.3Dg0001776	0.0170053	-0.832771
AVESA.00001b.r1.4Ag0000893	0.0337777	3.04054
AVESA.00001b.r1.3Cg0002826	0.0224747	-1.87314
AVESA.00001b.r1.5Cg0001764	4.3815e-09	0.949175
AVESA.00001b.r1.2Cg0001669	0.0062088	0.889327
AVESA.00001b.r1.6Ag0002122	0.0469453	-0.720845
AVESA.00001b.r1.2Cg0001316	0.0468874	1.20569
AVESA.00001b.r1.7Ag0000117	0.00132105	2.77402
AVESA.00001b.r1.7Dg0000314	0.0101718	3.22475
AVESA.00001b.r1.7Cg0001801	6.30146e-06	1.27686
AVESA.00001b.r1.5Dg0000302	0.0314219	-0.755383
AVESA.00001b.r1.3Ag0000933	0.0451512	-0.71979
AVESA.00001b.r1.3Ag0001607	0.040943	-0.879886
AVESA.00001b.r1.5Ag0003034	0.0178315	-0.746113
AVESA.00001b.r1.1Ag0003182	0.00815715	-1.17455
AVESA.00001b.r1.7Dg0002045	0.013725	-1.23327
AVESA.00001b.r1.1Ag0003611	0.0167868	2.32493
AVESA.00001b.r1.4Cg0002927	0.00329126	1.45367
AVESA.00001b.r1.1Dg0002132	5.03614e-05	0.637505
AVESA.00001b.r1.3Dg0000503	0.00415988	-0.861127
NewGene_28931	0.0287373	1.48662
AVESA.00001b.r1.1Ag0001227	0.0261593	0.677149
AVESA.00001b.r1.5Dg0001546	0.0200572	-0.667021
AVESA.00001b.r1.3Dg0002053	0.011529	-1.19125
AVESA.00001b.r1.3Ag0001115	0.00915584	3.12583
AVESA.00001b.r1.7Ag0000767	0.0435838	-0.650359
AVESA.00001b.r1.3Dg0002027	0.0156006	1.19326
AVESA.00001b.r1.7Cg0001428	0.049974	-1.33368
AVESA.00001b.r1.4Dg0002141	0.0402858	1.77414
AVESA.00001b.r1.6Ag0001496	0.0369272	-1.37592
AVESA.00001b.r1.3Dg0000119	0.00184913	-1.15412
AVESA.00001b.r1.4Ag0000780	0.0499269	-0.783971
AVESA.00001b.r1.4Ag0000782	0.000224237	1.08793
AVESA.00001b.r1.4Dg0002890	0.019142	-1.98442
AVESA.00001b.r1.1Cg0001759	0.0386684	1.09672
AVESA.00001b.r1.6Ag0000964	0.000897968	4.30488
NewGene_14496	0.000400004	-1.35573
AVESA.00001b.r1.3Dg0000420	0.000482838	-1.22673
AVESA.00001b.r1.5Dg0002029	1.26375e-06	2.6754
AVESA.00001b.r1.3Cg0002367	0.00702623	-0.746123
AVESA.00001b.r1.7Ag0002530	0.00052992	-1.84898
AVESA.00001b.r1.5Ag0001996	2.09673e-07	1.53247
AVESA.00001b.r1.2Dg0002724	0.0151851	-0.835636
AVESA.00001b.r1.2Cg0001365	5.55583e-11	-1.1671
AVESA.00001b.r1.2Cg0001368	0.00711376	-1.09526
AVESA.00001b.r1.4Cg0001437	4.63853e-16	-1.97811
NewGene_18660	0.00836668	-1.07154
AVESA.00001b.r1.7Cg0001644	0.000105443	0.781653
AVESA.00001b.r1.4Ag0000883	0.0268658	0.809459
AVESA.00001b.r1.5Cg0000065	0.0305193	-0.746915
AVESA.00001b.r1.3Ag0001603	6.63425e-05	-0.992885
AVESA.00001b.r1.5Ag0002222	5.38745e-07	-1.00984
AVESA.00001b.r1.5Ag0002485	0.0135615	2.75189
AVESA.00001b.r1.1Dg0003526	0.001532	-0.905946
AVESA.00001b.r1.6Dg0000784	3.73791e-06	2.02247
AVESA.00001b.r1.4Dg0003454	5.26282e-18	-3.76752
AVESA.00001b.r1.1Ag0003360	7.44005e-06	-1.36596
AVESA.00001b.r1.2Cg0000359	0.000274469	-1.32666
NewGene_29005	0.0488712	1.7993
AVESA.00001b.r1.5Dg0000629	0.000220462	-3.08754
NewGene_47772	0.0156006	-1.36114
AVESA.00001b.r1.4Cg0001269	0.0374268	-1.05644
AVESA.00001b.r1.4Ag0001195	0.0337246	-0.63825
AVESA.00001b.r1.1Cg0000182	0.024155	1.02218
AVESA.00001b.r1.1Cg0000183	0.0144938	2.25165
AVESA.00001b.r1.7Dg0001887	0.00394931	1.37853
AVESA.00001b.r1.2Dg0002437	0.000958646	-0.83077
AVESA.00001b.r1.5Cg0002437	0.0499269	3.55522
NewGene_4072	6.80202e-05	-1.91179
NewGene_22766	0.0461417	1.4425
AVESA.00001b.r1.1Ag0000183	0.0484916	0.770965
AVESA.00001b.r1.7Ag0001701	1.15214e-09	-1.10606
AVESA.00001b.r1.2Cg0002606	0.000830264	-0.961281
AVESA.00001b.r1.5Dg0001594	1.15255e-06	-2.1009
AVESA.00001b.r1.4Dg0001139	0.0191102	-0.738497
AVESA.00001b.r1.5Cg0000110	0.0497397	-0.767043
AVESA.00001b.r1.3Cg0001942	2.41561e-05	1.21598
AVESA.00001b.r1.4Cg0003228	0.00264669	0.615076
NewGene_3368	0.0156006	-1.03419
AVESA.00001b.r1.5Cg0002671	0.00165457	-0.799962
AVESA.00001b.r1.1Dg0001756	9.11758e-05	1.18945
NewGene_43315	0.020551	3.56082
AVESA.00001b.r1.3Cg0002789	0.0374749	0.682477
AVESA.00001b.r1.7Cg0000898	3.87593e-06	-0.881845
AVESA.00001b.r1.7Ag0001226	3.82774e-05	0.780382
AVESA.00001b.r1.6Ag0002732	0.0209253	-0.75915
AVESA.00001b.r1.3Ag0001415	0.0461417	-0.614237
NewGene_4867	0.0301996	2.7351
AVESA.00001b.r1.1Dg0003368	0.00253503	1.08568
AVESA.00001b.r1.1Ag0002908	7.00703e-05	-2.01974
AVESA.00001b.r1.4Ag0000834	0.034121	1.65331
AVESA.00001b.r1.2Dg0003166	3.87593e-06	-1.34981
AVESA.00001b.r1.2Dg0003168	0.0158914	-0.852331
AVESA.00001b.r1.7Cg0001053	0.0356364	-1.15941
AVESA.00001b.r1.2Cg0001327	0.0285834	-1.04408
NewGene_22140	0.0480592	1.05449
NewGene_5315	0.000105443	-0.698325
AVESA.00001b.r1.2Cg0001916	6.91428e-11	4.65552
AVESA.00001b.r1.6Cg0003131	0.000701553	2.04263
NewGene_39246	5.70936e-07	-2.83651
AVESA.00001b.r1.3Cg0001084	0.00280932	-1.95717
AVESA.00001b.r1.4Dg0000949	0.00870026	-1.44841
AVESA.00001b.r1.4Cg0000781	0.00136739	0.979583
AVESA.00001b.r1.2Ag0001868	0.00589731	-1.88158
AVESA.00001b.r1.1Dg0000933	0.0341429	1.54995
NewGene_1719	6.36896e-05	-0.706512
AVESA.00001b.r1.7Dg0001568	0.00394883	-1.65078
NewGene_20516	0.0420879	-0.888106
NewGene_44572	0.0447647	-2.07629
AVESA.00001b.r1.1Ag0003318	0.0468982	0.906766
AVESA.00001b.r1.1Ag0001783	0.0141454	2.72597
AVESA.00001b.r1.1Ag0001782	0.0222365	-0.611376
AVESA.00001b.r1.3Cg0000452	0.0385688	-0.821917
AVESA.00001b.r1.5Dg0002932	0.00339869	-1.06759
AVESA.00001b.r1.7Ag0001387	0.0337246	1.03922
AVESA.00001b.r1.1Dg0000609	0.0309063	-2.16368
AVESA.00001b.r1.6Cg0000493	0.000686105	-1.44494
AVESA.00001b.r1.1Ag0000085	0.000250299	-0.63817
AVESA.00001b.r1.3Dg0001762	0.0244031	-0.750951
AVESA.00001b.r1.1Ag0002052	0.020561	2.14818
AVESA.00001b.r1.3Dg0000176	0.00328719	-1.55235
NewGene_49060	0.000102942	-1.6719
AVESA.00001b.r1.7Cg0000986	0.0249087	-0.814349
NewGene_10578	0.000276147	-2.26516
AVESA.00001b.r1.2Cg0002006	0.00411816	-0.673221
AVESA.00001b.r1.6Ag0002134	0.014678	-0.974067
AVESA.00001b.r1.3Ag0000553	0.041063	-1.28581
AVESA.00001b.r1.2Cg0002654	0.0189606	-0.658056
AVESA.00001b.r1.7Cg0000280	0.0115761	-0.972702
AVESA.00001b.r1.7Dg0001753	0.0217097	-1.61658
AVESA.00001b.r1.3Dg0000299	2.12743e-08	1.40961
AVESA.00001b.r1.2Dg0000165	0.0144057	0.734597
AVESA.00001b.r1.5Dg0001838	0.0156	0.610071
AVESA.00001b.r1.2Dg0000194	0.00525973	-0.767617
AVESA.00001b.r1.6Ag0002308	0.0118874	1.86817

## Sheet: 15LD_vs_15SD
Supplementary Table 5. Total differentially expressed genes (DEGs) identified under 15-day long-day and short day photoperiods.
GeneID	FDR	log2FC
AVESA.00001b.r1.5Cg0001968	0.000317285	1.71564
AVESA.00001b.r1.4Dg0003295	0.03446	-1.5459
AVESA.00001b.r1.4Ag0000612	7.15597e-05	-1.37989
AVESA.00001b.r1.7Cg0000570	0.000297467	-1.38879
AVESA.00001b.r1.2Ag0001692	0.00850982	2.32658
AVESA.00001b.r1.7Dg0001476	0.00350869	0.735857
AVESA.00001b.r1.6Cg0001295	0.001604	-1.8253
NewGene_27471	0.0494027	2.56408
NewGene_42949	0.00603146	2.05326
NewGene_39172	0.0413737	-2.07908
NewGene_25424	1.10605e-07	-1.66787
AVESA.00001b.r1.1Cg0000717	0.040689	-0.983574
AVESA.00001b.r1.2Ag0002403	2.76225e-08	-1.8551
AVESA.00001b.r1.2Dg0001678	0.0315976	2.387
AVESA.00001b.r1.5Dg0001115	0.0180289	0.866936
AVESA.00001b.r1.3Ag0002149	2.82115e-07	6.2962
AVESA.00001b.r1.3Ag0002142	0.0120528	-0.882207
NewGene_42879	0.0420496	1.47542
AVESA.00001b.r1.7Ag0001335	0.00719207	1.03033
AVESA.00001b.r1.3Dg0000504	1.29545e-14	-1.55617
NewGene_40437	0.0215707	-2.22769
NewGene_7244	0.000608835	-2.08515
AVESA.00001b.r1.4Ag0002482	0.0369478	1.6758
AVESA.00001b.r1.4Cg0002934	0.000343132	-1.64881
AVESA.00001b.r1.1Cg0001846	0.00533886	-1.04328
AVESA.00001b.r1.4Cg0002071	0.0322704	-0.790011
AVESA.00001b.r1.1Ag0001192	0.00941014	1.70384
NewGene_47844	0.00990075	1.73661
AVESA.00001b.r1.3Dg0001641	3.14137e-05	1.56104
AVESA.00001b.r1.7Dg0000199	0.00510933	-1.08145
AVESA.00001b.r1.7Ag0001646	2.87352e-05	-1.32803
AVESA.00001b.r1.6Cg0001642	3.38654e-12	-1.65651
AVESA.00001b.r1.4Dg0001310	0.0117989	-1.17486
AVESA.00001b.r1.5Dg0002183	2.61483e-05	2.85547
AVESA.00001b.r1.4Dg0002438	0.0184984	2.15497
NewGene_23846	0.0455533	-2.24998
AVESA.00001b.r1.1Ag0000932	0.000198825	1.25259
NewGene_916	0.00466945	-0.831259
AVESA.00001b.r1.4Dg0002153	7.55076e-07	-1.27324
AVESA.00001b.r1.3Cg0000320	0.00270388	2.08214
NewGene_10242	3.15571e-06	-3.69221
AVESA.00001b.r1.2Dg0001906	4.96219e-05	-1.75759
AVESA.00001b.r1.7Dg0002786	0.0130179	-1.12238
AVESA.00001b.r1.4Cg0003429	0.00373195	2.02718
AVESA.00001b.r1.4Dg0000130	0.0351223	-0.836701
AVESA.00001b.r1.4Cg0000733	1.78793e-05	2.94
AVESA.00001b.r1.4Cg0002779	0.000361368	-0.886992
AVESA.00001b.r1.2Dg0001153	0.00154998	-0.893679
AVESA.00001b.r1.2Ag0000768	0.0229918	1.76335
AVESA.00001b.r1.7Cg0002182	0.00134687	-1.38516
NewGene_32692	0.00112063	0.969087
AVESA.00001b.r1.3Dg0002045	0.0186604	-0.770567
AVESA.00001b.r1.6Ag0002281	0.0152423	-1.82629
AVESA.00001b.r1.1Ag0000087	1.21372e-05	-1.66514
AVESA.00001b.r1.7Dg0001082	0.00559423	-1.19212
AVESA.00001b.r1.2Ag0001408	0.0170633	-0.733581
AVESA.00001b.r1.7Dg0002882	3.34118e-06	-1.63781
AVESA.00001b.r1.5Cg0002085	0.000693391	0.915068
AVESA.00001b.r1.1Ag0003163	0.00929797	-0.850376
AVESA.00001b.r1.4Ag0000558	0.000103939	3.46051
AVESA.00001b.r1.1Dg0002244	0.0375017	-1.0524
AVESA.00001b.r1.5Ag0002465	5.54664e-06	1.60409
AVESA.00001b.r1.5Ag0002467	0.00580959	1.50338
NewGene_7997	0.0124011	-0.853973
NewGene_31899	0.00534547	1.2547
NewGene_31890	0.00084979	1.19005
AVESA.00001b.r1.3Ag0001046	0.00363183	1.43484
AVESA.00001b.r1.6Ag0002367	0.000131075	-0.957736
AVESA.00001b.r1.6Ag0002368	0.00177697	1.35332
AVESA.00001b.r1.6Dg0000725	0.00161885	-1.07675
AVESA.00001b.r1.5Cg0002987	0.000808869	1.26781
AVESA.00001b.r1.6Ag0001047	0.0107849	1.51988
AVESA.00001b.r1.6Cg0000019	0.00225006	-0.904244
AVESA.00001b.r1.6Cg0000018	0.0128645	1.25636
AVESA.00001b.r1.5Ag0002782	0.0121263	-2.52499
AVESA.00001b.r1.3Ag0002228	0.0107	-1.83054
AVESA.00001b.r1.3Ag0002220	3.76572e-10	-1.49377
AVESA.00001b.r1.7Ag0000729	3.0898e-05	-1.43629
NewGene_36482	0.00489689	2.06158
AVESA.00001b.r1.7Dg0001472	4.29896e-05	-1.02354
AVESA.00001b.r1.4Dg0002170	0.046096	0.931677
NewGene_6308	0.0335263	-1.40871
AVESA.00001b.r1.4Cg0002319	0.0032057	-1.34925
AVESA.00001b.r1.3Cg0000826	0.0308401	-0.703065
AVESA.00001b.r1.6Dg0000681	9.15626e-07	3.02041
AVESA.00001b.r1.6Dg0000684	4.73602e-05	0.718576
AVESA.00001b.r1.6Dg0001372	0.000844894	0.958537
AVESA.00001b.r1.6Ag0000155	0.00331705	-3.38935
AVESA.00001b.r1.7Ag0001245	0.00850982	2.36753
NewGene_16561	0.000760502	-0.950495
AVESA.00001b.r1.4Ag0003688	0.0420856	1.48815
NewGene_15878	0.00160616	-2.43721
AVESA.00001b.r1.2Dg0003064	8.00059e-06	-1.14722
AVESA.00001b.r1.1Cg0001289	1.5686e-05	-2.18983
AVESA.00001b.r1.3Cg0002339	0.0166309	1.20996
AVESA.00001b.r1.1Dg0000659	1.30236e-07	-2.21118
NewGene_393	0.0415615	1.06948
AVESA.00001b.r1.3Dg0000460	0.00180408	0.95557
AVESA.00001b.r1.2Dg0000653	0.000577646	-1.15415
NewGene_25146	0.0487761	3.87786
NewGene_20017	0.0231536	-0.607943
AVESA.00001b.r1.2Dg0002495	0.01572	0.775736
AVESA.00001b.r1.1Ag0002695	0.0255586	-0.705976
AVESA.00001b.r1.2Dg0003230	0.0199756	-1.33654
AVESA.00001b.r1.1Dg0003400	0.0358404	-0.857949
AVESA.00001b.r1.4Cg0002136	0.000240834	-1.02888
AVESA.00001b.r1.4Ag0000349	0.0309809	1.81458
NewGene_14188	0.0410923	-2.11991
AVESA.00001b.r1.3Dg0002322	0.047097	-0.94078
AVESA.00001b.r1.5Ag0002067	0.0177517	1.23343
AVESA.00001b.r1.7Dg0000435	0.00374099	1.18137
AVESA.00001b.r1.2Dg0001028	0.0117563	1.13726
AVESA.00001b.r1.7Dg0002077	0.00257182	-1.78078
AVESA.00001b.r1.7Cg0002696	0.00119526	0.851146
AVESA.00001b.r1.7Cg0002695	0.00726554	-0.971951
AVESA.00001b.r1.2Cg0000008	0.00719798	1.34429
AVESA.00001b.r1.3Dg0000038	4.20809e-17	-3.4516
NewGene_22	0.0021028	-1.94847
NewGene_38790	7.27338e-05	-3.52165
NewGene_9479	0.0204364	-3.09258
AVESA.00001b.r1.2Dg0002041	0.000224668	2.09005
NewGene_28008	3.66522e-05	-1.59891
AVESA.00001b.r1.3Cg0002442	0.0464438	-1.15684
AVESA.00001b.r1.2Ag0002183	0.00738761	2.42191
AVESA.00001b.r1.2Ag0002184	5.22194e-05	2.65839
AVESA.00001b.r1.3Dg0000004	0.0231536	-0.649507
AVESA.00001b.r1.4Cg0003496	0.00564813	0.631899
AVESA.00001b.r1.7Cg0001935	0.049858	1.07305
AVESA.00001b.r1.6Ag0003189	0.0451206	-0.999935
AVESA.00001b.r1.1Ag0001085	3.87714e-05	1.37818
AVESA.00001b.r1.6Ag0000310	0.00119219	1.29939
AVESA.00001b.r1.4Cg0001182	0.0194596	-0.745012
NewGene_26389	0.000692958	-1.12218
AVESA.00001b.r1.5Ag0002230	0.00600611	-1.27272
AVESA.00001b.r1.3Ag0001862	0.0360316	-0.675071
NewGene_27659	0.0301472	-1.0223
NewGene_27654	0.0319765	-1.12868
NewGene_27651	0.00671145	1.24276
AVESA.00001b.r1.4Ag0003737	0.0269055	-0.804591
AVESA.00001b.r1.3Dg0002705	0.0491164	-0.73768
AVESA.00001b.r1.1Ag0000769	0.00123468	-1.71648
AVESA.00001b.r1.2Ag0000818	0.00130419	-1.06026
AVESA.00001b.r1.2Ag0000817	0.0343394	-0.984699
AVESA.00001b.r1.3Cg0000124	0.00395954	1.10997
AVESA.00001b.r1.5Dg0000857	4.72602e-06	2.24734
AVESA.00001b.r1.4Cg0001020	0.00144163	-1.41817
AVESA.00001b.r1.3Dg0000687	0.0144225	-0.615154
NewGene_2572	0.0446159	-1.51921
AVESA.00001b.r1.4Ag0001311	0.0192799	-1.18781
AVESA.00001b.r1.3Ag0000833	0.000930198	2.17211
AVESA.00001b.r1.2Dg0000868	0.0211566	-1.18259
AVESA.00001b.r1.3Cg0002689	0.0104233	1.03682
AVESA.00001b.r1.3Cg0002683	0.00149727	-1.90823
AVESA.00001b.r1.1Ag0002408	0.0105944	-1.05259
AVESA.00001b.r1.7Dg0003517	0.00425948	6.58772
AVESA.00001b.r1.7Ag0001861	0.000584619	1.85403
AVESA.00001b.r1.2Cg0001096	0.0381719	1.72932
AVESA.00001b.r1.2Cg0000443	0.0069865	-1.17384
AVESA.00001b.r1.2Cg0000329	0.00414435	-1.04919
NewGene_21208	2.10407e-08	-1.24308
NewGene_41778	0.00373195	3.32665
AVESA.00001b.r1.6Ag0000346	0.0335667	1.25352
AVESA.00001b.r1.3Ag0002193	0.0346499	0.801095
AVESA.00001b.r1.7Cg0002405	7.33782e-05	-2.74139
AVESA.00001b.r1.1Dg0003535	0.0232088	1.12953
AVESA.00001b.r1.5Cg0000536	0.0279397	-1.38803
AVESA.00001b.r1.4Dg0001246	0.000389876	-2.09392
AVESA.00001b.r1.2Ag0002556	0.0408912	-0.902769
AVESA.00001b.r1.3Dg0002255	0.0130293	-1.32319
NewGene_30806	0.0261925	1.09958
AVESA.00001b.r1.2Dg0001763	0.0208267	2.01954
AVESA.00001b.r1.2Dg0002444	0.0422696	2.03962
AVESA.00001b.r1.2Dg0002448	0.00508195	-1.49051
AVESA.00001b.r1.7Ag0002344	0.0138027	-1.99917
AVESA.00001b.r1.7Ag0002343	0.00166486	-2.22566
AVESA.00001b.r1.3Ag0002010	0.000118636	1.62459
AVESA.00001b.r1.5Ag0000146	0.00373	-1.57903
NewGene_34074	0.000389051	-2.6284
AVESA.00001b.r1.5Ag0000692	0.00339518	1.3392
AVESA.00001b.r1.4Dg0002463	0.00400348	-1.06027
AVESA.00001b.r1.7Ag0002797	0.0173859	1.44607
AVESA.00001b.r1.4Ag0001804	0.00681975	-1.21331
AVESA.00001b.r1.7Dg0000269	0.017236	1.40505
AVESA.00001b.r1.3Cg0001028	0.0192266	0.704547
AVESA.00001b.r1.6Cg0000662	0.0263993	0.880685
AVESA.00001b.r1.5Dg0000234	0.0279286	-0.94383
AVESA.00001b.r1.5Cg0001850	9.56942e-05	-1.19315
NewGene_28116	7.2014e-06	-3.81415
AVESA.00001b.r1.3Cg0001854	0.00398857	1.08368
AVESA.00001b.r1.7Cg0002080	0.00886598	-1.11591
AVESA.00001b.r1.4Dg0000182	0.0080337	-1.06621
AVESA.00001b.r1.4Cg0003236	0.0107	2.29361
AVESA.00001b.r1.4Cg0002184	0.0101699	-1.00882
AVESA.00001b.r1.2Dg0001183	0.00488684	-1.6198
AVESA.00001b.r1.3Dg0001549	0.0149326	0.890579
AVESA.00001b.r1.2Ag0002135	0.0173088	0.635301
AVESA.00001b.r1.3Dg0000631	0.0490734	-1.10779
AVESA.00001b.r1.3Dg0000636	0.0436825	1.14114
NewGene_37992	0.0245098	0.89248
AVESA.00001b.r1.7Cg0001445	0.0304478	-0.849358
AVESA.00001b.r1.1Ag0001825	0.0228899	-1.33481
NewGene_10782	0.0428357	-1.44555
AVESA.00001b.r1.Ung0000180	0.0148248	-0.732821
AVESA.00001b.r1.5Dg0001427	0.00181199	1.38402
AVESA.00001b.r1.5Cg0000609	0.0265801	1.62656
AVESA.00001b.r1.5Cg0000605	0.0235077	1.63426
AVESA.00001b.r1.5Cg0000604	0.0165106	-0.97773
AVESA.00001b.r1.6Dg0000200	0.0411448	-1.15935
AVESA.00001b.r1.3Cg0002292	2.43411e-06	2.28382
AVESA.00001b.r1.4Cg0000482	2.67077e-08	-1.82439
AVESA.00001b.r1.4Dg0001778	0.000921347	1.07529
AVESA.00001b.r1.7Dg0000632	0.00148687	-0.741962
AVESA.00001b.r1.2Dg0001222	0.0425924	0.794979
AVESA.00001b.r1.2Ag0000456	0.0228273	0.711763
AVESA.00001b.r1.5Dg0002602	0.0443765	-0.749201
AVESA.00001b.r1.5Dg0002603	0.000745776	-0.824875
AVESA.00001b.r1.5Ag0001073	0.00993155	-0.716082
NewGene_16806	0.0266162	-1.62116
AVESA.00001b.r1.2Ag0002346	0.00925938	1.0666
AVESA.00001b.r1.7Dg0002311	0.000237136	2.56101
AVESA.00001b.r1.4Ag0002057	0.0425924	0.900371
AVESA.00001b.r1.4Ag0002053	0.00171823	-1.69532
AVESA.00001b.r1.1Dg0000323	0.00654608	0.995091
AVESA.00001b.r1.2Ag0001066	0.000110864	3.65992
AVESA.00001b.r1.5Ag0000267	0.00263161	0.851558
AVESA.00001b.r1.4Dg0001502	0.0149326	1.35232
NewGene_30712	0.00398543	-1.41315
AVESA.00001b.r1.4Cg0002811	0.0122883	-1.42405
AVESA.00001b.r1.4Dg0002068	0.0128751	1.13443
AVESA.00001b.r1.6Ag0002701	0.00585486	1.08657
AVESA.00001b.r1.2Dg0000566	0.0079966	-0.739291
AVESA.00001b.r1.1Dg0003354	1.21372e-05	-2.08988
NewGene_49944	0.0369081	0.664814
AVESA.00001b.r1.2Dg0002802	0.0403495	0.788172
AVESA.00001b.r1.3Cg0000771	0.00715763	-1.68372
AVESA.00001b.r1.3Cg0000770	0.0027155	-1.51233
AVESA.00001b.r1.5Cg0002531	0.000161732	1.3457
NewGene_24645	0.0177723	3.06073
AVESA.00001b.r1.2Dg0003170	0.0465579	-0.737038
AVESA.00001b.r1.1Ag0001179	0.00328847	-1.07114
AVESA.00001b.r1.7Dg0002698	0.030685	2.47624
AVESA.00001b.r1.1Dg0001425	0.000500437	2.37901
AVESA.00001b.r1.7Cg0001042	0.0128413	0.884575
AVESA.00001b.r1.6Dg0001748	0.0213037	-0.717354
AVESA.00001b.r1.3Dg0000573	7.838e-06	1.20498
AVESA.00001b.r1.4Dg0000698	1.72582e-09	-1.09348
AVESA.00001b.r1.6Ag0001856	0.00478075	-1.30227
AVESA.00001b.r1.5Cg0001418	0.0195723	-1.35834
NewGene_20871	0.0425685	-1.05284
NewGene_8058	0.037643	-0.589238
AVESA.00001b.r1.6Ag0000174	0.00288553	-0.906975
AVESA.00001b.r1.6Ag0000175	1.45091e-05	-1.78646
AVESA.00001b.r1.5Dg0002281	0.00846424	-1.12722
AVESA.00001b.r1.Ung0000467	0.0185119	-1.51382
AVESA.00001b.r1.2Ag0001987	0.00177365	-2.39825
NewGene_43243	0.0112598	-5.26025
AVESA.00001b.r1.2Cg0001373	0.0406628	-0.741598
AVESA.00001b.r1.4Dg0000157	0.000356617	1.1904
AVESA.00001b.r1.4Cg0002792	0.000311578	4.00141
AVESA.00001b.r1.5Dg0003114	0.0255357	-0.991252
AVESA.00001b.r1.6Cg0002981	3.64077e-05	1.34763
AVESA.00001b.r1.6Ag0000821	3.73742e-10	-1.44883
AVESA.00001b.r1.1Dg0002855	0.0373523	-0.683623
NewGene_16963	4.75427e-05	3.49522
AVESA.00001b.r1.3Cg0001798	0.0058366	-0.889803
AVESA.00001b.r1.2Cg0000678	0.0301184	-0.605432
AVESA.00001b.r1.3Cg0002079	0.000121986	2.17885
AVESA.00001b.r1.7Dg0003391	0.00190822	2.13565
NewGene_36540	2.54058e-06	-4.16795
AVESA.00001b.r1.2Dg0003454	0.0199208	-0.742352
AVESA.00001b.r1.2Ag0001115	4.543e-05	2.75017
NewGene_39607	0.0365531	1.64181
AVESA.00001b.r1.3Cg0002247	0.000792692	-0.695811
AVESA.00001b.r1.2Ag0000141	0.00256238	1.95387
NewGene_7846	4.70767e-10	-1.43106
AVESA.00001b.r1.5Ag0000392	0.00170858	-1.01629
AVESA.00001b.r1.7Ag0001503	0.0198135	-1.3009
AVESA.00001b.r1.4Cg0001054	0.0488926	-0.589646
AVESA.00001b.r1.2Dg0001344	0.0385546	-0.904546
AVESA.00001b.r1.4Ag0001363	4.84208e-07	-1.21879
AVESA.00001b.r1.1Ag0000675	0.0113583	-0.712934
AVESA.00001b.r1.7Dg0002566	0.029549	1.70456
AVESA.00001b.r1.3Ag0001711	1.01916e-08	1.61003
AVESA.00001b.r1.6Ag0002639	0.0140685	1.32968
AVESA.00001b.r1.6Dg0001535	0.0171423	-1.80571
AVESA.00001b.r1.6Ag0000461	0.023207	-1.29657
AVESA.00001b.r1.2Cg0001035	0.0358404	1.15937
NewGene_21271	0.00551225	-1.50243
AVESA.00001b.r1.6Dg0000043	0.0225827	1.2714
AVESA.00001b.r1.6Dg0000047	0.0165405	1.28779
AVESA.00001b.r1.5Cg0001806	1.81068e-09	1.75282
NewGene_22554	0.00889815	-0.685087
AVESA.00001b.r1.3Cg0001803	3.76285e-09	-1.75501
AVESA.00001b.r1.7Ag0001972	0.00268677	-1.46924
AVESA.00001b.r1.6Cg0000488	3.93397e-05	-2.1087
AVESA.00001b.r1.1Cg0000637	0.000123987	2.50789
AVESA.00001b.r1.3Dg0001758	0.00155994	-0.641464
AVESA.00001b.r1.7Ag0000554	0.00404264	-1.04969
AVESA.00001b.r1.5Ag0002169	0.0253097	-0.908006
AVESA.00001b.r1.Ung0000430	0.0491816	0.989379
AVESA.00001b.r1.2Ag0001257	2.21284e-07	-1.21622
AVESA.00001b.r1.5Cg0001700	0.0168726	-1.02426
AVESA.00001b.r1.6Cg0001074	0.00364729	1.41172
AVESA.00001b.r1.4Dg0003764	0.0352472	1.72151
NewGene_25093	0.0259103	1.44439
AVESA.00001b.r1.4Ag0001053	0.0200308	-0.664931
NewGene_10977	0.0106476	-1.30347
NewGene_22187	6.0477e-06	1.92757
NewGene_33230	0.0037576	-1.42869
AVESA.00001b.r1.7Ag0001742	0.0079966	1.56392
AVESA.00001b.r1.6Cg0002292	0.00476133	-0.844161
AVESA.00001b.r1.1Dg0002866	0.000866418	0.964859
AVESA.00001b.r1.1Dg0002242	0.000490447	-1.72602
AVESA.00001b.r1.1Dg0001742	0.0445823	-1.6082
AVESA.00001b.r1.5Dg0000289	9.64116e-05	1.4368
AVESA.00001b.r1.6Ag0001613	0.026912	1.73791
NewGene_18611	4.46371e-05	-2.91555
AVESA.00001b.r1.5Ag0001653	0.0323572	1.38393
AVESA.00001b.r1.5Ag0001650	0.000958749	-1.29889
AVESA.00001b.r1.5Ag0002353	0.0421964	1.2717
AVESA.00001b.r1.4Ag0001795	0.000927504	1.01369
AVESA.00001b.r1.4Ag0001792	0.00384386	-0.9613
AVESA.00001b.r1.4Cg0003266	0.0053295	-0.837659
AVESA.00001b.r1.4Cg0002137	0.045187	-1.28593
AVESA.00001b.r1.2Cg0001862	0.0291839	1.40438
AVESA.00001b.r1.6Cg0002854	0.00187173	2.40415
AVESA.00001b.r1.7Dg0001029	0.01254	0.796414
AVESA.00001b.r1.7Ag0001465	0.0219127	-1.00797
AVESA.00001b.r1.2Dg0000214	0.00880157	1.05517
AVESA.00001b.r1.3Dg0002046	0.00719954	-1.21234
AVESA.00001b.r1.5Cg0002029	0.00138069	-2.4131
NewGene_45621	0.0385605	1.70768
NewGene_11081	0.0154395	-1.33062
AVESA.00001b.r1.2Ag0000947	0.0435163	-1.0929
NewGene_14396	0.0139872	1.36428
AVESA.00001b.r1.6Dg0000851	8.76175e-11	2.34161
AVESA.00001b.r1.5Ag0000482	0.000672672	-1.90184
AVESA.00001b.r1.6Cg0001412	0.000157796	-1.47878
AVESA.00001b.r1.6Ag0000517	0.0215707	-1.11988
AVESA.00001b.r1.1Cg0000371	0.0340871	-0.663941
AVESA.00001b.r1.2Cg0000211	0.0228724	1.33025
AVESA.00001b.r1.6Ag0002527	0.000195887	1.13336
AVESA.00001b.r1.3Ag0001664	0.00232922	0.743102
AVESA.00001b.r1.5Cg0001256	0.00273515	4.95833
AVESA.00001b.r1.7Dg0001087	0.0425586	-0.916137
AVESA.00001b.r1.7Dg0001080	9.67733e-05	-1.04736
AVESA.00001b.r1.4Cg0001624	0.00905429	-2.5363
AVESA.00001b.r1.2Dg0003550	0.00830516	-0.948238
AVESA.00001b.r1.3Dg0000216	0.0322803	1.60771
AVESA.00001b.r1.4Dg0000392	0.0232408	-0.686808
AVESA.00001b.r1.4Ag0001555	0.000687016	1.61776
AVESA.00001b.r1.3Dg0000868	0.0328721	-0.999936
NewGene_44700	0.00270699	-2.72521
NewGene_41446	0.0362162	0.802881
AVESA.00001b.r1.6Cg0002353	2.03596e-07	1.69035
AVESA.00001b.r1.5Cg0000947	3.93332e-05	-0.818806
AVESA.00001b.r1.5Ag0001747	0.00908453	0.960012
NewGene_45868	0.0316026	-3.35073
NewGene_45869	1.2264e-07	-2.75996
AVESA.00001b.r1.6Ag0000275	0.00163811	-1.06815
AVESA.00001b.r1.5Dg0000566	0.0295805	0.978026
AVESA.00001b.r1.2Dg0002836	0.00182579	-1.38844
AVESA.00001b.r1.2Ag0002470	0.0170642	1.18944
AVESA.00001b.r1.4Cg0000296	1.70823e-05	0.890848
AVESA.00001b.r1.2Dg0003296	0.017009	-1.14534
AVESA.00001b.r1.2Ag0001356	3.60488e-06	-1.95973
AVESA.00001b.r1.2Dg0002503	3.47433e-08	-3.31364
AVESA.00001b.r1.3Ag0002173	0.00755375	0.986695
AVESA.00001b.r1.1Ag0002948	0.000745776	-0.882863
AVESA.00001b.r1.5Ag0000820	0.000239314	-1.25039
AVESA.00001b.r1.1Dg0000028	0.000177532	-0.920862
AVESA.00001b.r1.7Ag0001341	0.0409088	-1.26103
AVESA.00001b.r1.2Cg0002247	0.0332261	-2.15978
AVESA.00001b.r1.5Cg0002540	0.00213724	-1.43332
NewGene_48237	0.000175254	-2.018
NewGene_20611	0.00291556	0.983471
AVESA.00001b.r1.6Ag0003301	0.00572249	1.8355
AVESA.00001b.r1.3Cg0002210	0.00200666	-0.961903
AVESA.00001b.r1.4Cg0000318	0.000139707	2.66598
AVESA.00001b.r1.1Dg0003204	0.0143651	1.12601
AVESA.00001b.r1.7Dg0001832	0.0449099	1.28405
AVESA.00001b.r1.6Ag0001793	0.0273628	-1.58038
AVESA.00001b.r1.4Cg0000667	0.00130802	2.74967
AVESA.00001b.r1.4Dg0001198	6.86659e-06	-1.59562
AVESA.00001b.r1.7Cg0002631	0.000555502	-1.06393
AVESA.00001b.r1.2Ag0002019	0.000189149	-2.11762
NewGene_20848	0.0032492	-0.806367
AVESA.00001b.r1.6Cg0002487	0.00487008	-0.782924
AVESA.00001b.r1.5Cg0002115	0.00132805	1.13969
AVESA.00001b.r1.5Cg0003242	0.0212859	-1.54253
AVESA.00001b.r1.3Dg0001233	0.00160315	-1.07049
AVESA.00001b.r1.3Dg0001235	0.000869755	-1.08817
AVESA.00001b.r1.2Ag0001179	0.000311862	-1.68134
AVESA.00001b.r1.4Cg0003292	1.22595e-13	1.74977
AVESA.00001b.r1.3Dg0002076	0.0144223	-1.25032
AVESA.00001b.r1.3Dg0001462	0.00526983	-1.07327
AVESA.00001b.r1.7Ag0000728	0.0459567	0.588706
AVESA.00001b.r1.3Cg0000298	0.00497302	-0.769182
AVESA.00001b.r1.4Ag0001618	0.0487761	-0.733171
AVESA.00001b.r1.5Ag0002478	0.0341791	3.0406
AVESA.00001b.r1.5Ag0002474	0.0428357	-1.02878
AVESA.00001b.r1.1Cg0001244	1.2373e-06	-1.1599
NewGene_27043	0.00266793	-4.06875
AVESA.00001b.r1.3Ag0000702	0.00112009	-3.50484
AVESA.00001b.r1.3Ag0000703	0.0301472	-1.23988
AVESA.00001b.r1.1Dg0002482	3.48162e-07	-4.76327
AVESA.00001b.r1.6Ag0002297	0.00246514	-2.61648
AVESA.00001b.r1.5Dg0001799	0.0152618	1.04742
AVESA.00001b.r1.1Ag0000507	0.0229918	-0.883492
AVESA.00001b.r1.3Cg0002716	0.00156651	-2.67006
AVESA.00001b.r1.5Ag0000368	0.00115953	-0.762727
AVESA.00001b.r1.6Dg0000718	0.0363037	1.36056
AVESA.00001b.r1.7Ag0001570	0.00178415	-1.13481
AVESA.00001b.r1.6Ag0001057	0.000174421	1.22489
AVESA.00001b.r1.6Cg0000008	0.000177532	-0.896498
AVESA.00001b.r1.2Cg0002555	0.00623782	1.28467
AVESA.00001b.r1.1Cg0000411	0.00694381	1.2906
AVESA.00001b.r1.3Dg0001179	0.0113601	1.79008
AVESA.00001b.r1.2Dg0003588	3.65164e-09	3.03756
AVESA.00001b.r1.2Dg0003583	0.0287019	0.605287
AVESA.00001b.r1.4Cg0003053	0.00770969	2.37613
AVESA.00001b.r1.5Cg0002625	0.00272628	0.832693
AVESA.00001b.r1.7Cg0002378	0.00766613	0.839476
AVESA.00001b.r1.3Cg0000830	0.0268244	-1.26807
AVESA.00001b.r1.6Ag0001049	0.0230845	0.801622
AVESA.00001b.r1.5Ag0000377	0.000272065	1.54131
AVESA.00001b.r1.3Cg0000052	0.00931541	-0.879548
AVESA.00001b.r1.4Cg0001329	0.000449601	-2.82611
NewGene_25675	2.80326e-06	3.86449
AVESA.00001b.r1.1Dg0001463	0.0251429	-1.42192
AVESA.00001b.r1.2Ag0001409	0.000256212	-1.90545
NewGene_29687	0.018809	-2.11739
AVESA.00001b.r1.2Cg0000894	0.00492361	1.15425
NewGene_37421	0.0181511	-1.19971
AVESA.00001b.r1.7Dg0001905	0.0133787	1.69396
AVESA.00001b.r1.6Cg0001721	0.00260912	-0.730048
AVESA.00001b.r1.6Ag0001121	1.1186e-09	2.39846
AVESA.00001b.r1.1Dg0001529	0.0171335	-2.33821
AVESA.00001b.r1.1Dg0001520	0.00144163	-0.957234
AVESA.00001b.r1.7Cg0000473	0.0385959	1.07926
AVESA.00001b.r1.5Ag0001258	0.00119526	1.92613
AVESA.00001b.r1.5Ag0001251	0.000982405	-0.9024
AVESA.00001b.r1.7Ag0000528	0.00408112	3.27073
AVESA.00001b.r1.4Dg0003662	0.0165191	-1.09848
NewGene_14666	0.0020703	-2.66828
AVESA.00001b.r1.3Cg0002829	0.000163329	-1.20524
AVESA.00001b.r1.7Cg0002707	0.00303428	-0.885383
AVESA.00001b.r1.1Ag0000208	0.000491932	3.3473
AVESA.00001b.r1.1Dg0001814	0.00517932	2.91565
AVESA.00001b.r1.1Dg0003417	0.000311578	-0.757995
AVESA.00001b.r1.6Cg0001026	0.020927	-0.868974
AVESA.00001b.r1.4Dg0002498	0.0111133	-1.24646
AVESA.00001b.r1.6Cg0000373	0.00846424	0.669484
NewGene_11266	0.0167222	4.29191
AVESA.00001b.r1.1Cg0000143	0.0146128	-0.965103
AVESA.00001b.r1.5Dg0002145	0.00600611	-0.949276
AVESA.00001b.r1.3Dg0001682	0.00377669	-0.937564
AVESA.00001b.r1.1Cg0000968	0.0156177	0.938686
AVESA.00001b.r1.1Ag0002351	0.0373127	1.76368
AVESA.00001b.r1.3Ag0001244	0.000529229	-2.58977
AVESA.00001b.r1.2Ag0001952	0.00377669	-0.865497
AVESA.00001b.r1.1Dg0002217	1.91303e-06	-1.02219
AVESA.00001b.r1.7Dg0000420	0.00719798	1.11797
AVESA.00001b.r1.2Dg0001016	0.0145933	1.19876
AVESA.00001b.r1.1Ag0003476	4.44342e-15	-1.77585
AVESA.00001b.r1.1Dg0003180	0.0141677	-0.602628
NewGene_13344	0.0362731	-1.48331
AVESA.00001b.r1.3Cg0002455	0.00224451	-1.65152
AVESA.00001b.r1.7Ag0000144	0.00580565	2.69032
AVESA.00001b.r1.7Dg0000322	0.0481541	-1.15948
AVESA.00001b.r1.7Dg0002557	0.0112335	2.01119
NewGene_38083	0.0165755	3.2097
NewGene_34651	0.000396958	-3.01405
AVESA.00001b.r1.4Dg0002241	1.03777e-05	2.22168
AVESA.00001b.r1.4Dg0002247	0.00173004	1.01955
AVESA.00001b.r1.4Ag0002376	4.92968e-07	-2.05048
NewGene_30308	1.13948e-12	-7.15618
AVESA.00001b.r1.2Dg0002394	0.0206184	1.12318
NewGene_4242	0.0149141	1.9763
AVESA.00001b.r1.3Dg0002712	0.00198316	2.53584
AVESA.00001b.r1.2Ag0002251	0.000363571	-1.83545
AVESA.00001b.r1.3Dg0000715	0.00611318	2.03323
AVESA.00001b.r1.3Ag0001634	0.0215052	1.64771
NewGene_16652	1.50163e-05	-1.24532
AVESA.00001b.r1.2Cg0001522	0.0127315	-0.913698
AVESA.00001b.r1.3Cg0000909	0.0311123	-1.39862
AVESA.00001b.r1.3Cg0000900	0.00293862	-0.837311
AVESA.00001b.r1.5Dg0002339	0.0312541	1.68057
NewGene_49327	0.00216394	-3.03352
AVESA.00001b.r1.2Dg0000054	0.0058366	-2.01736
AVESA.00001b.r1.4Ag0001300	0.00607262	1.38913
AVESA.00001b.r1.4Ag0001304	0.0341476	0.828596
AVESA.00001b.r1.1Dg0002525	0.0391842	1.13534
AVESA.00001b.r1.5Dg0002451	0.000536324	1.57601
AVESA.00001b.r1.7Cg0002598	0.00130451	-1.14196
AVESA.00001b.r1.3Cg0002034	0.00200666	-0.779144
AVESA.00001b.r1.5Ag0001179	0.0201871	1.90425
AVESA.00001b.r1.7Cg0001666	0.010257	-0.618874
AVESA.00001b.r1.7Ag0001813	0.0156177	1.33914
AVESA.00001b.r1.7Ag0001818	0.0178469	-0.750041
NewGene_29029	0.045875	0.815865
AVESA.00001b.r1.7Dg0002036	0.0166309	-1.00961
AVESA.00001b.r1.7Dg0002030	0.00700708	1.0196
NewGene_2056	0.000629464	-2.37901
AVESA.00001b.r1.5Dg0003160	0.00359404	3.77117
NewGene_6880	0.0112727	1.43097
NewGene_47798	1.0306e-06	-1.44296
NewGene_14089	3.05695e-05	3.10626
AVESA.00001b.r1.6Dg0000556	9.9429e-07	-1.14861
AVESA.00001b.r1.4Ag0001917	0.0434683	-0.680695
NewGene_14897	0.00388357	-2.00514
AVESA.00001b.r1.6Dg0001687	0.0260354	-1.16608
AVESA.00001b.r1.2Cg0001746	4.38126e-05	0.837664
NewGene_27375	0.00579678	-1.98441
AVESA.00001b.r1.4Cg0003610	0.00261756	-0.714248
AVESA.00001b.r1.5Dg0001050	0.0451076	1.43364
AVESA.00001b.r1.1Ag0002810	0.0046611	-1.72191
NewGene_14170	0.00160616	-1.81888
AVESA.00001b.r1.3Cg0001563	0.00535152	-1.4349
AVESA.00001b.r1.4Dg0002476	0.00603877	2.34066
AVESA.00001b.r1.4Ag0000387	0.00652348	-1.06988
AVESA.00001b.r1.1Ag0001219	0.0293595	-0.601626
AVESA.00001b.r1.6Cg0002233	0.0158188	-1.38483
AVESA.00001b.r1.3Cg0000366	0.0439906	-0.62616
NewGene_39436	2.45867e-05	-2.75213
AVESA.00001b.r1.2Ag0000032	0.00684064	0.6629
AVESA.00001b.r1.2Ag0000037	0.0217336	-1.08435
NewGene_33439	0.0310811	1.23119
AVESA.00001b.r1.5Dg0002488	0.00440945	-1.69596
AVESA.00001b.r1.3Cg0002008	0.00889597	-0.86937
NewGene_11553	0.0359407	-0.820143
AVESA.00001b.r1.5Dg0001903	7.34915e-06	1.24815
AVESA.00001b.r1.2Dg0001949	0.000687016	-2.83446
AVESA.00001b.r1.7Dg0002748	0.00317518	3.41084
AVESA.00001b.r1.5Ag0002333	5.58085e-05	1.74947
AVESA.00001b.r1.2Cg0001571	2.8515e-05	-1.14131
AVESA.00001b.r1.4Cg0002198	2.87352e-05	-1.38792
AVESA.00001b.r1.2Dg0001198	0.000189607	-1.84411
AVESA.00001b.r1.3Dg0001578	0.00953705	1.02131
AVESA.00001b.r1.7Ag0000776	0.00993155	0.607306
AVESA.00001b.r1.7Cg0001430	0.00038802	-1.52264
NewGene_8131	0.0146128	-0.976637
NewGene_33890	7.87769e-07	-1.52205
AVESA.00001b.r1.7Dg0000352	0.00166184	-1.25679
AVESA.00001b.r1.3Ag0001006	1.94996e-06	1.19669
AVESA.00001b.r1.2Cg0001780	0.00331891	1.05679
AVESA.00001b.r1.6Ag0002328	0.00450446	-1.58991
NewGene_13914	0.000360305	-4.34717
NewGene_13911	0.0072224	-3.99651
AVESA.00001b.r1.5Ag0000330	0.0256739	1.61168
AVESA.00001b.r1.5Ag0001063	7.98736e-05	-1.2822
NewGene_19750	0.000869434	-1.22017
AVESA.00001b.r1.6Cg0001906	0.000114926	-2.30687
AVESA.00001b.r1.3Cg0001333	0.0197111	-1.23763
NewGene_9613	0.0046611	4.07034
AVESA.00001b.r1.5Dg0001642	0.0479452	1.33269
NewGene_47487	0.00781048	-1.52809
NewGene_46571	0.0451206	1.22336
AVESA.00001b.r1.5Cg0001969	0.00510933	2.25172
AVESA.00001b.r1.6Cg0000154	0.0124608	-1.6904
NewGene_12395	0.00284135	1.81082
NewGene_30927	0.00158781	-2.40402
NewGene_29679	0.0110943	-1.5579
AVESA.00001b.r1.4Dg0002226	0.00195962	-1.60258
AVESA.00001b.r1.2Dg0000515	0.0459567	2.40997
AVESA.00001b.r1.3Cg0001464	1.23553e-08	-1.3453
NewGene_15976	0.00715763	2.24454
AVESA.00001b.r1.7Cg0002260	0.0212859	-0.857543
AVESA.00001b.r1.7Ag0000730	0.00430836	-0.906506
AVESA.00001b.r1.5Cg0002528	0.0136509	-0.696163
AVESA.00001b.r1.3Dg0000428	0.0275881	-1.28302
AVESA.00001b.r1.5Ag0002186	0.0274268	2.0253
AVESA.00001b.r1.4Ag0001148	0.00422176	-0.756865
AVESA.00001b.r1.4Ag0001146	0.0186366	-1.83944
AVESA.00001b.r1.4Ag0000815	0.0278977	1.06703
NewGene_31559	0.00645044	-1.60807
NewGene_31553	0.00435877	-1.85778
AVESA.00001b.r1.3Cg0002856	0.0226575	3.3946
AVESA.00001b.r1.4Cg0000378	0.00449484	-0.935079
AVESA.00001b.r1.5Cg0003105	0.0410325	2.29541
AVESA.00001b.r1.4Ag0003139	0.0192061	-1.10305
AVESA.00001b.r1.7Dg0000992	0.00409775	-1.94965
AVESA.00001b.r1.5Ag0002023	0.0136509	-2.00107
AVESA.00001b.r1.4Ag0000996	0.0130398	-1.95245
AVESA.00001b.r1.Ung0000121	0.0134212	2.29327
AVESA.00001b.r1.Ung0000122	0.0261326	1.1528
AVESA.00001b.r1.3Ag0001834	0.0241105	-0.907048
AVESA.00001b.r1.3Ag0001837	0.0332743	-0.847334
AVESA.00001b.r1.2Dg0001062	0.00492245	-1.13911
AVESA.00001b.r1.2Cg0000043	4.83061e-15	-2.19393
NewGene_43185	0.00671145	2.10852
AVESA.00001b.r1.1Ag0003402	0.048556	1.03974
AVESA.00001b.r1.1Dg0001145	3.42255e-06	-1.70987
AVESA.00001b.r1.1Ag0000172	0.037976	-0.639974
AVESA.00001b.r1.5Cg0001401	9.93963e-05	2.31393
NewGene_40677	3.54542e-11	-3.86809
AVESA.00001b.r1.3Cg0001601	4.00192e-05	-1.28973
AVESA.00001b.r1.1Ag0000778	0.0252378	3.04054
NewGene_11374	3.57903e-07	-2.29965
AVESA.00001b.r1.3Cg0002407	2.1322e-05	-1.08275
AVESA.00001b.r1.3Cg0002402	0.0386531	0.869081
AVESA.00001b.r1.3Dg0001392	8.45428e-05	-0.857317
AVESA.00001b.r1.4Dg0000143	0.0217699	0.881313
AVESA.00001b.r1.5Dg0000382	0.000432894	-1.06076
AVESA.00001b.r1.6Ag0002212	0.030685	-1.3271
NewGene_44942	1.99951e-05	-4.32309
AVESA.00001b.r1.4Ag0002321	2.95314e-06	0.910069
NewGene_27696	1.23008e-14	-5.40527
NewGene_27695	7.30687e-05	-4.62884
AVESA.00001b.r1.3Ag0000113	0.000351569	-0.893571
AVESA.00001b.r1.3Dg0001213	0.0156177	0.861967
AVESA.00001b.r1.6Ag0001786	0.00526983	2.41635
AVESA.00001b.r1.3Ag0001687	1.21372e-05	-1.19858
NewGene_33095	0.0297648	1.30199
AVESA.00001b.r1.6Cg0002036	0.0308446	-1.30633
AVESA.00001b.r1.6Cg0002031	2.54996e-05	1.37108
AVESA.00001b.r1.5Dg0000028	0.00170541	-0.842511
AVESA.00001b.r1.5Ag0002923	0.0395317	-1.42412
NewGene_48028	1.76775e-08	-5.13132
NewGene_48027	4.32107e-13	-5.18396
NewGene_48026	1.25406e-07	-3.79884
AVESA.00001b.r1.6Cg0000534	5.38797e-09	2.64064
NewGene_1843	0.0302405	0.980464
AVESA.00001b.r1.4Dg0002998	0.0186366	1.05873
AVESA.00001b.r1.7Dg0000964	0.00120736	-1.47632
AVESA.00001b.r1.3Dg0002466	0.0225116	1.20619
AVESA.00001b.r1.7Dg0003222	0.000936469	-3.97789
AVESA.00001b.r1.3Dg0002359	0.027168	1.36929
AVESA.00001b.r1.5Ag0002884	3.08936e-09	3.68327
AVESA.00001b.r1.6Ag0001054	5.34964e-05	1.74391
NewGene_15006	0.0127315	-1.31586
AVESA.00001b.r1.3Dg0001883	0.0208267	-1.72977
NewGene_17261	0.00710775	1.18107
AVESA.00001b.r1.7Cg0002443	0.0451206	-1.11447
AVESA.00001b.r1.1Dg0003570	0.000316751	-1.32083
AVESA.00001b.r1.4Dg0003758	0.0363789	-1.28214
AVESA.00001b.r1.6Cg0000211	0.0344398	-1.13237
AVESA.00001b.r1.4Ag0003156	0.048744	-1.32879
NewGene_14793	0.0421147	-1.30217
AVESA.00001b.r1.7Cg0002767	3.84243e-06	-2.49162
AVESA.00001b.r1.1Dg0000162	0.0429583	0.754733
AVESA.00001b.r1.2Cg0002349	2.95113e-05	-1.36004
AVESA.00001b.r1.5Cg0000439	7.44245e-05	3.56513
AVESA.00001b.r1.4Dg0002715	0.0121263	0.896902
AVESA.00001b.r1.4Cg0000039	0.0149141	2.03078
AVESA.00001b.r1.2Dg0003656	5.22368e-08	-1.79225
AVESA.00001b.r1.2Dg0000304	0.00249328	1.50019
AVESA.00001b.r1.4Dg0000483	0.0177517	-0.883519
AVESA.00001b.r1.2Ag0002094	0.00183146	1.12782
AVESA.00001b.r1.1Dg0001195	0.0395317	1.56899
NewGene_19998	1.16341e-08	-1.86514
AVESA.00001b.r1.5Cg0000142	0.0121263	1.4468
NewGene_9386	0.028971	-0.734167
AVESA.00001b.r1.3Cg0001898	0.00140335	-1.56887
NewGene_40680	0.000388858	-4.15134
AVESA.00001b.r1.4Cg0003274	3.72664e-13	-8.75217
AVESA.00001b.r1.4Cg0003275	3.06147e-11	-9.46425
AVESA.00001b.r1.4Cg0003272	3.58167e-21	-6.32055
AVESA.00001b.r1.4Cg0003273	5.32742e-14	-10.4049
AVESA.00001b.r1.3Dg0001584	0.0448908	1.93136
AVESA.00001b.r1.2Ag0002174	0.0381658	0.656634
AVESA.00001b.r1.7Dg0001698	0.0145547	-2.33292
AVESA.00001b.r1.7Ag0001496	0.00113897	-0.7426
AVESA.00001b.r1.2Ag0000610	3.02363e-06	-1.12169
AVESA.00001b.r1.6Dg0001110	0.0208121	1.4017
AVESA.00001b.r1.6Dg0001112	0.00108007	1.72338
AVESA.00001b.r1.7Cg0000515	0.0195318	1.2998
NewGene_7157	4.39527e-05	-1.54144
AVESA.00001b.r1.1Dg0002427	0.0207493	-1.36783
AVESA.00001b.r1.2Cg0000203	1.89039e-05	-1.10386
AVESA.00001b.r1.7Ag0000661	0.00038802	-1.1937
AVESA.00001b.r1.7Ag0000665	1.24677e-16	-1.57566
AVESA.00001b.r1.2Ag0001734	0.0220159	2.02718
AVESA.00001b.r1.5Cg0001242	0.00093501	-1.39922
AVESA.00001b.r1.5Ag0001032	0.00587064	-2.14158
AVESA.00001b.r1.5Ag0002716	1.60738e-09	-1.6113
AVESA.00001b.r1.5Ag0003044	1.45753e-05	-1.15551
AVESA.00001b.r1.4Cg0001636	0.0335667	0.653208
AVESA.00001b.r1.7Dg0003487	0.0159273	-0.836503
AVESA.00001b.r1.4Dg0002726	0.0186404	-0.916758
AVESA.00001b.r1.2Dg0003525	0.00522561	-1.49676
AVESA.00001b.r1.1Dg0002589	0.00492113	1.01756
AVESA.00001b.r1.4Ag0000630	0.0213037	-1.22054
NewGene_8519	0.00710775	-1.36745
AVESA.00001b.r1.7Cg0002531	0.00029622	-0.694231
AVESA.00001b.r1.2Cg0002540	0.0482161	-0.618376
NewGene_35411	0.00790571	-1.16096
NewGene_47439	0.00171711	0.792192
AVESA.00001b.r1.7Cg0000591	0.0449099	-0.866737
AVESA.00001b.r1.2Cg0002578	0.0022125	2.04841
AVESA.00001b.r1.2Cg0002575	0.0406746	1.12035
NewGene_24395	0.0454094	-0.869564
AVESA.00001b.r1.6Ag0000101	0.000236768	-1.19548
AVESA.00001b.r1.2Dg0001616	0.0317778	-2.05924
AVESA.00001b.r1.2Dg0002572	0.0447675	-0.652804
AVESA.00001b.r1.3Ag0002165	1.35448e-05	2.15975
NewGene_12738	0.00829238	1.6473
AVESA.00001b.r1.4Ag0001908	0.0426499	-2.06704
AVESA.00001b.r1.4Dg0002591	7.44245e-05	-1.93985
NewGene_31581	0.0188142	-1.3828
AVESA.00001b.r1.3Dg0001976	0.00249328	0.844768
NewGene_854	0.0291839	0.928465
NewGene_47860	0.015775	-3.94669
AVESA.00001b.r1.2Cg0001694	0.00904145	-0.700339
NewGene_30049	0.013438	1.11065
AVESA.00001b.r1.5Dg0000912	0.0425836	-0.853869
AVESA.00001b.r1.4Ag0001098	0.0336702	1.02067
AVESA.00001b.r1.7Cg0002601	0.0208121	0.968867
AVESA.00001b.r1.7Cg0002603	0.0318012	0.925207
AVESA.00001b.r1.4Cg0002872	0.0112049	1.41561
AVESA.00001b.r1.4Dg0002035	4.30991e-05	1.13471
AVESA.00001b.r1.2Cg0002686	0.00433594	-1.05461
NewGene_15553	0.0431865	-1.3145
AVESA.00001b.r1.5Cg0002109	8.0568e-08	1.72468
NewGene_17955	0.0202243	-0.87328
AVESA.00001b.r1.5Dg0001514	0.0308446	0.853831
NewGene_49287	4.91206e-05	-1.00655
AVESA.00001b.r1.2Dg0001926	0.00588127	0.680457
AVESA.00001b.r1.3Dg0000098	0.00380732	-1.59456
NewGene_8650	0.0185119	-1.13382
NewGene_6719	0.00249958	1.98278
NewGene_43055	0.00905429	-1.81327
AVESA.00001b.r1.1Dg0001017	4.14137e-10	-1.6793
NewGene_49609	0.0420371	-1.0981
AVESA.00001b.r1.1Dg0002967	0.000775366	2.22091
AVESA.00001b.r1.1Ag0002221	0.0344398	2.73944
AVESA.00001b.r1.3Cg0001759	0.00101212	-1.60011
AVESA.00001b.r1.1Dg0002385	0.000181404	3.67136
NewGene_36500	0.000140719	-1.06795
AVESA.00001b.r1.1Ag0001424	0.00101891	-1.56258
AVESA.00001b.r1.3Dg0001241	0.0482161	0.657347
AVESA.00001b.r1.3Ag0000735	0.0244918	-0.986624
AVESA.00001b.r1.3Cg0000217	0.0462795	1.54962
AVESA.00001b.r1.7Dg0000680	0.017638	-0.900991
AVESA.00001b.r1.6Ag0001484	0.000240709	-3.50763
AVESA.00001b.r1.6Ag0002343	0.0311091	-1.02911
AVESA.00001b.r1.6Ag0002346	0.024142	-0.70377
NewGene_19688	2.01647e-05	-3.99753
NewGene_46419	2.34188e-07	-1.90576
AVESA.00001b.r1.1Dg0002649	0.0268244	-0.726246
AVESA.00001b.r1.4Ag0002020	0.0410923	-0.878337
AVESA.00001b.r1.2Ag0000906	0.0493087	-1.01849
AVESA.00001b.r1.6Ag0001511	0.00389597	0.899405
AVESA.00001b.r1.6Ag0001512	0.00423618	1.45515
AVESA.00001b.r1.6Ag0001515	0.000931682	-0.771111
AVESA.00001b.r1.3Cg0000801	0.0313577	-1.76989
AVESA.00001b.r1.6Dg0000006	0.000672672	-1.44832
AVESA.00001b.r1.5Ag0001728	0.0197624	0.776979
AVESA.00001b.r1.6Ag0000676	0.00996458	1.86163
AVESA.00001b.r1.4Cg0001971	0.00278885	-1.06345
AVESA.00001b.r1.5Cg0002566	0.00284135	-0.667048
AVESA.00001b.r1.2Dg0000077	0.0445823	2.45234
AVESA.00001b.r1.2Dg0001460	0.0168726	-0.819382
NewGene_31473	0.00912964	-1.40892
AVESA.00001b.r1.2Cg0000881	0.0170633	0.948717
AVESA.00001b.r1.1Ag0002737	0.00150735	-1.6992
AVESA.00001b.r1.1Dg0000630	2.87261e-08	-1.63056
AVESA.00001b.r1.7Dg0000581	0.0295294	-0.836527
AVESA.00001b.r1.7Ag0001936	0.0160979	-0.909461
AVESA.00001b.r1.5Cg0002393	0.0104714	-0.834095
AVESA.00001b.r1.1Cg0001102	0.0159223	-1.12462
AVESA.00001b.r1.4Dg0002526	0.0162019	0.933172
AVESA.00001b.r1.7Ag0000519	0.0285424	-1.10456
AVESA.00001b.r1.7Dg0002930	0.0233698	2.98126
AVESA.00001b.r1.7Cg0002735	0.0156177	-0.663588
AVESA.00001b.r1.1Dg0001825	0.0121263	-0.917059
AVESA.00001b.r1.3Dg0000459	8.57514e-05	2.94226
AVESA.00001b.r1.3Cg0000340	0.0111133	1.75095
AVESA.00001b.r1.5Cg0002218	0.0290108	0.661772
NewGene_3916	0.00868822	-2.74233
AVESA.00001b.r1.4Ag0003129	0.00024424	-0.941747
AVESA.00001b.r1.6Dg0000422	0.0474518	1.70562
AVESA.00001b.r1.4Ag0003009	6.79313e-05	-2.24363
AVESA.00001b.r1.4Ag0003003	2.19829e-05	-1.3632
AVESA.00001b.r1.6Ag0001390	0.00142733	1.28031
AVESA.00001b.r1.2Ag0001946	0.000177532	-2.14572
AVESA.00001b.r1.3Dg0000112	0.0141451	0.897854
AVESA.00001b.r1.5Cg0001768	0.000115929	-1.26278
AVESA.00001b.r1.2Ag0001421	0.00171711	2.4007
AVESA.00001b.r1.7Ag0001197	0.0227869	0.960374
AVESA.00001b.r1.2Cg0000989	0.0429557	-1.82278
AVESA.00001b.r1.4Ag0001756	0.0455533	0.846088
AVESA.00001b.r1.4Ag0000486	9.94593e-09	-3.86837
AVESA.00001b.r1.4Ag0000485	8.76231e-05	-3.11809
NewGene_26467	0.00144995	0.693552
AVESA.00001b.r1.2Dg0002065	0.0037576	-1.28792
NewGene_32765	0.0454445	-2.37737
AVESA.00001b.r1.3Dg0000683	4.94887e-05	-1.85471
AVESA.00001b.r1.1Ag0001492	0.0037576	-1.19352
AVESA.00001b.r1.5Cg0003332	0.026149	-0.606922
NewGene_18710	0.0341791	-0.976976
AVESA.00001b.r1.7Dg0000681	0.00738761	-0.823768
AVESA.00001b.r1.6Dg0000223	0.000699054	-1.48667
AVESA.00001b.r1.7Cg0000119	0.00249328	0.703269
NewGene_46704	3.31594e-11	-2.6581
AVESA.00001b.r1.5Dg0001803	2.83798e-08	-1.60314
AVESA.00001b.r1.4Cg0001164	0.00374099	-0.895302
NewGene_27674	0.00717225	-1.44703
AVESA.00001b.r1.2Dg0002389	0.0437242	1.34212
AVESA.00001b.r1.7Dg0000869	0.0179124	-0.974764
AVESA.00001b.r1.1Ag0003213	1.25766e-06	-1.2395
AVESA.00001b.r1.2Ag0002240	0.000138088	2.18508
AVESA.00001b.r1.3Ag0001627	0.00018082	-0.883914
AVESA.00001b.r1.7Cg0001554	3.57903e-07	4.43654
AVESA.00001b.r1.5Dg0002873	0.0381658	-0.834344
AVESA.00001b.r1.1Dg0003415	0.0454445	0.600504
AVESA.00001b.r1.7Cg0000097	0.000884123	1.37632
AVESA.00001b.r1.7Dg0002383	0.00912552	-1.48377
AVESA.00001b.r1.5Dg0002240	0.0010455	1.28669
NewGene_34033	0.0113583	2.37055
AVESA.00001b.r1.5Cg0000873	0.0391922	0.711268
AVESA.00001b.r1.1Ag0002428	7.15597e-05	-1.2096
AVESA.00001b.r1.6Ag0001308	0.0366317	1.18015
AVESA.00001b.r1.7Ag0001807	0.00160315	-0.776747
AVESA.00001b.r1.5Ag0001120	0.00495903	-0.786338
AVESA.00001b.r1.2Cg0002371	0.0469341	-1.47085
AVESA.00001b.r1.2Cg0000306	4.94887e-05	1.63188
NewGene_35697	0.0165106	-2.55758
AVESA.00001b.r1.4Ag0002939	0.0464438	-0.69076
AVESA.00001b.r1.2Ag0002431	9.90284e-05	-1.67587
AVESA.00001b.r1.4Dg0002636	0.0464438	-1.12794
AVESA.00001b.r1.4Ag0001417	0.017406	-0.753309
AVESA.00001b.r1.4Ag0001410	0.00144163	-1.52006
AVESA.00001b.r1.4Ag0001419	0.0212859	0.662125
AVESA.00001b.r1.6Cg0002600	0.021722	2.68127
AVESA.00001b.r1.5Ag0000229	0.0178628	-0.759368
AVESA.00001b.r1.1Dg0000067	1.16638e-06	-1.53587
AVESA.00001b.r1.7Ag0001302	1.22006e-07	2.8948
AVESA.00001b.r1.2Cg0002204	0.0482161	1.30779
AVESA.00001b.r1.5Ag0000006	0.00603146	0.739466
AVESA.00001b.r1.2Dg0001743	0.00175998	1.37894
AVESA.00001b.r1.7Ag0001676	0.0451076	-1.27913
AVESA.00001b.r1.7Ag0002328	0.00652348	0.854229
AVESA.00001b.r1.3Ag0002073	0.0296134	1.14048
NewGene_37587	0.000908924	0.823653
NewGene_37581	0.0011116	1.31511
AVESA.00001b.r1.7Cg0000902	0.000692667	-1.0395
AVESA.00001b.r1.3Cg0000621	0.00759379	-0.721868
NewGene_12132	0.00173045	-1.2604
NewGene_36329	0.0058366	-1.22675
AVESA.00001b.r1.4Cg0000096	0.0183968	1.88215
AVESA.00001b.r1.2Dg0002941	0.0459673	-1.26442
AVESA.00001b.r1.2Cg0001561	7.33782e-05	-0.83109
AVESA.00001b.r1.6Cg0002223	0.0103114	-1.01915
AVESA.00001b.r1.1Dg0003163	3.73742e-10	1.8237
AVESA.00001b.r1.2Cg0001385	0.0153242	-1.02117
NewGene_40039	0.0261286	-1.51244
AVESA.00001b.r1.4Ag0001830	0.0144393	1.1941
AVESA.00001b.r1.4Dg0000495	0.0139872	-3.27764
AVESA.00001b.r1.3Dg0001165	0.0184984	-1.30465
AVESA.00001b.r1.4Dg0002110	0.00296419	-0.98906
AVESA.00001b.r1.1Cg0001741	5.22194e-05	2.04617
AVESA.00001b.r1.5Ag0000577	0.0102705	2.2685
AVESA.00001b.r1.2Dg0001952	0.0248498	0.79372
AVESA.00001b.r1.4Cg0000707	0.0362162	0.854772
NewGene_29963	0.00708042	-1.24737
NewGene_5211	0.0317672	-0.631489
AVESA.00001b.r1.4Ag0003567	0.0260392	-0.868816
AVESA.00001b.r1.2Cg0000144	0.000210861	1.29497
AVESA.00001b.r1.5Cg0001500	0.0223752	-0.634061
AVESA.00001b.r1.7Cg0001425	7.88355e-07	-1.35791
AVESA.00001b.r1.7Cg0001427	0.00177795	1.58722
AVESA.00001b.r1.3Ag0000509	0.0075314	0.821889
NewGene_31699	0.0246865	2.26423
NewGene_34361	0.0197785	1.13236
AVESA.00001b.r1.2Dg0000921	0.003277	6.36766
AVESA.00001b.r1.2Ag0001647	0.0188516	-1.23728
AVESA.00001b.r1.6Cg0002094	0.000413837	-8.04127
AVESA.00001b.r1.3Ag0001038	0.000719156	-3.33624
AVESA.00001b.r1.1Dg0002446	0.00547234	1.34164
AVESA.00001b.r1.2Cg0000267	0.0197624	0.951794
AVESA.00001b.r1.3Dg0002174	2.54996e-05	-1.4414
AVESA.00001b.r1.5Dg0000083	0.0464237	1.39756
AVESA.00001b.r1.5Dg0000086	0.000912853	-1.17759
AVESA.00001b.r1.6Ag0002337	0.0385546	-1.84029
AVESA.00001b.r1.5Cg0002131	0.00373577	2.62389
NewGene_43742	0.0147297	2.02998
NewGene_14289	0.00580549	2.24367
AVESA.00001b.r1.7Ag0001186	0.0286295	1.59282
AVESA.00001b.r1.6Ag0000168	0.000869434	-1.2913
AVESA.00001b.r1.7Dg0002339	0.0341791	-1.11612
AVESA.00001b.r1.4Ag0001522	0.0130591	2.0362
NewGene_20254	0.000311862	1.03182
NewGene_48917	0.0361896	-2.51281
AVESA.00001b.r1.5Ag0001198	0.021973	-0.833576
AVESA.00001b.r1.7Ag0001270	0.0104689	1.19079
AVESA.00001b.r1.5Cg0000206	3.26845e-11	-1.60437
AVESA.00001b.r1.2Cg0001521	0.0324912	-0.958923
NewGene_2869	0.0144444	1.45343
AVESA.00001b.r1.7Cg0000667	0.0010196	1.09636
AVESA.00001b.r1.6Cg0000125	1.11634e-06	-1.28738
NewGene_4833	0.00886598	-1.96622
AVESA.00001b.r1.4Ag0002233	3.42347e-05	-0.868907
AVESA.00001b.r1.4Cg0002873	2.40256e-05	-1.3865
AVESA.00001b.r1.1Dg0003335	0.0019689	1.82106
AVESA.00001b.r1.5Dg0001197	0.0011116	-1.51434
AVESA.00001b.r1.4Cg0001358	0.00829238	3.1705
AVESA.00001b.r1.5Dg0000820	0.00240407	-2.38196
AVESA.00001b.r1.2Ag0001511	0.0215595	-0.84009
AVESA.00001b.r1.4Cg0001860	0.00270826	-1.06241
AVESA.00001b.r1.3Cg0000753	2.84134e-09	1.83255
NewGene_12228	0.00123567	-2.52999
AVESA.00001b.r1.2Ag0000383	0.000872876	-1.22834
NewGene_23536	0.01035	-1.02554
AVESA.00001b.r1.2Dg0003158	0.00945265	1.22978
AVESA.00001b.r1.6Dg0001051	0.000672976	1.47335
AVESA.00001b.r1.1Dg0001856	8.8028e-06	-1.23143
AVESA.00001b.r1.2Cg0000542	0.000243967	-1.69152
AVESA.00001b.r1.6Cg0000594	0.0135663	-0.657776
NewGene_26113	0.00873664	-2.45353
NewGene_14753	0.00095001	-2.09849
AVESA.00001b.r1.4Cg0003417	4.04189e-05	0.908989
AVESA.00001b.r1.7Ag0000442	0.000189149	-0.935238
AVESA.00001b.r1.4Cg0003544	0.044417	-0.694135
AVESA.00001b.r1.2Ag0001998	0.00249887	-0.899464
NewGene_4092	0.0136509	-0.83145
AVESA.00001b.r1.5Cg0002166	0.00243059	-1.59293
AVESA.00001b.r1.5Ag0002658	0.00580549	-1.11403
AVESA.00001b.r1.4Ag0001720	0.0157011	1.73006
AVESA.00001b.r1.4Ag0002176	0.0112981	-1.05115
AVESA.00001b.r1.4Dg0000996	0.0420496	-1.86315
AVESA.00001b.r1.Ung0000440	0.0450994	-0.762719
NewGene_27132	0.000294399	2.41043
NewGene_27133	0.00183244	2.39011
NewGene_27130	0.0458339	2.39034
NewGene_27131	6.88527e-12	2.70033
AVESA.00001b.r1.7Ag0000181	0.00366515	-1.59635
NewGene_9893	0.0200308	-2.63746
AVESA.00001b.r1.5Dg0000398	6.69675e-09	-2.89966
AVESA.00001b.r1.3Cg0002356	0.000151726	2.45085
AVESA.00001b.r1.5Ag0000439	0.000151737	-0.789958
AVESA.00001b.r1.7Dg0000587	0.0362162	-2.804
AVESA.00001b.r1.4Dg0003156	0.00272628	0.920468
AVESA.00001b.r1.4Cg0002245	0.0199399	-1.05267
AVESA.00001b.r1.2Dg0002351	0.0459929	2.32142
AVESA.00001b.r1.2Dg0002354	0.00117649	-2.66374
NewGene_8269	7.40396e-05	-1.9027
AVESA.00001b.r1.3Cg0001243	0.0213037	-0.68491
AVESA.00001b.r1.6Ag0002251	0.0227869	-1.22578
AVESA.00001b.r1.1Ag0003027	0.0339396	1.16022
AVESA.00001b.r1.6Ag0001492	8.23329e-06	-1.29947
AVESA.00001b.r1.7Cg0000042	2.98721e-06	-2.50133
AVESA.00001b.r1.1Ag0000801	0.0121893	-0.705856
AVESA.00001b.r1.5Dg0002031	0.00482211	1.78418
AVESA.00001b.r1.2Ag0002395	0.00292958	-1.06602
AVESA.00001b.r1.2Cg0001977	0.0107922	-1.48094
NewGene_17065	7.40396e-05	-2.71653
NewGene_42549	0.0197785	2.05978
NewGene_24374	0.00314258	3.7945
AVESA.00001b.r1.5Cg0002860	0.0194596	1.13064
AVESA.00001b.r1.4Ag0000713	7.3764e-05	-0.877117
NewGene_23628	0.0270726	-1.50676
AVESA.00001b.r1.3Cg0002911	0.0367767	-1.67233
AVESA.00001b.r1.6Cg0000202	0.00814136	-0.764302
NewGene_43321	0.00171711	2.88505
AVESA.00001b.r1.4Dg0001275	0.0013685	-1.08131
AVESA.00001b.r1.5Ag0000176	9.74454e-08	6.56142
NewGene_23977	0.0167436	1.41728
AVESA.00001b.r1.1Ag0002003	3.13798e-08	-2.04246
AVESA.00001b.r1.1Ag0002002	0.0137793	-1.18259
AVESA.00001b.r1.1Ag0002005	1.86073e-13	-2.73507
AVESA.00001b.r1.1Ag0002004	1.40274e-12	-2.23449
AVESA.00001b.r1.3Dg0001716	0.00115953	1.02996
AVESA.00001b.r1.5Ag0002141	0.00098805	-1.3595
AVESA.00001b.r1.4Ag0001139	0.0120713	1.3609
AVESA.00001b.r1.7Ag0002376	0.00130727	1.13543
AVESA.00001b.r1.6Ag0001981	0.0306569	-0.924177
AVESA.00001b.r1.6Ag0000055	0.0371549	1.73691
AVESA.00001b.r1.7Ag0000886	0.000157796	-1.50881
AVESA.00001b.r1.4Ag0002564	0.0202243	1.16976
AVESA.00001b.r1.4Ag0002560	0.00743649	1.70954
AVESA.00001b.r1.4Cg0002283	0.000328699	-1.52598
NewGene_12143	5.93488e-13	-6.51763
AVESA.00001b.r1.6Ag0002161	0.0385546	2.09928
AVESA.00001b.r1.2Dg0002993	0.0252133	-0.616299
AVESA.00001b.r1.7Dg0000252	0.00368809	0.815585
AVESA.00001b.r1.3Ag0000527	0.0112049	-1.85746
AVESA.00001b.r1.2Ag0000072	0.00297989	-2.84247
AVESA.00001b.r1.7Ag0002231	0.0208121	-0.819714
AVESA.00001b.r1.5Dg0000261	1.25691e-05	-0.914404
AVESA.00001b.r1.3Cg0003021	0.00190473	-0.785044
AVESA.00001b.r1.6Dg0001080	0.0463252	0.813458
NewGene_11518	0.0334465	-1.36064
AVESA.00001b.r1.4Cg0003207	0.0203131	-0.790275
AVESA.00001b.r1.Ung0000278	5.39411e-09	1.75756
AVESA.00001b.r1.3Dg0002620	0.0241828	-0.917395
AVESA.00001b.r1.2Ag0002108	0.00248053	2.56528
AVESA.00001b.r1.7Cg0002928	0.0477237	2.20605
NewGene_39530	0.000775964	-2.14281
AVESA.00001b.r1.5Dg0002347	7.31427e-07	-2.91771
AVESA.00001b.r1.3Cg0001922	0.00492245	-1.66009
AVESA.00001b.r1.4Dg0000815	0.00798873	0.680439
AVESA.00001b.r1.7Ag0002556	0.0165541	-2.86797
AVESA.00001b.r1.5Dg0001865	0.0449951	0.616543
AVESA.00001b.r1.7Cg0001548	0.0192432	1.26445
AVESA.00001b.r1.4Dg0001745	0.0147008	3.44613
AVESA.00001b.r1.2Dg0001218	0.0443716	1.56464
AVESA.00001b.r1.1Ag0000596	0.0268435	2.00667
AVESA.00001b.r1.7Dg0003309	0.000237682	2.39746
NewGene_29466	8.15252e-07	-4.99855
NewGene_29465	0.000299983	-5.06616
AVESA.00001b.r1.7Ag0000675	8.84879e-07	-1.06627
AVESA.00001b.r1.7Cg0001533	0.000557671	1.17734
AVESA.00001b.r1.5Dg0002616	4.543e-05	-1.23521
AVESA.00001b.r1.5Dg0001725	9.89688e-06	-1.45208
AVESA.00001b.r1.1Cg0000483	0.0476864	1.77652
AVESA.00001b.r1.2Dg0002286	0.0462795	1.90115
AVESA.00001b.r1.7Ag0002779	0.0312843	-0.69554
AVESA.00001b.r1.2Cg0001011	0.0446159	0.663679
NewGene_40678	2.4671e-13	-3.47395
AVESA.00001b.r1.5Cg0000274	1.11147e-07	-2.00064
NewGene_40679	0.0200308	-4.58424
AVESA.00001b.r1.4Dg0003342	0.0040482	-0.76564
AVESA.00001b.r1.7Cg0001962	0.00697914	-0.858292
AVESA.00001b.r1.5Dg0001164	0.0440797	1.51335
AVESA.00001b.r1.1Dg0002036	2.40704e-23	-1.9628
AVESA.00001b.r1.1Dg0002035	8.42688e-87	-2.8539
AVESA.00001b.r1.1Dg0002034	0.0232993	-0.899617
AVESA.00001b.r1.5Dg0000691	0.00209667	0.701739
NewGene_40875	0.0173626	1.98662
AVESA.00001b.r1.6Cg0000467	0.0203265	0.689612
NewGene_39072	1.89509e-07	-2.21277
NewGene_25924	0.0225827	-0.911746
AVESA.00001b.r1.3Cg0000720	0.00766961	-0.998551
AVESA.00001b.r1.5Ag0000793	2.67001e-24	-3.13014
AVESA.00001b.r1.3Cg0001455	0.000740763	-0.727503
AVESA.00001b.r1.3Cg0001457	0.0025645	-0.703701
AVESA.00001b.r1.3Cg0001456	0.000237934	-0.939386
AVESA.00001b.r1.4Dg0002586	1.45753e-05	-1.31362
NewGene_22637	0.0126569	2.18616
AVESA.00001b.r1.2Dg0003103	0.0206915	-1.73358
AVESA.00001b.r1.4Ag0003198	0.0317672	2.33583
AVESA.00001b.r1.2Cg0000988	0.0410923	-1.46505
NewGene_849	0.00995635	1.53661
AVESA.00001b.r1.7Dg0001810	0.0261326	-0.798316
NewGene_3982	0.0435163	-0.984821
AVESA.00001b.r1.5Cg0001179	0.0100206	-0.625121
AVESA.00001b.r1.4Dg0001951	0.000969608	-1.30604
AVESA.00001b.r1.4Cg0000646	7.33782e-05	-1.4103
NewGene_5331	8.78937e-06	-1.40785
AVESA.00001b.r1.2Ag0000691	3.24852e-07	-1.86051
AVESA.00001b.r1.2Ag0000695	0.00183244	2.03902
AVESA.00001b.r1.2Ag0000697	0.0341998	-0.817678
NewGene_19964	0.0173294	1.72688
AVESA.00001b.r1.5Ag0001956	0.0244918	0.878362
AVESA.00001b.r1.4Cg0002096	0.0402253	-0.596394
AVESA.00001b.r1.1Ag0001269	2.09896e-05	-2.05802
AVESA.00001b.r1.1Dg0002898	7.9474e-05	2.64533
AVESA.00001b.r1.5Cg0002136	0.0156177	1.60088
AVESA.00001b.r1.5Dg0001504	0.0220457	1.74126
AVESA.00001b.r1.5Cg0000182	6.21917e-05	1.74399
AVESA.00001b.r1.4Dg0000962	0.0420987	1.32068
NewGene_29907	9.36624e-07	-2.60777
AVESA.00001b.r1.Ung0000282	0.010608	3.09498
AVESA.00001b.r1.6Cg0000978	0.0165755	1.04446
AVESA.00001b.r1.7Cg0002591	0.0194596	-0.917667
NewGene_38035	0.000434723	1.52334
AVESA.00001b.r1.3Ag0000605	0.0121263	-0.733262
AVESA.00001b.r1.5Ag0000467	0.0312997	-0.788306
AVESA.00001b.r1.5Ag0000465	0.000871253	1.56133
AVESA.00001b.r1.6Ag0000666	0.0187434	-3.09185
AVESA.00001b.r1.4Dg0003107	0.0165106	-0.959383
AVESA.00001b.r1.5Cg0000681	0.0445286	-0.841432
AVESA.00001b.r1.1Cg0000578	1.61164e-05	-1.29946
NewGene_3396	0.00533886	-2.91785
AVESA.00001b.r1.7Ag0000057	0.0113583	0.684033
AVESA.00001b.r1.3Ag0001097	0.00047807	-1.77992
AVESA.00001b.r1.1Ag0003469	0.029782	-0.758898
AVESA.00001b.r1.2Cg0002009	0.00334658	0.919688
AVESA.00001b.r1.6Ag0002359	0.000297467	1.8761
AVESA.00001b.r1.6Ag0002352	0.00130802	2.61846
NewGene_15576	0.0128645	1.07264
AVESA.00001b.r1.7Cg0001349	4.53036e-06	-6.01453
AVESA.00001b.r1.6Dg0001240	7.58899e-05	-1.38274
AVESA.00001b.r1.6Dg0001241	0.000234207	-1.4926
AVESA.00001b.r1.5Dg0001581	0.00270388	1.26467
AVESA.00001b.r1.6Cg0001336	0.004277	-0.756431
AVESA.00001b.r1.4Ag0001834	1.83427e-08	-1.27982
AVESA.00001b.r1.4Dg0001462	0.00338093	-1.33594
AVESA.00001b.r1.3Dg0000603	0.00038802	-1.9702
AVESA.00001b.r1.3Ag0002251	0.0379819	-0.84424
AVESA.00001b.r1.3Dg0002422	0.0131078	0.823546
AVESA.00001b.r1.1Ag0000641	2.61832e-07	-1.64831
AVESA.00001b.r1.7Dg0002533	0.0329137	-1.16233
NewGene_31941	0.0210308	-0.615567
NewGene_19455	0.0028113	-2.66466
AVESA.00001b.r1.2Cg0000337	0.000254332	-4.86152
AVESA.00001b.r1.5Dg0000185	0.00542007	0.767199
AVESA.00001b.r1.6Dg0000016	0.000311578	-1.12466
AVESA.00001b.r1.4Dg0000276	0.00162799	2.24633
AVESA.00001b.r1.4Dg0000278	0.0071941	0.694942
AVESA.00001b.r1.4Dg0003563	0.0234859	0.832715
AVESA.00001b.r1.2Dg0000729	0.0195379	-0.670093
AVESA.00001b.r1.5Dg0002272	0.0425836	-1.92893
AVESA.00001b.r1.5Dg0001305	0.00509274	-0.973502
NewGene_12329	0.000151726	-1.86736
AVESA.00001b.r1.2Dg0001455	0.0105475	-1.40808
AVESA.00001b.r1.2Dg0001457	0.000209796	-2.3385
NewGene_31460	0.00442389	-1.01865
AVESA.00001b.r1.4Ag0002228	0.0474525	-0.621448
NewGene_47982	0.00450093	-2.29003
AVESA.00001b.r1.5Cg0002383	0.0258137	0.750301
AVESA.00001b.r1.5Ag0001279	0.0398151	0.986034
AVESA.00001b.r1.4Dg0000956	0.00580959	1.77293
AVESA.00001b.r1.4Dg0002554	0.00684064	1.46519
AVESA.00001b.r1.2Dg0000682	1.25691e-05	-2.14629
AVESA.00001b.r1.1Ag0002883	0.0180289	2.30335
AVESA.00001b.r1.1Ag0002881	0.00286877	-1.01593
AVESA.00001b.r1.5Dg0000714	0.0156177	-0.682294
AVESA.00001b.r1.1Dg0000120	0.0208121	1.54346
AVESA.00001b.r1.2Cg0001651	0.0277311	-1.93716
NewGene_15412	1.35546e-27	-2.32116
NewGene_15414	0.0121893	1.98559
NewGene_11244	0.0191307	-2.01592
NewGene_16140	0.00826932	-1.3619
AVESA.00001b.r1.4Cg0002825	0.000278231	-1.1665
NewGene_36385	0.0218144	2.28119
AVESA.00001b.r1.4Ag0003010	0.00928191	-2.39813
AVESA.00001b.r1.4Cg0003527	0.031537	1.61812
AVESA.00001b.r1.2Cg0002677	0.00600611	-1.1969
AVESA.00001b.r1.2Ag0000083	0.0194596	-1.40275
AVESA.00001b.r1.7Dg0000408	0.0255586	-0.677968
AVESA.00001b.r1.7Ag0002881	0.0347145	1.33276
AVESA.00001b.r1.2Dg0000794	0.0348273	1.44485
NewGene_37821	0.00796532	2.16378
AVESA.00001b.r1.3Cg0000526	0.00558005	-1.39986
AVESA.00001b.r1.3Cg0001696	6.78396e-06	1.47804
AVESA.00001b.r1.3Cg0001698	0.00183146	1.13671
AVESA.00001b.r1.4Cg0002103	0.0241357	0.939957
NewGene_45309	0.00251145	-1.66525
AVESA.00001b.r1.3Ag0002172	0.000764484	1.17852
AVESA.00001b.r1.2Dg0002841	0.0190457	-1.38083
AVESA.00001b.r1.6Cg0003496	0.0213037	0.699247
AVESA.00001b.r1.5Cg0002073	0.0135663	-0.832521
AVESA.00001b.r1.1Dg0000989	0.00671145	-1.00603
AVESA.00001b.r1.5Dg0002335	0.00170893	1.71218
NewGene_36762	0.00469623	-1.7721
AVESA.00001b.r1.4Cg0003177	0.0443956	-1.19759
AVESA.00001b.r1.4Cg0003179	0.014401	0.802562
AVESA.00001b.r1.2Dg0002546	0.0133414	-2.16666
AVESA.00001b.r1.2Ag0001249	0.0117989	-1.46965
AVESA.00001b.r1.2Ag0002273	0.0254691	-2.34052
AVESA.00001b.r1.7Dg0002409	0.000449601	-2.61516
AVESA.00001b.r1.6Ag0002576	0.0346153	-0.98594
AVESA.00001b.r1.6Ag0002574	1.26741e-09	-1.96217
AVESA.00001b.r1.6Dg0001618	0.00509274	1.57862
NewGene_48889	0.000637181	5.09014
AVESA.00001b.r1.6Dg0001291	0.0142427	-0.930927
NewGene_49307	0.0406746	1.6967
NewGene_49303	0.0327311	-1.96134
AVESA.00001b.r1.3Dg0001193	0.00377669	1.11179
NewGene_3213	1.11634e-06	-3.3796
AVESA.00001b.r1.7Cg0000702	0.0136509	1.03501
NewGene_39910	0.0306648	2.12322
AVESA.00001b.r1.1Ag0001719	0.0437242	0.706036
NewGene_440	0.0484028	0.915132
AVESA.00001b.r1.1Ag0002433	0.0227869	0.763554
NewGene_10148	0.00432932	1.09457
AVESA.00001b.r1.4Cg0001247	3.73472e-05	-1.31975
AVESA.00001b.r1.7Dg0001496	0.000490447	1.04157
AVESA.00001b.r1.7Ag0001838	0.0366317	-2.04847
AVESA.00001b.r1.4Ag0002901	7.30687e-05	-1.56327
AVESA.00001b.r1.5Cg0000903	0.0408803	0.917106
AVESA.00001b.r1.4Cg0002894	0.0404352	-1.23841
AVESA.00001b.r1.3Dg0002540	0.0462383	-1.2424
AVESA.00001b.r1.2Ag0002425	3.05928e-05	-3.09238
AVESA.00001b.r1.2Ag0002426	0.0121263	-1.32191
AVESA.00001b.r1.4Dg0003339	0.0333822	2.41128
AVESA.00001b.r1.4Ag0001461	0.0381894	-1.00358
AVESA.00001b.r1.4Ag0001460	0.0365496	1.01457
AVESA.00001b.r1.6Cg0002672	0.0218251	1.93234
AVESA.00001b.r1.4Cg0002428	0.0139872	-0.695416
AVESA.00001b.r1.2Dg0002538	0.00086559	-3.23428
AVESA.00001b.r1.3Dg0001831	0.00209667	-1.71182
AVESA.00001b.r1.7Cg0002293	0.0103726	-1.41505
AVESA.00001b.r1.1Dg0002081	0.0479625	-0.877119
AVESA.00001b.r1.5Dg0000667	0.000198527	-0.765699
AVESA.00001b.r1.6Ag0000995	0.00119526	-1.19926
AVESA.00001b.r1.7Cg0002430	0.00522331	-1.33476
AVESA.00001b.r1.7Ag0001314	0.0156177	0.74615
AVESA.00001b.r1.7Ag0001482	0.0203131	-0.804212
AVESA.00001b.r1.5Cg0001623	0.0105475	1.62656
AVESA.00001b.r1.4Cg0001228	0.00022722	0.972507
AVESA.00001b.r1.5Ag0001498	0.000169716	-2.79385
NewGene_14422	0.00489079	1.87091
AVESA.00001b.r1.5Dg0003363	7.67741e-06	-1.14035
AVESA.00001b.r1.3Cg0002221	0.0234859	0.935515
AVESA.00001b.r1.6Cg0003064	2.10407e-08	3.21179
NewGene_2330	0.0315976	-1.05726
AVESA.00001b.r1.2Dg0001759	0.00192083	1.86055
AVESA.00001b.r1.2Dg0002474	1.59124e-06	5.78158
NewGene_42956	1.39154e-06	2.52644
NewGene_14159	0.000251089	-1.40865
AVESA.00001b.r1.5Ag0000649	0.000297467	-0.802095
AVESA.00001b.r1.5Ag0000135	4.543e-05	-1.12418
NewGene_5923	0.00400348	-1.15428
AVESA.00001b.r1.2Cg0001987	1.71603e-10	-1.16493
AVESA.00001b.r1.4Dg0001390	0.0291201	-0.947033
AVESA.00001b.r1.2Cg0001513	3.76578e-06	-3.10319
NewGene_769	0.0167436	-1.27003
NewGene_764	0.000644845	1.60279
AVESA.00001b.r1.4Dg0000930	0.0318496	-1.07961
AVESA.00001b.r1.6Ag0001954	0.0174411	-1.70608
AVESA.00001b.r1.5Dg0001965	0.0490282	2.89033
AVESA.00001b.r1.5Dg0002462	0.0227869	-1.27978
NewGene_26248	4.25156e-08	-2.53954
AVESA.00001b.r1.4Dg0001607	0.00762799	-1.16399
AVESA.00001b.r1.6Cg0000928	0.0130393	0.606399
AVESA.00001b.r1.7Ag0000711	0.0157204	-0.773621
NewGene_6058	0.0450994	1.61249
NewGene_42765	0.0431884	-0.617089
AVESA.00001b.r1.5Cg0001519	0.0175585	-1.77492
AVESA.00001b.r1.2Dg0000163	0.0284638	0.621231
NewGene_44353	0.0436825	1.62302
NewGene_8156	0.0121263	1.32292
NewGene_24537	0.00647802	-2.43047
AVESA.00001b.r1.5Dg0003059	0.00374577	-1.44116
AVESA.00001b.r1.2Dg0000958	0.000144274	1.80908
AVESA.00001b.r1.4Cg0001746	0.0127315	-1.38645
AVESA.00001b.r1.4Dg0000054	0.0162111	-0.962787
AVESA.00001b.r1.4Dg0000055	0.0108909	1.15307
AVESA.00001b.r1.1Ag0003084	0.00100808	-1.05623
AVESA.00001b.r1.6Ag0002304	0.00285594	-1.45147
AVESA.00001b.r1.5Cg0002967	0.00776721	-0.977834
AVESA.00001b.r1.7Ag0001588	0.0238731	-0.744805
AVESA.00001b.r1.3Cg0002723	0.0426092	-0.954685
NewGene_26615	0.00103668	1.66791
AVESA.00001b.r1.4Ag0002831	2.74405e-05	-3.73241
AVESA.00001b.r1.1Cg0001593	1.49588e-07	1.91358
NewGene_36462	0.00400704	1.54106
NewGene_35387	0.0144051	-1.71508
AVESA.00001b.r1.3Ag0001791	0.0224951	2.21273
NewGene_28803	0.0156177	1.64626
AVESA.00001b.r1.2Ag0001017	0.00334995	-1.27942
AVESA.00001b.r1.2Cg0001655	0.00700017	-1.30037
AVESA.00001b.r1.6Ag0000205	2.54044e-06	-2.08411
AVESA.00001b.r1.7Cg0001356	2.51819e-10	-1.73588
AVESA.00001b.r1.3Cg0000845	0.0200308	-1.05622
NewGene_47200	0.00353127	-0.979584
AVESA.00001b.r1.6Cg0002903	0.00408112	-0.608816
NewGene_38480	8.84879e-07	1.78484
NewGene_39751	0.0244754	-2.04858
AVESA.00001b.r1.5Ag0000295	0.04886	-0.713175
AVESA.00001b.r1.7Ag0001266	0.00831599	-0.943768
AVESA.00001b.r1.4Dg0000227	0.0402253	-0.90627
AVESA.00001b.r1.5Dg0003283	9.99863e-15	5.20603
AVESA.00001b.r1.1Ag0001852	0.000365597	-0.848857
AVESA.00001b.r1.7Ag0000824	0.01254	-2.88851
AVESA.00001b.r1.6Cg0003195	0.0362162	-0.675152
AVESA.00001b.r1.5Dg0000855	0.0141706	-0.600043
AVESA.00001b.r1.1Dg0003061	0.00130701	-0.953156
AVESA.00001b.r1.1Cg0001839	1.07138e-08	-1.96972
AVESA.00001b.r1.7Cg0000486	0.0149326	-0.994286
NewGene_50034	0.0317672	-1.49043
NewGene_15117	0.0159223	-1.07377
AVESA.00001b.r1.5Ag0000738	0.00572249	-1.94009
AVESA.00001b.r1.5Ag0001283	0.0049859	-1.94504
AVESA.00001b.r1.4Cg0000985	0.0467842	-1.0091
AVESA.00001b.r1.4Cg0000987	0.0222108	-0.668268
AVESA.00001b.r1.4Cg0001213	0.0167222	-0.607853
AVESA.00001b.r1.7Dg0002972	0.012525	-1.01885
AVESA.00001b.r1.1Dg0000191	0.000253447	3.5079
AVESA.00001b.r1.3Dg0002357	0.00152138	2.06305
AVESA.00001b.r1.1Ag0001123	0.00825532	3.50877
AVESA.00001b.r1.7Ag0002500	0.000121546	-0.926423
AVESA.00001b.r1.7Dg0003195	0.0153027	2.20422
NewGene_14740	1.0306e-06	-2.16445
AVESA.00001b.r1.7Cg0000362	0.00393335	1.30311
NewGene_12544	0.000136932	-1.99686
AVESA.00001b.r1.6Dg0000464	3.71063e-08	1.41222
AVESA.00001b.r1.7Dg0003162	0.000860472	-2.15355
AVESA.00001b.r1.4Dg0002487	0.044679	1.29427
AVESA.00001b.r1.7Dg0003440	0.00255403	-1.45214
AVESA.00001b.r1.1Dg0003192	0.0364175	-0.652174
AVESA.00001b.r1.Ung0000146	0.000343919	-1.53341
AVESA.00001b.r1.2Cg0001370	0.00179854	1.68447
AVESA.00001b.r1.3Ag0001853	0.000157796	-0.726451
AVESA.00001b.r1.2Ag0002679	3.53165e-05	2.3723
AVESA.00001b.r1.4Ag0000647	0.032214	1.32463
AVESA.00001b.r1.4Cg0001427	1.30959e-09	-2.73828
AVESA.00001b.r1.5Dg0000435	0.0496797	-1.92938
AVESA.00001b.r1.4Ag0001715	8.6767e-05	0.931521
AVESA.00001b.r1.6Ag0002285	0.000200366	-1.76761
AVESA.00001b.r1.3Dg0001375	0.00408112	-0.854684
AVESA.00001b.r1.3Dg0000021	2.4518e-11	-1.44703
AVESA.00001b.r1.3Ag0000468	0.0301354	-0.83514
AVESA.00001b.r1.2Ag0001825	0.0148175	1.65447
AVESA.00001b.r1.6Ag0003146	4.30927e-09	2.13312
AVESA.00001b.r1.2Dg0002342	0.0490282	2.24025
AVESA.00001b.r1.1Cg0000519	0.0215619	-0.987915
AVESA.00001b.r1.2Dg0000230	0.0208518	1.47916
AVESA.00001b.r1.3Dg0001498	0.0236244	-0.973026
AVESA.00001b.r1.3Dg0001237	0.0315608	-0.871335
AVESA.00001b.r1.5Dg0002830	0.00968826	0.624578
AVESA.00001b.r1.2Cg0002489	0.000299499	-1.35589
AVESA.00001b.r1.6Dg0000794	0.0175564	-1.44975
NewGene_27575	0.0373523	-1.8431
AVESA.00001b.r1.1Cg0001541	0.000344631	-1.51216
NewGene_34739	6.12469e-05	-3.18248
NewGene_34732	0.00510933	-2.19392
AVESA.00001b.r1.7Dg0001422	0.00905429	-1.34269
AVESA.00001b.r1.3Ag0001748	0.00203172	-1.53211
AVESA.00001b.r1.5Cg0001357	0.046096	0.967089
NewGene_19430	0.0190495	1.41896
AVESA.00001b.r1.1Dg0001240	0.00905329	-0.664286
NewGene_42554	0.00547112	-4.60894
AVESA.00001b.r1.4Dg0002674	0.0119807	-0.88774
AVESA.00001b.r1.3Dg0001862	0.0312998	3.27782
NewGene_30758	0.0247029	-1.94689
AVESA.00001b.r1.3Cg0002904	1.8517e-06	-2.2055
AVESA.00001b.r1.2Cg0000813	0.025427	1.235
AVESA.00001b.r1.7Cg0000500	0.00492245	2.73942
AVESA.00001b.r1.2Cg0001774	5.94295e-06	-2.03798
AVESA.00001b.r1.4Cg0001378	0.00385642	1.05472
NewGene_16208	0.000634038	2.39665
NewGene_21581	0.00121727	-1.3326
AVESA.00001b.r1.3Dg0002279	4.41583e-08	-1.61592
AVESA.00001b.r1.Ung0000471	0.00517932	-1.92327
AVESA.00001b.r1.Ung0000470	0.0065428	-1.77433
AVESA.00001b.r1.7Dg0002184	0.0031815	3.14032
AVESA.00001b.r1.6Cg0002769	0.00412054	0.946994
AVESA.00001b.r1.4Cg0002536	0.0208121	-1.45196
AVESA.00001b.r1.3Ag0002038	0.0297102	1.26199
AVESA.00001b.r1.1Dg0000142	0.0200308	-1.12928
AVESA.00001b.r1.5Dg0003406	0.043302	1.18245
AVESA.00001b.r1.5Cg0001190	0.000976751	-1.56444
NewGene_35324	0.0346885	-0.607733
AVESA.00001b.r1.5Dg0000984	2.26608e-05	1.98598
AVESA.00001b.r1.4Dg0003751	0.0312998	-0.848392
NewGene_22717	4.44342e-15	-5.73025
NewGene_22716	4.30927e-09	-6.00915
AVESA.00001b.r1.5Ag0001936	0.0474518	-0.678581
AVESA.00001b.r1.6Cg0002264	0.0167795	0.982167
AVESA.00001b.r1.5Cg0002190	0.00450873	2.16059
AVESA.00001b.r1.2Dg0001193	0.0274956	1.01314
NewGene_43758	0.00304579	-1.57819
AVESA.00001b.r1.5Dg0001933	0.00505234	-2.30024
AVESA.00001b.r1.4Ag0001909	0.00206171	-1.2426
AVESA.00001b.r1.4Cg0000743	0.0170029	1.39266
AVESA.00001b.r1.5Ag0002363	0.00875355	-2.16296
AVESA.00001b.r1.5Ag0002588	0.0105131	-1.50841
AVESA.00001b.r1.2Cg0001851	2.15323e-07	2.58858
AVESA.00001b.r1.7Cg0002177	0.000530051	-0.789797
AVESA.00001b.r1.1Ag0003541	0.000304418	0.812566
AVESA.00001b.r1.3Dg0002615	0.0374269	0.808074
AVESA.00001b.r1.6Cg0003476	5.22194e-05	-0.755692
AVESA.00001b.r1.6Cg0003473	0.00191504	1.70929
AVESA.00001b.r1.7Cg0002910	0.0215052	-0.627283
AVESA.00001b.r1.5Cg0001542	0.0419865	0.724029
NewGene_19689	0.00811276	-1.70086
AVESA.00001b.r1.3Ag0000699	0.000300868	-0.973101
AVESA.00001b.r1.6Dg0001133	0.00285122	1.09815
AVESA.00001b.r1.2Dg0000899	0.0420496	1.93905
AVESA.00001b.r1.1Ag0002980	1.49898e-09	-1.64604
AVESA.00001b.r1.3Cg0001102	0.009078	-1.09699
AVESA.00001b.r1.6Cg0002009	0.0482267	-0.900338
AVESA.00001b.r1.3Dg0002132	0.0241272	2.1028
AVESA.00001b.r1.1Dg0001326	0.00137603	-1.34702
AVESA.00001b.r1.1Dg0001325	0.000358902	-1.40497
AVESA.00001b.r1.3Ag0000107	0.0339369	-1.35989
AVESA.00001b.r1.6Ag0000725	6.65196e-06	1.30935
NewGene_43639	1.18143e-12	-6.48826
AVESA.00001b.r1.1Cg0001366	0.00875355	0.937284
AVESA.00001b.r1.3Dg0002488	6.93948e-21	-5.49698
AVESA.00001b.r1.3Dg0000222	0.00246514	-1.35952
AVESA.00001b.r1.4Dg0002702	0.00138928	-0.818158
AVESA.00001b.r1.6Dg0000543	0.00239348	1.53483
AVESA.00001b.r1.2Ag0001044	0.00150529	-1.33464
AVESA.00001b.r1.6Cg0002154	0.00332849	2.45521
AVESA.00001b.r1.2Dg0002294	0.0364175	1.20594
NewGene_23743	0.0124823	-2.56259
AVESA.00001b.r1.5Dg0001261	0.000400984	-1.2378
AVESA.00001b.r1.4Dg0001527	0.0196583	1.18872
AVESA.00001b.r1.5Dg0003424	0.000351569	2.41419
AVESA.00001b.r1.6Cg0002699	0.0168063	0.899374
NewGene_47924	4.48173e-05	-1.45292
NewGene_47929	0.000120789	-2.38813
AVESA.00001b.r1.7Cg0001970	0.000883346	0.832542
NewGene_35248	0.00370485	1.98593
NewGene_31234	0.00144452	-1.3858
NewGene_31235	0.0495418	-1.09374
AVESA.00001b.r1.3Ag0002102	0.00743649	2.34398
AVESA.00001b.r1.1Ag0001606	0.00235008	-1.05038
NewGene_42834	0.000174123	1.42147
AVESA.00001b.r1.5Ag0000782	0.00190121	-1.18686
AVESA.00001b.r1.3Cg0001446	0.0199399	-1.40182
AVESA.00001b.r1.3Dg0001996	0.0359407	-0.913607
AVESA.00001b.r1.4Ag0003181	0.00626609	-1.57962
AVESA.00001b.r1.5Cg0001143	0.00209667	1.80851
AVESA.00001b.r1.7Cg0001064	0.0138027	-1.82929
AVESA.00001b.r1.7Cg0001063	0.000234835	-0.829849
AVESA.00001b.r1.4Dg0003786	0.0165106	-1.80585
AVESA.00001b.r1.4Cg0000633	0.0335353	-1.68567
AVESA.00001b.r1.4Ag0003421	0.0315058	1.28226
AVESA.00001b.r1.2Dg0002749	0.00431787	-1.36257
AVESA.00001b.r1.2Dg0001093	1.85481e-12	-2.69461
AVESA.00001b.r1.4Ag0003236	0.0133007	1.03814
AVESA.00001b.r1.4Ag0003237	0.00378767	1.89694
AVESA.00001b.r1.2Ag0000682	0.0172903	1.84896
AVESA.00001b.r1.2Cg0000076	0.0473932	-1.02222
AVESA.00001b.r1.7Ag0001105	0.0299461	-2.32537
AVESA.00001b.r1.7Cg0002051	0.00977195	0.765888
NewGene_15533	0.0469474	-2.40223
NewGene_15537	0.0230354	-1.31996
NewGene_15538	0.00185103	1.16518
AVESA.00001b.r1.3Cg0001672	2.93757e-05	-3.734
NewGene_14612	0.000528049	-1.86203
AVESA.00001b.r1.4Ag0003331	4.29528e-09	-5.74877
AVESA.00001b.r1.7Dg0003074	0.00019278	2.57379
AVESA.00001b.r1.6Dg0001046	0.00457923	1.18458
AVESA.00001b.r1.2Dg0001747	0.0276155	2.20916
AVESA.00001b.r1.3Dg0000077	0.0139872	-1.30331
AVESA.00001b.r1.3Dg0000076	0.0311027	-0.66463
AVESA.00001b.r1.3Dg0000073	0.00292858	-1.4123
AVESA.00001b.r1.2Ag0000446	4.04189e-05	1.33422
NewGene_6737	0.0227869	1.66505
AVESA.00001b.r1.3Ag0001981	0.0241272	-1.60658
AVESA.00001b.r1.6Cg0000982	0.0208121	-1.04072
NewGene_38007	0.00762862	2.20347
AVESA.00001b.r1.3Ag0000619	0.0494027	0.891232
AVESA.00001b.r1.3Ag0000613	0.0378098	0.892709
AVESA.00001b.r1.1Ag0002897	0.0215052	1.66999
AVESA.00001b.r1.2Ag0001773	0.00167762	0.978044
NewGene_44910	0.00684064	1.18479
AVESA.00001b.r1.3Cg0002153	0.0228899	-0.744618
AVESA.00001b.r1.3Ag0001619	0.00572249	1.97212
AVESA.00001b.r1.6Cg0000793	0.00049302	1.69286
AVESA.00001b.r1.4Ag0001641	0.000365597	-1.21881
AVESA.00001b.r1.4Ag0001640	0.00170693	-1.78602
NewGene_24555	0.0065428	1.1022
NewGene_21005	0.000438886	-0.975536
AVESA.00001b.r1.4Ag0003484	0.010257	-0.591911
AVESA.00001b.r1.3Dg0001262	1.8277e-08	1.57621
AVESA.00001b.r1.7Ag0000064	0.0113583	-1.17191
NewGene_34300	0.0443765	1.3682
AVESA.00001b.r1.3Ag0000757	0.021845	1.16047
NewGene_34907	0.0032057	1.6668
AVESA.00001b.r1.2Dg0000162	0.0198441	0.96794
AVESA.00001b.r1.5Dg0000011	4.16495e-10	1.99079
AVESA.00001b.r1.6Ag0003019	0.00727215	-1.14474
AVESA.00001b.r1.5Cg0000322	4.73433e-35	2.31337
AVESA.00001b.r1.7Ag0001529	0.00153272	1.07963
AVESA.00001b.r1.1Ag0003300	0.000950319	1.04401
AVESA.00001b.r1.3Cg0000696	0.000119613	3.20567
AVESA.00001b.r1.6Cg0001994	0.00115718	-1.1335
AVESA.00001b.r1.5Dg0000193	0.000138088	1.86929
AVESA.00001b.r1.4Cg0001370	0.026149	-0.820351
AVESA.00001b.r1.4Cg0001373	0.0454445	0.613004
AVESA.00001b.r1.4Dg0000248	1.61164e-05	-1.53107
AVESA.00001b.r1.3Dg0000340	4.83061e-15	-2.57745
NewGene_12313	0.020447	0.97994
AVESA.00001b.r1.5Dg0003290	2.96299e-06	-3.04943
NewGene_20392	5.23773e-12	-4.01296
NewGene_31455	0.0334217	0.873606
AVESA.00001b.r1.7Cg0002496	0.00249328	-1.03244
AVESA.00001b.r1.7Cg0002499	0.0389419	0.676759
AVESA.00001b.r1.6Ag0002792	0.0319765	-0.819558
AVESA.00001b.r1.7Dg0000021	0.00990075	-1.21081
AVESA.00001b.r1.5Cg0002374	2.63662e-05	-0.843725
AVESA.00001b.r1.2Cg0000471	0.0404638	-1.0207
AVESA.00001b.r1.1Cg0001825	0.0280037	1.09128
NewGene_14483	0.00607262	-1.62991
AVESA.00001b.r1.1Cg0000198	0.0227869	-0.753979
AVESA.00001b.r1.3Dg0001201	0.0240666	1.09366
AVESA.00001b.r1.6Dg0001746	5.57712e-05	1.59813
AVESA.00001b.r1.5Ag0002088	7.12867e-06	-0.884901
AVESA.00001b.r1.4Ag0000893	0.0115722	-2.27597
AVESA.00001b.r1.3Cg0002826	0.0451076	-1.87882
AVESA.00001b.r1.6Ag0001948	0.00780972	-1.53416
AVESA.00001b.r1.Ung0000008	0.0263129	0.658479
AVESA.00001b.r1.6Ag0000012	0.0446159	-1.16327
AVESA.00001b.r1.7Dg0002910	0.0230845	0.644508
NewGene_23586	0.000319696	2.29088
AVESA.00001b.r1.5Cg0001764	0.0186069	0.811773
AVESA.00001b.r1.3Cg0000691	0.0239726	1.39216
AVESA.00001b.r1.4Cg0001521	8.0568e-08	-2.4644
AVESA.00001b.r1.2Cg0001664	0.0206279	-1.34392
AVESA.00001b.r1.5Cg0002239	0.00904145	1.46494
AVESA.00001b.r1.5Cg0002237	0.000354131	-1.11234
AVESA.00001b.r1.4Ag0001898	0.0279286	2.33683
NewGene_11237	0.0372913	-1.10345
AVESA.00001b.r1.5Cg0000406	0.00270699	-0.978619
AVESA.00001b.r1.7Dg0002589	0.000115059	-1.70333
AVESA.00001b.r1.3Dg0002362	0.04082	0.766932
AVESA.00001b.r1.6Dg0000404	0.00119526	-2.38087
AVESA.00001b.r1.6Ag0002127	0.00505661	1.70175
AVESA.00001b.r1.6Ag0002122	0.00423281	-1.40133
AVESA.00001b.r1.1Ag0001297	0.00442465	-0.859608
AVESA.00001b.r1.3Ag0000562	6.23625e-29	-3.76459
AVESA.00001b.r1.2Dg0002796	0.0257409	-1.07392
AVESA.00001b.r1.5Cg0003294	0.0065428	2.69613
AVESA.00001b.r1.5Cg0003292	0.0273628	2.2038
AVESA.00001b.r1.6Cg0000615	9.57411e-07	2.43931
AVESA.00001b.r1.4Dg0003262	0.000122176	-0.94959
AVESA.00001b.r1.6Ag0002690	0.0130393	-0.836083
NewGene_18176	2.87352e-05	-1.23473
NewGene_34727	2.13025e-06	-2.80773
NewGene_12065	0.0139202	1.53321
AVESA.00001b.r1.1Ag0000662	0.0335369	-1.08287
AVESA.00001b.r1.1Ag0000665	9.14621e-06	-2.01239
AVESA.00001b.r1.Ung0000115	0.000237136	3.72561
NewGene_4158	0.025832	-0.991731
NewGene_20461	0.0133939	-1.33939
NewGene_6576	5.63277e-09	-3.62314
AVESA.00001b.r1.7Dg0000314	9.93225e-06	2.6366
AVESA.00001b.r1.7Cg0001801	2.08552e-05	1.46257
AVESA.00001b.r1.1Dg0001646	0.00116508	-0.75172
AVESA.00001b.r1.5Cg0001923	0.000200138	-1.81348
NewGene_33753	0.0108042	-1.46623
AVESA.00001b.r1.5Cg0000031	0.00419324	-1.32544
AVESA.00001b.r1.6Dg0000293	0.0317593	0.683831
AVESA.00001b.r1.2Ag0000974	0.000260659	-0.756503
AVESA.00001b.r1.4Cg0001144	0.017881	0.750341
AVESA.00001b.r1.4Cg0001142	0.00225006	0.868038
AVESA.00001b.r1.3Ag0000933	0.0208121	-1.52459
NewGene_28704	0.0159325	0.93983
AVESA.00001b.r1.3Ag0001607	0.0391922	-1.10175
AVESA.00001b.r1.5Dg0002859	7.62589e-05	-1.17493
AVESA.00001b.r1.3Cg0001001	7.56824e-05	-1.16219
AVESA.00001b.r1.7Dg0001491	0.00370524	1.06247
AVESA.00001b.r1.3Dg0001186	0.00411369	-0.998919
AVESA.00001b.r1.4Dg0002757	7.2055e-05	-1.52558
AVESA.00001b.r1.4Dg0002750	0.00084979	-0.886655
AVESA.00001b.r1.7Ag0000382	0.00175998	1.08891
AVESA.00001b.r1.1Ag0003183	0.000681039	2.27778
NewGene_8563	0.0165755	2.94436
AVESA.00001b.r1.6Ag0000808	0.0158818	1.40879
AVESA.00001b.r1.1Ag0002443	0.0344398	0.807473
AVESA.00001b.r1.6Dg0000641	0.0429557	1.25619
AVESA.00001b.r1.7Dg0001467	0.0247029	-1.18722
AVESA.00001b.r1.7Ag0001823	0.0058366	-0.709604
AVESA.00001b.r1.2Cg0001050	0.0373523	-0.659376
NewGene_25411	0.00336871	2.6039
AVESA.00001b.r1.5Cg0002813	0.00607262	0.89013
AVESA.00001b.r1.7Dg0002045	3.33881e-07	-2.36129
AVESA.00001b.r1.3Ag0002151	0.0208121	1.13817
AVESA.00001b.r1.1Ag0002960	0.0395317	1.24382
AVESA.00001b.r1.1Ag0003611	0.0182557	1.68095
NewGene_41798	0.00010742	-2.19864
AVESA.00001b.r1.7Dg0001345	0.00371265	-1.949
AVESA.00001b.r1.4Cg0001230	0.00374099	1.14197
AVESA.00001b.r1.7Ag0002671	0.00489689	-1.32233
AVESA.00001b.r1.4Cg0001239	0.0463035	1.1794
NewGene_15717	0.000126384	1.9556
AVESA.00001b.r1.3Dg0001929	7.10508e-07	-1.51185
AVESA.00001b.r1.4Dg0001207	0.000278231	-2.49373
AVESA.00001b.r1.2Dg0000416	0.00175079	7.15479
NewGene_13910	1.02288e-10	-3.39225
AVESA.00001b.r1.4Ag0003350	1.03777e-05	1.68314
NewGene_40971	0.000391783	-1.56168
NewGene_40977	0.00661411	-1.01834
AVESA.00001b.r1.5Cg0001138	0.00715763	-0.634915
AVESA.00001b.r1.3Dg0000503	0.00868822	-1.72569
AVESA.00001b.r1.1Ag0003480	5.77912e-13	-3.96245
AVESA.00001b.r1.6Ag0003283	0.00144163	1.02292
AVESA.00001b.r1.6Ag0003280	0.0213408	3.83409
AVESA.00001b.r1.7Dg0000228	0.0208518	1.87324
AVESA.00001b.r1.3Cg0002485	0.00017966	-2.00085
AVESA.00001b.r1.1Ag0000046	0.0431078	-1.2014
NewGene_18424	0.0170653	-1.57831
AVESA.00001b.r1.5Dg0003147	0.0443765	0.695718
NewGene_34168	0.0151239	0.614105
AVESA.00001b.r1.4Dg0002386	0.0468067	1.12288
AVESA.00001b.r1.1Ag0002068	0.0104356	1.13328
AVESA.00001b.r1.6Ag0000621	0.0365322	0.922109
AVESA.00001b.r1.6Ag0000522	0.0440592	0.607211
AVESA.00001b.r1.4Dg0000883	0.00667836	3.42376
AVESA.00001b.r1.3Dg0000162	0.0303489	-1.01379
AVESA.00001b.r1.2Cg0000289	0.00371802	-0.870664
AVESA.00001b.r1.1Dg0001383	0.000499373	-1.22951
AVESA.00001b.r1.7Ag0001591	0.0420371	-1.3434
NewGene_3445	1.18143e-12	-2.10835
NewGene_37943	0.031873	0.779721
NewGene_46935	0.0362705	-1.26414
AVESA.00001b.r1.2Ag0001024	0.0404468	0.627657
AVESA.00001b.r1.1Ag0003179	0.0144223	0.99776
AVESA.00001b.r1.7Cg0000131	3.53165e-05	1.7647
AVESA.00001b.r1.4Dg0001544	0.00131411	1.12238
NewGene_17623	2.8551e-05	2.88689
AVESA.00001b.r1.4Ag0001256	0.0432747	0.664289
AVESA.00001b.r1.4Dg0002896	0.0462795	1.52324
AVESA.00001b.r1.4Dg0002890	0.00904145	-3.2078
AVESA.00001b.r1.6Ag0000967	0.000299983	0.683178
AVESA.00001b.r1.6Ag0000964	1.05795e-06	3.05686
AVESA.00001b.r1.3Dg0000986	0.0472344	1.12957
AVESA.00001b.r1.6Cg0002858	0.0282183	0.708079
AVESA.00001b.r1.4Cg0000201	0.0375239	-1.92679
AVESA.00001b.r1.1Dg0000668	0.0402839	-0.721661
AVESA.00001b.r1.1Dg0000663	0.0117857	0.805813
AVESA.00001b.r1.5Cg0003075	0.0290108	0.635466
AVESA.00001b.r1.4Cg0001805	0.0317672	-1.80671
AVESA.00001b.r1.4Cg0001804	0.0420987	1.41255
NewGene_49179	0.0175585	1.16555
AVESA.00001b.r1.5Dg0002029	5.12183e-05	1.84061
NewGene_20689	1.50701e-05	2.65485
AVESA.00001b.r1.3Cg0002367	0.00456752	-0.744633
AVESA.00001b.r1.1Cg0001281	0.00121074	-1.1671
AVESA.00001b.r1.2Cg0000971	0.021699	0.75629
AVESA.00001b.r1.1Ag0001134	0.0398151	-1.36231
AVESA.00001b.r1.2Cg0000560	0.00296419	-1.5097
AVESA.00001b.r1.5Cg0003130	0.000138088	-1.00056
AVESA.00001b.r1.1Cg0000162	0.0021827	-0.962621
AVESA.00001b.r1.5Ag0001996	0.000440549	1.31744
AVESA.00001b.r1.4Ag0003058	0.0403105	-1.65306
AVESA.00001b.r1.4Cg0003381	0.0436825	-1.24997
AVESA.00001b.r1.5Ag0002054	0.0398285	1.46432
AVESA.00001b.r1.2Cg0001365	0.0312998	-1.05242
AVESA.00001b.r1.3Ag0001849	0.0154197	1.74721
NewGene_37972	0.0230978	-1.05091
AVESA.00001b.r1.1Ag0003457	0.0301354	1.47672
AVESA.00001b.r1.4Cg0000937	0.0015375	2.61667
AVESA.00001b.r1.5Cg0001459	0.0340724	0.749895
AVESA.00001b.r1.4Cg0001437	1.03195e-06	-1.63422
NewGene_18660	1.20954e-08	-2.99042
NewGene_25346	5.88343e-05	1.73366
AVESA.00001b.r1.5Dg0000426	0.000189759	-1.31302
AVESA.00001b.r1.4Ag0001705	0.0472344	-0.616074
AVESA.00001b.r1.Ung0000076	0.0110667	8.6289
AVESA.00001b.r1.2Dg0002887	0.000114334	1.3864
AVESA.00001b.r1.3Ag0000476	0.046359	-0.614093
AVESA.00001b.r1.2Dg0000228	0.0128645	-0.926221
AVESA.00001b.r1.1Dg0001639	0.00618213	-1.14284
AVESA.00001b.r1.2Ag0001111	0.0208121	0.649184
AVESA.00001b.r1.5Cg0000065	0.00523474	-0.829931
AVESA.00001b.r1.3Cg0002796	7.57829e-07	1.33082
AVESA.00001b.r1.3Ag0001603	0.000162668	-0.933154
AVESA.00001b.r1.5Ag0002222	5.94295e-06	-1.75461
AVESA.00001b.r1.5Ag0002485	0.00175998	3.2095
AVESA.00001b.r1.7Dg0000816	0.021973	-0.648483
AVESA.00001b.r1.7Dg0000811	0.00601823	-0.803794
AVESA.00001b.r1.2Ag0000499	0.0337767	-1.58769
NewGene_18083	0.0206915	-0.883427
AVESA.00001b.r1.1Dg0000290	0.0194015	-1.42685
AVESA.00001b.r1.3Cg0000130	0.0435464	1.08348
AVESA.00001b.r1.5Dg0001701	0.0335353	0.68564
AVESA.00001b.r1.5Ag0002977	0.0151216	1.55448
NewGene_7802	5.32273e-15	-2.32547
AVESA.00001b.r1.6Dg0000789	0.022268	0.961125
AVESA.00001b.r1.6Dg0000784	3.05695e-05	1.70877
AVESA.00001b.r1.7Cg0000637	0.0482267	1.06482
AVESA.00001b.r1.3Dg0000286	0.0398285	-1.26906
AVESA.00001b.r1.3Dg0000289	0.0174325	1.63325
AVESA.00001b.r1.4Dg0003454	1.24258e-08	-4.80946
AVESA.00001b.r1.2Cg0001291	0.00803442	-0.912754
AVESA.00001b.r1.2Cg0000278	0.0228899	1.82087
AVESA.00001b.r1.1Ag0003360	0.000207444	-1.62003
AVESA.00001b.r1.1Ag0003366	0.0130393	-1.04677
AVESA.00001b.r1.7Ag0002590	0.000105924	1.94008
AVESA.00001b.r1.4Cg0000518	0.0157474	1.94849
NewGene_10105	0.0171423	1.53478
NewGene_19422	0.015976	1.23661
AVESA.00001b.r1.2Cg0000354	0.00234522	-1.53955
AVESA.00001b.r1.2Cg0000353	0.00092307	1.03014
AVESA.00001b.r1.2Cg0000359	0.000368798	-0.950561
NewGene_27246	0.000628284	2.41119
AVESA.00001b.r1.5Cg0002841	0.00183187	-2.36903
AVESA.00001b.r1.2Cg0001395	0.00290382	3.27861
AVESA.00001b.r1.4Ag0002196	0.000837363	1.30017
AVESA.00001b.r1.2Dg0001697	0.00858577	1.09805
NewGene_29005	0.0205962	2.5466
AVESA.00001b.r1.3Dg0001872	0.049858	-0.830205
AVESA.00001b.r1.7Cg0002477	0.0361155	-0.844514
AVESA.00001b.r1.5Dg0000629	0.0028964	-2.8198
AVESA.00001b.r1.1Ag0000318	0.00144163	-1.18928
AVESA.00001b.r1.2Cg0002235	3.48785e-09	1.14687
AVESA.00001b.r1.2Cg0001760	0.0112546	-1.4571
AVESA.00001b.r1.6Cg0001799	0.0463415	1.36877
NewGene_37954	0.0153223	0.878154
AVESA.00001b.r1.4Ag0001199	0.0206945	0.858196
AVESA.00001b.r1.5Dg0003329	0.0436825	-1.37218
AVESA.00001b.r1.5Dg0002051	0.00179885	-1.37848
AVESA.00001b.r1.5Ag0000112	0.0154197	2.02284
NewGene_9695	0.0255649	-0.699151
AVESA.00001b.r1.3Ag0001528	0.024142	-0.715521
AVESA.00001b.r1.3Dg0001473	0.0425836	-1.20038
AVESA.00001b.r1.1Dg0003292	0.0297199	1.61014
AVESA.00001b.r1.2Dg0002437	0.0132757	-1.65299
AVESA.00001b.r1.7Ag0002355	0.0244873	-2.36123
AVESA.00001b.r1.1Dg0000155	0.0148175	-0.799314
AVESA.00001b.r1.2Cg0002378	0.0229918	1.35295
AVESA.00001b.r1.4Cg0001544	0.00680283	-3.71579
AVESA.00001b.r1.5Cg0002437	8.57514e-05	3.03263
AVESA.00001b.r1.4Cg0002036	0.0359407	-0.870474
NewGene_4072	0.03446	-0.996694
AVESA.00001b.r1.3Dg0001132	0.0104714	-1.01867
AVESA.00001b.r1.6Ag0003230	0.0346153	-0.863133
NewGene_24946	0.0397026	-1.031
AVESA.00001b.r1.3Ag0000504	0.0186647	1.19863
AVESA.00001b.r1.7Ag0001701	6.04117e-23	-2.71894
AVESA.00001b.r1.4Dg0001139	0.000883346	-1.25519
AVESA.00001b.r1.4Dg0003211	0.0402253	-0.8474
AVESA.00001b.r1.Ung0000120	1.71332e-15	1.69078
NewGene_11570	2.2682e-06	-1.94793
AVESA.00001b.r1.5Dg0001921	0.0218144	1.42559
AVESA.00001b.r1.4Ag0001930	0.000896588	2.92388
AVESA.00001b.r1.4Dg0000197	0.0446159	-1.12533
NewGene_5266	0.0020703	1.68586
AVESA.00001b.r1.3Dg0001551	5.22194e-05	1.65704
AVESA.00001b.r1.2Ag0001632	2.35338e-11	-1.78133
AVESA.00001b.r1.3Dg0000601	0.000123987	-2.17533
AVESA.00001b.r1.3Dg0000602	0.000396958	-2.11753
NewGene_6519	9.30172e-19	-2.97982
AVESA.00001b.r1.2Cg0000652	0.00320334	-1.98836
AVESA.00001b.r1.3Cg0000221	0.0277311	1.70999
AVESA.00001b.r1.5Cg0000090	0.0312997	0.899656
AVESA.00001b.r1.7Cg0000198	0.0326556	0.96311
AVESA.00001b.r1.7Ag0002086	0.0153223	-1.24748
AVESA.00001b.r1.2Dg0000917	0.0175585	-1.1353
AVESA.00001b.r1.5Cg0002671	5.03485e-05	-1.2287
AVESA.00001b.r1.2Dg0001233	0.00879069	-1.88511
NewGene_32138	4.96219e-05	-3.14052
NewGene_43318	0.00741941	-1.87574
NewGene_34396	0.0197003	1.07002
AVESA.00001b.r1.6Dg0001437	0.0357008	0.638231
AVESA.00001b.r1.7Ag0002485	4.26521e-05	1.39752
AVESA.00001b.r1.7Ag0002488	0.00689795	0.8573
AVESA.00001b.r1.4Ag0001519	0.0419865	0.706737
AVESA.00001b.r1.6Ag0000243	1.2373e-06	-1.10957
AVESA.00001b.r1.2Dg0001192	1.17597e-07	-1.05771
AVESA.00001b.r1.6Cg0001860	0.00335048	-1.04232
AVESA.00001b.r1.7Ag0001224	0.0318272	0.678551
AVESA.00001b.r1.7Ag0001225	0.0311809	0.666041
NewGene_15634	0.0487761	-0.809438
AVESA.00001b.r1.4Ag0000158	0.0252469	-0.720249
AVESA.00001b.r1.4Dg0002016	0.0291201	1.24505
AVESA.00001b.r1.3Ag0001415	0.0142742	-1.08521
NewGene_4867	0.0136509	2.07645
AVESA.00001b.r1.4Ag0002147	4.5885e-06	-2.11842
AVESA.00001b.r1.6Cg0002682	0.0017848	-1.24586
AVESA.00001b.r1.2Dg0001621	0.03446	1.43264
AVESA.00001b.r1.1Dg0003368	0.0122295	1.04023
AVESA.00001b.r1.2Dg0002549	0.0030317	-1.69903
AVESA.00001b.r1.1Ag0002908	5.86918e-05	-1.39931
AVESA.00001b.r1.3Cg0000702	0.00376403	-1.23879
AVESA.00001b.r1.6Dg0001021	0.0459673	-0.786451
AVESA.00001b.r1.6Cg0001186	0.0058366	5.51693
NewGene_7214	0.0496183	1.0959
AVESA.00001b.r1.4Ag0000832	0.0193401	-1.15487
AVESA.00001b.r1.4Ag0001128	0.000126132	-1.8369
AVESA.00001b.r1.2Dg0003166	0.00389597	-1.19917
AVESA.00001b.r1.2Dg0001435	0.0065428	1.18976
AVESA.00001b.r1.1Cg0000351	3.66505e-06	-1.18845
AVESA.00001b.r1.1Ag0002671	1.44134e-05	1.46734
NewGene_47897	0.0165541	0.919534
NewGene_26249	7.88355e-07	-2.27663
AVESA.00001b.r1.7Cg0001053	0.00587839	-1.29952
AVESA.00001b.r1.2Cg0001327	0.00160745	-1.41053
NewGene_22140	2.83373e-05	1.19753
AVESA.00001b.r1.2Cg0001911	0.00616087	-1.22916
AVESA.00001b.r1.2Dg0002196	0.0346885	-0.851686
AVESA.00001b.r1.6Cg0000818	0.0130877	0.804975
AVESA.00001b.r1.1Dg0001169	0.0379424	0.605394
NewGene_39246	7.8973e-06	-3.37147
AVESA.00001b.r1.7Dg0000286	0.0032057	-0.778855
AVESA.00001b.r1.5Dg0000476	0.000470524	-1.24096
AVESA.00001b.r1.5Cg0000702	0.034745	1.81273
NewGene_2748	0.0156177	1.00406
AVESA.00001b.r1.7Dg0001644	0.00898222	-1.82582
AVESA.00001b.r1.2Dg0000259	5.52714e-05	1.06956
NewGene_1480	1.02288e-10	-1.80457
AVESA.00001b.r1.2Dg0001122	5.85352e-08	-1.14032
AVESA.00001b.r1.1Dg0000933	0.00829772	0.902778
AVESA.00001b.r1.5Ag0001701	0.0187172	-0.918269
AVESA.00001b.r1.3Dg0001513	0.0287102	-0.91892
AVESA.00001b.r1.1Ag0002216	0.0270343	0.934893
AVESA.00001b.r1.3Cg0001780	0.000515318	-2.52762
AVESA.00001b.r1.5Dg0001264	0.0138027	1.08383
AVESA.00001b.r1.4Dg0003124	7.838e-06	1.61821
AVESA.00001b.r1.4Dg0003127	0.045954	-2.33639
NewGene_25213	0.00110217	-1.00847
AVESA.00001b.r1.5Cg0002850	0.0487761	2.27015
AVESA.00001b.r1.4Ag0001650	0.0114841	-0.876478
NewGene_1719	0.000103978	-1.11064
NewGene_33076	0.000736653	-4.1401
AVESA.00001b.r1.3Ag0000745	0.0244918	0.813267
AVESA.00001b.r1.7Dg0001568	0.0182038	-2.43952
NewGene_17537	0.0123515	-1.06829
NewGene_47374	0.0130393	-2.41091
AVESA.00001b.r1.6Dg0001269	1.13871e-07	1.71666
AVESA.00001b.r1.6Dg0001264	0.00338093	-0.783929
AVESA.00001b.r1.6Dg0001262	0.0169074	1.54873
AVESA.00001b.r1.6Cg0000047	0.00251094	2.86463
NewGene_44572	0.0209176	-1.71361
AVESA.00001b.r1.3Cg0002577	0.018777	0.793024
AVESA.00001b.r1.3Cg0000452	0.00158574	-1.142
AVESA.00001b.r1.4Dg0002123	0.0469413	-0.994557
AVESA.00001b.r1.4Cg0000543	0.00308346	-3.40489
AVESA.00001b.r1.7Cg0001481	0.0228724	0.724967
AVESA.00001b.r1.7Dg0001344	0.000396958	-2.06672
NewGene_12578	0.00600611	-2.21029
NewGene_12300	0.0031784	-1.27139
AVESA.00001b.r1.4Ag0001234	0.00369216	1.01146
AVESA.00001b.r1.4Cg0003307	0.00273515	1.40148
AVESA.00001b.r1.2Cg0000855	1.1221e-06	-1.27766
AVESA.00001b.r1.2Cg0000854	0.00276871	-0.900015
AVESA.00001b.r1.6Cg0002740	0.00374413	-1.37927
AVESA.00001b.r1.7Ag0001387	0.00947567	1.30384
AVESA.00001b.r1.3Dg0001352	0.0117035	1.02771
NewGene_46075	0.0199399	-1.15379
AVESA.00001b.r1.1Dg0000609	0.0494027	-1.72655
AVESA.00001b.r1.1Ag0000088	4.29963e-07	-1.73004
AVESA.00001b.r1.7Cg0000336	0.00605951	2.14609
AVESA.00001b.r1.4Cg0002998	0.0330811	-0.819533
AVESA.00001b.r1.7Cg0000334	0.017406	2.12526
AVESA.00001b.r1.4Ag0003175	0.000380274	-0.942046
AVESA.00001b.r1.3Dg0001762	8.02073e-05	-1.21361
AVESA.00001b.r1.4Dg0002575	0.00477896	1.57194
NewGene_5473	0.00984549	-1.90534
AVESA.00001b.r1.7Dg0002140	5.17333e-05	2.00493
NewGene_12222	0.0327175	-2.01683
NewGene_49060	0.000260659	-1.86458
NewGene_10575	0.0423409	-1.09641
NewGene_9424	0.0391922	-0.86408
AVESA.00001b.r1.5Ag0001588	0.00454887	-1.60384
AVESA.00001b.r1.5Cg0000412	0.00137411	-0.951108
AVESA.00001b.r1.2Dg0001577	0.00364618	-1.66266
AVESA.00001b.r1.6Ag0002134	0.000556487	-1.74809
AVESA.00001b.r1.1Ag0002394	5.11939e-06	-1.33137
AVESA.00001b.r1.2Cg0002656	0.00140426	2.65981
AVESA.00001b.r1.7Dg0001737	0.00423281	0.722259
AVESA.00001b.r1.7Cg0000287	0.00762862	-0.766599
AVESA.00001b.r1.4Cg0001493	0.0469474	-0.632325
NewGene_27787	0.00743649	-1.05731
AVESA.00001b.r1.7Ag0000101	0.00320902	1.10061
AVESA.00001b.r1.7Ag0001476	0.0228899	-1.34174
AVESA.00001b.r1.3Cg0002037	0.00213962	0.828755
AVESA.00001b.r1.3Dg0000299	0.017881	0.990836
AVESA.00001b.r1.1Ag0000577	0.0451206	-0.64274
AVESA.00001b.r1.1Ag0000241	0.0227533	-0.753177
AVESA.00001b.r1.5Dg0001838	2.17355e-05	0.934773
AVESA.00001b.r1.5Ag0002249	0.0269055	-1.11306
AVESA.00001b.r1.Ung0000347	0.0144393	-0.624629
AVESA.00001b.r1.3Ag0002223	0.00156907	-0.664702
AVESA.00001b.r1.1Ag0003269	0.00530496	-1.62848

## Sheet: 20LD_vs_20SD
Supplementary Table 5. Total differentially expressed genes (DEGs) identified under 20-day long-day and short-day photoperiods.
GeneID	FDR	log2FC
NewGene_1697	0.0362826	2.28376
AVESA.00001b.r1.6Cg0001297	0.0490692	-1.79149
AVESA.00001b.r1.6Cg0002338	0.00249639	-1.32638
NewGene_16331	0.0113041	-3.25286
AVESA.00001b.r1.3Dg0000967	0.00258355	-2.44582
AVESA.00001b.r1.3Dg0000504	0.0184421	-0.739521
AVESA.00001b.r1.5Cg0000563	1.15914e-05	4.46777
AVESA.00001b.r1.7Dg0002349	0.00128235	4.34187
AVESA.00001b.r1.6Ag0003311	3.11636e-07	2.27457
NewGene_3616	8.90336e-12	-11.4656
AVESA.00001b.r1.1Ag0002628	0.017312	-1.28238
AVESA.00001b.r1.4Cg0003652	0.0225916	0.885875
AVESA.00001b.r1.4Dg0002438	0.00131994	2.11227
AVESA.00001b.r1.7Dg0002622	0.00493529	2.7474
AVESA.00001b.r1.1Dg0002352	0.00341814	-1.79274
AVESA.00001b.r1.6Ag0002283	0.0231713	0.682451
AVESA.00001b.r1.2Ag0001408	0.0336142	-0.686492
AVESA.00001b.r1.4Ag0001600	0.00799822	-2.24051
AVESA.00001b.r1.4Cg0001764	0.00378885	1.76248
AVESA.00001b.r1.3Ag0000719	0.0340091	1.92393
AVESA.00001b.r1.2Ag0001526	0.00144818	-2.25254
NewGene_28826	0.0417644	-2.64229
AVESA.00001b.r1.5Cg0002611	0.0362826	1.08137
AVESA.00001b.r1.4Cg0001318	0.00592174	2.27828
AVESA.00001b.r1.4Cg0000275	7.77315e-05	3.24044
AVESA.00001b.r1.7Ag0002686	0.0338056	1.61862
AVESA.00001b.r1.7Dg0002774	0.0464267	-1.19631
AVESA.00001b.r1.1Dg0003404	0.0180329	0.771747
AVESA.00001b.r1.1Dg0003402	0.0107612	1.71067
AVESA.00001b.r1.7Cg0000342	0.00247173	2.5512
AVESA.00001b.r1.2Dg0000588	0.0105163	1.73251
AVESA.00001b.r1.7Dg0002463	0.0160962	1.68412
AVESA.00001b.r1.2Dg0000372	0.0272004	1.34399
AVESA.00001b.r1.3Ag0001876	1.29276e-08	-7.01042
AVESA.00001b.r1.1Dg0001104	0.0380153	0.962066
NewGene_12021	0.00090277	-2.33762
AVESA.00001b.r1.4Ag0001771	0.0172209	1.81286
AVESA.00001b.r1.7Ag0000151	0.0121196	0.737092
AVESA.00001b.r1.4Cg0003493	0.0254339	1.62591
AVESA.00001b.r1.3Ag0000403	0.0317706	3.93358
AVESA.00001b.r1.3Dg0002706	0.00721143	-2.7732
AVESA.00001b.r1.3Dg0002709	0.00407137	-2.29809
AVESA.00001b.r1.5Dg0000067	0.0208993	1.02187
AVESA.00001b.r1.1Cg0000218	8.6761e-14	-7.16587
AVESA.00001b.r1.5Dg0002998	0.0126868	1.15704
NewGene_16221	0.00019271	1.22115
NewGene_20679	0.011966	-1.35919
AVESA.00001b.r1.2Dg0001768	0.0249745	1.73111
AVESA.00001b.r1.2Ag0002070	0.00127488	1.44033
AVESA.00001b.r1.4Cg0002725	0.0387424	-0.814471
AVESA.00001b.r1.4Ag0000506	0.00624944	-1.01683
NewGene_12523	6.03892e-06	-2.8504
NewGene_12525	3.95708e-14	-12.2792
NewGene_35015	0.0321488	0.951569
AVESA.00001b.r1.3Ag0000167	0.0100681	2.74893
AVESA.00001b.r1.7Cg0000613	0.0173318	2.2709
AVESA.00001b.r1.7Ag0001981	0.0321488	-1.1084
NewGene_14833	0.0487636	-0.821048
AVESA.00001b.r1.3Dg0000518	0.012026	2.06321
NewGene_16474	0.00853168	3.61588
NewGene_23515	3.83275e-09	-5.28468
AVESA.00001b.r1.4Dg0001299	0.0488593	-2.43689
AVESA.00001b.r1.6Ag0003095	0.00592174	1.42779
AVESA.00001b.r1.6Dg0001748	0.0199242	-0.847172
AVESA.00001b.r1.7Ag0001166	0.048265	2.48209
NewGene_27118	0.048265	-1.30871
NewGene_44937	1.18425e-06	8.24624
AVESA.00001b.r1.5Ag0000846	0.00152723	1.66552
AVESA.00001b.r1.2Dg0001346	9.83697e-05	3.89346
AVESA.00001b.r1.7Dg0002564	0.0370989	1.09274
AVESA.00001b.r1.5Cg0001807	0.00799822	1.88951
AVESA.00001b.r1.5Cg0001808	0.00446216	2.76428
NewGene_46069	9.75179e-07	-9.29472
AVESA.00001b.r1.1Dg0001553	0.000520451	-1.24842
AVESA.00001b.r1.4Cg0000905	0.0274414	-1.38794
AVESA.00001b.r1.6Ag0000037	0.00331414	-1.32853
AVESA.00001b.r1.1Dg0000113	0.048265	2.70834
AVESA.00001b.r1.5Cg0000420	0.0113041	1.16209
NewGene_3179	0.0371698	-2.77657
AVESA.00001b.r1.6Dg0000952	0.0460883	2.05144
AVESA.00001b.r1.3Ag0001961	0.00894044	4.37426
NewGene_9865	0.0399268	1.56761
AVESA.00001b.r1.5Ag0000482	0.0225785	-1.57373
AVESA.00001b.r1.1Cg0000378	0.00726339	-2.01691
AVESA.00001b.r1.1Cg0001420	0.016731	1.50876
AVESA.00001b.r1.1Dg0001315	0.0174985	0.896161
AVESA.00001b.r1.6Cg0002980	3.97287e-05	3.68944
AVESA.00001b.r1.1Ag0002463	0.014103	-1.03169
AVESA.00001b.r1.1Ag0002464	0.0101364	-3.48995
AVESA.00001b.r1.5Cg0001914	2.66399e-05	4.90935
AVESA.00001b.r1.5Ag0001162	0.0202318	2.70707
AVESA.00001b.r1.6Cg0001842	6.22644e-06	5.7325
AVESA.00001b.r1.4Cg0000296	0.00582043	0.851279
AVESA.00001b.r1.2Dg0001661	0.00160735	1.21681
AVESA.00001b.r1.3Ag0002173	0.0375292	0.97015
NewGene_48237	1.40509e-05	-1.86559
AVESA.00001b.r1.4Cg0003107	0.00903274	2.7097
AVESA.00001b.r1.4Cg0003662	0.0137903	-4.02093
AVESA.00001b.r1.1Ag0000119	2.32257e-06	3.41761
AVESA.00001b.r1.5Cg0003244	6.6447e-06	1.81641
AVESA.00001b.r1.1Cg0001784	0.0057265	1.25927
AVESA.00001b.r1.7Dg0002459	0.0115316	1.77232
AVESA.00001b.r1.3Cg0001749	0.00195669	2.16613
AVESA.00001b.r1.2Dg0000963	0.0333452	1.85707
NewGene_31884	0.0363184	1.5683
AVESA.00001b.r1.2Dg0003588	0.0178672	2.156
AVESA.00001b.r1.1Ag0003151	4.3788e-06	-0.753799
AVESA.00001b.r1.4Cg0001329	0.000125212	-2.07079
AVESA.00001b.r1.4Ag0003122	0.00181035	1.29246
AVESA.00001b.r1.7Ag0000526	0.00161735	12.6769
AVESA.00001b.r1.7Cg0001547	0.0115316	1.39266
AVESA.00001b.r1.Ung0000032	6.72757e-05	-3.01064
AVESA.00001b.r1.7Dg0002924	0.0044181	3.46879
AVESA.00001b.r1.3Cg0002827	0.00117067	1.96779
NewGene_12716	6.92438e-13	-12.0471
AVESA.00001b.r1.1Dg0002212	1.29276e-08	-7.00542
AVESA.00001b.r1.4Ag0001760	0.00293021	2.5753
NewGene_14693	0.000965197	-6.38301
AVESA.00001b.r1.2Dg0000385	0.0118659	2.83256
AVESA.00001b.r1.Ung0000154	0.0400499	-1.03559
AVESA.00001b.r1.Ung0000150	1.83815e-07	-9.52155
AVESA.00001b.r1.2Cg0000716	0.00154652	2.10377
NewGene_17403	5.02673e-08	-7.72136
AVESA.00001b.r1.7Dg0002552	0.0174985	3.36234
AVESA.00001b.r1.7Dg0002557	0.00191718	2.16792
AVESA.00001b.r1.7Cg0000780	1.75806e-05	5.4567
AVESA.00001b.r1.2Ag0001756	8.19787e-07	9.34902
AVESA.00001b.r1.2Ag0001754	0.00579997	2.69016
AVESA.00001b.r1.6Ag0002947	0.00127488	2.11111
AVESA.00001b.r1.3Cg0000906	0.00177793	2.52829
NewGene_17055	1.51238e-10	-11.0452
AVESA.00001b.r1.4Ag0000753	1.20899e-06	-9.86431
AVESA.00001b.r1.7Dg0000219	0.0144975	2.68497
AVESA.00001b.r1.1Dg0003172	3.4295e-05	8.03912
AVESA.00001b.r1.2Dg0001166	0.0180329	4.40097
AVESA.00001b.r1.2Dg0000229	0.0126302	-1.50262
NewGene_18820	5.90994e-05	-2.72687
AVESA.00001b.r1.6Cg0001735	0.00937949	-2.58756
AVESA.00001b.r1.4Ag0001530	0.039571	1.83515
AVESA.00001b.r1.5Dg0000118	0.0399829	1.61354
AVESA.00001b.r1.6Cg0000157	0.00779736	3.62077
AVESA.00001b.r1.6Ag0002710	0.00888415	1.20183
AVESA.00001b.r1.6Cg0000329	0.0105238	3.26795
AVESA.00001b.r1.7Ag0000439	0.000981316	2.73991
AVESA.00001b.r1.2Dg0000154	0.0490692	2.06845
NewGene_44550	0.0199021	1.50634
AVESA.00001b.r1.5Dg0000386	0.0439435	1.22765
AVESA.00001b.r1.6Ag0001176	0.00726339	0.857455
AVESA.00001b.r1.1Cg0000537	0.00127488	4.62541
AVESA.00001b.r1.3Ag0001641	0.00225538	-3.02496
AVESA.00001b.r1.3Dg0002467	0.0400499	1.3601
NewGene_47727	0.00140988	-2.70705
AVESA.00001b.r1.1Dg0000089	0.00147275	2.36382
AVESA.00001b.r1.5Cg0002340	0.0364022	1.95275
AVESA.00001b.r1.6Cg0000211	0.00555892	-0.937648
AVESA.00001b.r1.5Ag0000145	0.0209868	0.681898
AVESA.00001b.r1.1Ag0002845	0.0139503	1.23769
AVESA.00001b.r1.1Dg0000166	0.043931	0.905545
AVESA.00001b.r1.2Cg0002345	4.84571e-06	2.03391
AVESA.00001b.r1.2Cg0000675	0.0398646	-1.80384
AVESA.00001b.r1.6Ag0002471	0.000299189	5.18178
NewGene_45632	0.0362826	-0.76216
AVESA.00001b.r1.2Ag0000616	0.0258201	1.73708
AVESA.00001b.r1.6Ag0002804	0.0497367	2.26165
AVESA.00001b.r1.6Ag0002805	0.00312731	3.58728
AVESA.00001b.r1.5Cg0001918	0.00436205	2.8519
NewGene_28193	7.98222e-09	-10.1114
NewGene_28	6.24459e-06	3.24772
NewGene_32861	0.0329725	-0.653223
AVESA.00001b.r1.5Dg0000145	0.0167435	2.01224
NewGene_48187	9.5881e-09	-10.0436
AVESA.00001b.r1.4Dg0000213	0.0102555	-1.54731
NewGene_36058	0.000481077	-1.12258
NewGene_37559	0.0490692	-2.04298
AVESA.00001b.r1.1Ag0000106	0.00193142	3.50502
AVESA.00001b.r1.1Dg0001783	0.0499242	1.54529
AVESA.00001b.r1.5Ag0001727	8.64225e-05	5.00933
AVESA.00001b.r1.3Cg0001151	0.0254339	-1.65847
AVESA.00001b.r1.1Dg0000642	2.32257e-06	2.91762
NewGene_6288	0.0177362	0.99211
AVESA.00001b.r1.1Dg0000218	0.00225538	-2.25771
AVESA.00001b.r1.6Ag0000680	6.22644e-06	1.60447
AVESA.00001b.r1.4Dg0002116	0.0110576	-2.39631
AVESA.00001b.r1.3Cg0002096	0.0234059	-1.88833
AVESA.00001b.r1.1Dg0000393	0.0331752	-1.11553
AVESA.00001b.r1.4Cg0000591	0.0127908	4.69568
AVESA.00001b.r1.1Ag0001813	0.0118829	2.23482
NewGene_15154	0.00130088	5.27304
AVESA.00001b.r1.4Dg0002520	0.00130088	-1.53855
AVESA.00001b.r1.4Dg0002521	0.00135802	1.5313
AVESA.00001b.r1.5Cg0001749	0.0031804	-1.03596
NewGene_41105	0.0322074	1.53623
AVESA.00001b.r1.6Dg0000425	4.31727e-05	1.53089
AVESA.00001b.r1.2Dg0000664	0.000208777	1.74416
AVESA.00001b.r1.2Dg0000356	0.0302062	2.69668
AVESA.00001b.r1.2Ag0001949	0.0264035	1.63273
NewGene_37298	0.014335	-1.09706
NewGene_37833	4.3788e-06	-3.27704
AVESA.00001b.r1.1Dg0003027	0.031462	1.31654
NewGene_14359	0.0027608	1.60047
AVESA.00001b.r1.2Ag0000838	0.000145271	5.9401
AVESA.00001b.r1.6Ag0002958	0.0455036	0.903881
AVESA.00001b.r1.3Cg0000936	4.87998e-09	-1.73869
AVESA.00001b.r1.4Dg0001482	0.00407137	-1.75413
AVESA.00001b.r1.2Cg0000304	4.54201e-05	3.37476
AVESA.00001b.r1.4Ag0002936	0.00177793	-1.56908
AVESA.00001b.r1.4Ag0002937	6.6447e-06	1.37967
NewGene_13450	0.016731	3.5849
AVESA.00001b.r1.5Dg0003376	0.0363184	-1.29486
AVESA.00001b.r1.5Ag0000421	0.0172209	1.63369
AVESA.00001b.r1.3Dg0001900	0.0191801	0.633954
AVESA.00001b.r1.7Dg0000204	0.0108315	2.40767
AVESA.00001b.r1.7Dg0000205	0.0243521	1.02994
AVESA.00001b.r1.2Cg0001385	0.0115316	-0.847615
AVESA.00001b.r1.4Ag0001830	0.00621874	0.962464
AVESA.00001b.r1.2Dg0002637	0.00446216	-0.623723
AVESA.00001b.r1.4Cg0003229	0.0204843	1.99103
AVESA.00001b.r1.2Dg0000112	0.0182547	2.11913
AVESA.00001b.r1.7Dg0002592	0.0460883	1.70313
AVESA.00001b.r1.7Dg0002336	0.0013762	3.82297
AVESA.00001b.r1.1Cg0001713	0.043931	-0.865519
AVESA.00001b.r1.1Ag0001869	0.0365159	1.03181
NewGene_10324	0.0179593	-3.23168
AVESA.00001b.r1.2Ag0001993	0.00144603	1.85233
AVESA.00001b.r1.4Ag0001439	7.61286e-05	5.87573
AVESA.00001b.r1.7Ag0002498	4.72612e-05	2.2404
AVESA.00001b.r1.4Dg0001027	0.0359424	1.94422
AVESA.00001b.r1.4Dg0001791	0.0226676	0.743456
AVESA.00001b.r1.4Ag0001685	0.00118906	2.40198
NewGene_35017	0.00582043	1.13053
AVESA.00001b.r1.4Cg0001077	0.00115849	3.19241
AVESA.00001b.r1.3Ag0000804	1.31242e-06	3.29597
AVESA.00001b.r1.7Dg0000976	0.000928871	-1.0694
NewGene_43321	0.000965197	2.3951
AVESA.00001b.r1.4Dg0001859	0.00304709	1.45988
NewGene_6115	4.31727e-05	-3.63493
NewGene_12143	0.00151118	4.69259
AVESA.00001b.r1.3Cg0003028	0.048265	-1.1032
AVESA.00001b.r1.6Dg0000975	0.0225785	1.01012
AVESA.00001b.r1.7Dg0002469	0.0180329	1.11484
AVESA.00001b.r1.2Cg0002126	3.79317e-07	4.42164
NewGene_12491	4.93821e-15	-13.2449
NewGene_37372	0.00196481	-2.72646
AVESA.00001b.r1.5Dg0001867	0.00592174	5.4301
AVESA.00001b.r1.4Dg0001741	3.63151e-08	9.38985
AVESA.00001b.r1.3Ag0000976	0.0231369	-0.792111
AVESA.00001b.r1.1Cg0000483	0.0184967	2.04609
AVESA.00001b.r1.2Dg0003537	0.00152723	1.2058
AVESA.00001b.r1.1Dg0002593	0.0250018	1.52798
AVESA.00001b.r1.4Cg0002393	0.0265244	-1.07601
AVESA.00001b.r1.4Ag0002160	1.83815e-07	1.38143
AVESA.00001b.r1.4Ag0002165	0.000283459	4.12465
AVESA.00001b.r1.1Dg0002039	0.0036705	3.95574
AVESA.00001b.r1.6Ag0002098	0.0332175	0.874127
NewGene_849	1.18425e-06	2.08841
AVESA.00001b.r1.4Dg0002789	0.0143415	1.00797
AVESA.00001b.r1.4Cg0000648	0.0497367	-0.810812
AVESA.00001b.r1.2Ag0001058	0.0151037	0.988692
AVESA.00001b.r1.4Dg0000962	0.00252877	1.48695
NewGene_15289	0.00159204	-4.76852
NewGene_17513	0.00107952	-5.50722
AVESA.00001b.r1.1Cg0000438	0.0180329	1.47725
AVESA.00001b.r1.1Ag0001591	0.0390253	2.09527
AVESA.00001b.r1.1Ag0001593	0.000966207	2.29467
AVESA.00001b.r1.1Ag0001596	0.0362826	1.33795
AVESA.00001b.r1.1Cg0001093	0.00517327	2.54903
NewGene_4648	0.0463015	-0.672528
AVESA.00001b.r1.1Ag0001806	0.0199957	-1.49632
AVESA.00001b.r1.6Ag0002789	0.0269276	1.41426
AVESA.00001b.r1.6Ag0002782	3.75574e-06	1.39598
AVESA.00001b.r1.1Dg0001974	0.00676705	1.65035
AVESA.00001b.r1.7Cg0000457	0.00592174	2.24517
AVESA.00001b.r1.3Ag0002093	0.00621874	-0.682327
AVESA.00001b.r1.1Ag0002881	0.0041564	-1.368
AVESA.00001b.r1.6Ag0001629	6.01656e-05	4.00803
AVESA.00001b.r1.5Dg0001334	6.82174e-09	4.90083
AVESA.00001b.r1.7Ag0000129	2.32257e-06	-3.21992
AVESA.00001b.r1.3Dg0002198	0.0225785	1.76336
AVESA.00001b.r1.3Dg0002733	0.0105238	-1.10197
AVESA.00001b.r1.3Dg0002734	1.41624e-06	-6.4799
AVESA.00001b.r1.7Dg0002404	0.0133857	2.34942
AVESA.00001b.r1.5Ag0003006	0.0301618	0.837831
NewGene_3213	0.0225785	-1.88398
NewGene_23723	0.000154953	1.60178
AVESA.00001b.r1.1Ag0001712	0.0177362	-1.93039
AVESA.00001b.r1.7Ag0001839	0.0340091	2.00496
AVESA.00001b.r1.2Dg0000403	0.0462673	3.36446
AVESA.00001b.r1.Ung0000011	0.00805908	-3.98435
AVESA.00001b.r1.5Ag0000568	2.59692e-14	-7.89196
AVESA.00001b.r1.2Cg0002454	0.000416509	2.94765
AVESA.00001b.r1.7Dg0001512	0.00490582	3.12539
AVESA.00001b.r1.6Cg0002909	0.00460459	3.25783
AVESA.00001b.r1.6Cg0003190	0.0226676	-1.31704
AVESA.00001b.r1.4Cg0001870	0.0291966	1.84979
NewGene_20698	1.17897e-10	-8.90858
AVESA.00001b.r1.6Dg0000463	0.0202318	2.69922
AVESA.00001b.r1.2Dg0000397	0.00151118	2.59256
AVESA.00001b.r1.Ung0000146	0.0148812	1.72589
AVESA.00001b.r1.1Ag0001370	0.016731	-1.33749
AVESA.00001b.r1.1Dg0003011	0.0341915	2.17289
AVESA.00001b.r1.6Ag0002237	0.0271873	1.36587
NewGene_25258	0.0261617	-2.60221
AVESA.00001b.r1.4Ag0001693	8.64225e-05	4.05922
AVESA.00001b.r1.6Ag0000444	0.000115461	7.69217
AVESA.00001b.r1.3Dg0001499	0.00076274	3.57071
AVESA.00001b.r1.3Dg0002761	0.00620838	-4.64058
AVESA.00001b.r1.6Dg0001225	0.0202318	1.36333
AVESA.00001b.r1.7Dg0000982	0.00514336	0.7454
AVESA.00001b.r1.4Cg0000978	0.00191979	3.77411
AVESA.00001b.r1.6Ag0000042	0.00127488	-2.91067
NewGene_1179	5.91166e-08	-5.46581
AVESA.00001b.r1.2Cg0001851	0.0158514	1.87179
AVESA.00001b.r1.3Cg0002137	0.0431256	2.66448
NewGene_13672	0.000901935	-1.33587
AVESA.00001b.r1.5Dg0002881	0.00104818	1.40792
NewGene_19765	0.0208993	-1.70423
AVESA.00001b.r1.5Dg0000121	0.0126868	-1.97731
AVESA.00001b.r1.6Cg0001196	0.0044181	-1.56403
NewGene_48245	0.00676705	-4.75618
AVESA.00001b.r1.Ung0000366	0.00270314	2.21433
AVESA.00001b.r1.2Dg0001096	0.0324231	-1.05412
AVESA.00001b.r1.1Ag0000885	0.00140099	1.03662
AVESA.00001b.r1.4Dg0000953	0.0226676	-3.61472
AVESA.00001b.r1.3Dg0000073	0.000455181	-1.68828
AVESA.00001b.r1.6Cg0003201	0.0224621	2.32176
NewGene_10736	4.2159e-05	2.93237
AVESA.00001b.r1.7Ag0000060	0.0231369	-2.82956
AVESA.00001b.r1.4Dg0002131	0.000659925	-1.05829
AVESA.00001b.r1.1Dg0001424	0.00722862	-1.09845
AVESA.00001b.r1.2Cg0000471	0.043931	-1.08665
NewGene_3422	0.0400499	2.31181
AVESA.00001b.r1.5Dg0002036	0.0348332	-2.41388
AVESA.00001b.r1.3Cg0002826	0.0311448	-1.52932
AVESA.00001b.r1.1Cg0001823	0.048265	0.980533
AVESA.00001b.r1.1Cg0000197	0.00894044	-3.50604
AVESA.00001b.r1.2Dg0000333	3.31671e-05	1.19851
AVESA.00001b.r1.1Ag0000660	0.0373919	3.22012
AVESA.00001b.r1.1Ag0000045	0.00493529	0.625057
NewGene_4565	0.00522815	-2.84076
AVESA.00001b.r1.3Ag0000935	0.031462	1.61678
AVESA.00001b.r1.7Ag0002588	0.030319	2.08064
AVESA.00001b.r1.5Dg0001773	0.0358516	-0.800578
AVESA.00001b.r1.1Cg0000253	2.8873e-09	-11.0416
NewGene_44865	3.59354e-08	-6.50497
AVESA.00001b.r1.4Cg0002415	3.14316e-07	-6.65042
AVESA.00001b.r1.5Ag0001487	0.000644766	-1.4925
AVESA.00001b.r1.5Dg0003358	0.0211628	2.37977
AVESA.00001b.r1.5Dg0003355	2.05143e-10	-7.16039
AVESA.00001b.r1.1Dg0002342	2.46653e-05	-3.7982
AVESA.00001b.r1.6Cg0002864	1.45495e-09	-9.66646
AVESA.00001b.r1.6Dg0001365	0.0239203	2.97617
NewGene_4818	0.030319	3.83824
AVESA.00001b.r1.2Dg0000521	0.0115316	1.55285
AVESA.00001b.r1.3Ag0000594	0.031462	2.32562
AVESA.00001b.r1.7Dg0002948	0.0261617	-0.947376
NewGene_4732	0.0363184	4.66496
AVESA.00001b.r1.7Dg0000133	0.00507006	1.78829
AVESA.00001b.r1.6Dg0000477	0.00782421	3.5103
AVESA.00001b.r1.7Dg0002687	0.00489035	2.24246
AVESA.00001b.r1.4Dg0000711	0.0225785	2.96247
AVESA.00001b.r1.1Dg0000941	0.0199957	-1.77606
AVESA.00001b.r1.2Dg0002372	4.3788e-06	-1.24521
AVESA.00001b.r1.7Dg0002368	0.00127488	1.59906
AVESA.00001b.r1.5Cg0001278	9.83697e-05	3.23101
AVESA.00001b.r1.3Cg0000130	0.0497367	0.706732
AVESA.00001b.r1.5Dg0002980	4.27301e-05	3.98079
AVESA.00001b.r1.2Cg0000358	0.0182348	0.677133
AVESA.00001b.r1.2Cg0001398	0.0348332	1.69715
AVESA.00001b.r1.4Ag0000772	0.0369706	-3.58522
AVESA.00001b.r1.1Ag0000311	0.02135	-1.17925
NewGene_40491	1.25727e-07	-6.75991
AVESA.00001b.r1.1Ag0002027	1.40509e-05	2.50591
AVESA.00001b.r1.7Dg0001881	0.0365159	1.4799
NewGene_31317	2.5006e-07	-9.7978
AVESA.00001b.r1.7Dg0002847	0.0499187	-1.84967
AVESA.00001b.r1.6Dg0000888	0.0180329	-1.05441
AVESA.00001b.r1.7Dg0002726	0.030319	2.83614
AVESA.00001b.r1.4Cg0000758	0.00117067	4.48563
AVESA.00001b.r1.2Dg0001069	0.00169283	2.64374
NewGene_5262	0.000509807	4.59116
NewGene_3368	0.00181035	-1.87632
AVESA.00001b.r1.1Dg0002470	0.00472604	-1.75853
NewGene_43315	0.0322074	-3.84424
AVESA.00001b.r1.6Ag0000734	0.00394918	3.51692
AVESA.00001b.r1.4Ag0002878	0.0391932	2.06901
AVESA.00001b.r1.3Dg0000258	8.38469e-05	3.26955
NewGene_20578	0.00309669	2.39481
AVESA.00001b.r1.2Cg0002527	0.00394759	2.20827
AVESA.00001b.r1.2Cg0002525	2.19877e-05	4.48955
AVESA.00001b.r1.3Ag0001410	0.00252877	-2.43263
AVESA.00001b.r1.Ung0000455	0.00177305	1.32044
AVESA.00001b.r1.4Ag0000404	0.0365159	2.80001
AVESA.00001b.r1.5Ag0000029	0.016731	1.3011
AVESA.00001b.r1.6Dg0000890	0.0412284	1.1256
AVESA.00001b.r1.4Dg0003127	0.0133767	-1.45629
NewGene_33076	0.00956965	-3.15427
AVESA.00001b.r1.7Cg0001481	0.00341814	0.918846
NewGene_20946	0.00563804	-1.80847
AVESA.00001b.r1.4Dg0001809	0.00620838	1.25168
NewGene_5473	2.19208e-06	-2.79418
NewGene_36615	0.000523505	-2.12095
AVESA.00001b.r1.5Dg0003353	0.00839927	1.68305
AVESA.00001b.r1.1Dg0000102	0.000820672	2.06584
AVESA.00001b.r1.6Cg0001065	0.00937949	-0.704814
AVESA.00001b.r1.1Ag0002394	0.00115849	-1.37304
AVESA.00001b.r1.3Cg0003017	0.00485696	0.870704
AVESA.00001b.r1.7Dg0002422	0.000457138	4.37059

## Sheet: 25LD_vs_25SD
Supplementary Table 5. Total differentially expressed genes (DEGs) identified under 25-day long-day and short-day photoperiods.
GeneID	FDR	log2FC
NewGene_24230	0.000199698	-2.18421
AVESA.00001b.r1.4Ag0000612	0.0239337	-1.80528
AVESA.00001b.r1.7Cg0000570	1.14606e-07	-1.23353
AVESA.00001b.r1.5Ag0001154	0.0271124	-1.96279
AVESA.00001b.r1.7Ag0002722	0.00619008	-1.31724
NewGene_25425	0.0228407	-1.22315
AVESA.00001b.r1.1Cg0000717	0.0215157	-0.831568
AVESA.00001b.r1.3Ag0002149	0.000107352	3.81745
NewGene_40439	0.0488385	-3.2877
AVESA.00001b.r1.3Dg0000504	0.000389755	-1.55881
AVESA.00001b.r1.4Ag0003746	7.45096e-05	4.29939
AVESA.00001b.r1.7Dg0002349	0.0478975	-3.05464
NewGene_41624	0.00203608	4.23364
AVESA.00001b.r1.3Cg0000659	0.0478975	0.819236
AVESA.00001b.r1.7Dg0002622	0.00831297	-1.91075
NewGene_23840	0.000213635	3.81276
NewGene_34217	0.0230129	-1.2761
NewGene_749	1.41242e-05	-3.52422
AVESA.00001b.r1.2Dg0001906	1.56883e-16	-2.64515
AVESA.00001b.r1.4Cg0000733	0.0478241	1.62832
AVESA.00001b.r1.3Dg0002048	0.00435865	-1.71411
AVESA.00001b.r1.7Ag0002218	0.000290386	1.71567
AVESA.00001b.r1.4Ag0000558	0.00784619	1.33864
AVESA.00001b.r1.5Ag0002469	0.0389527	2.47929
AVESA.00001b.r1.3Ag0001046	0.0149949	1.45348
AVESA.00001b.r1.6Dg0000725	0.00203256	-1.48678
AVESA.00001b.r1.5Cg0002986	0.0386193	1.33571
AVESA.00001b.r1.6Cg0000019	0.0284802	-1.01747
NewGene_21941	0.00701398	-1.30379
AVESA.00001b.r1.2Dg0002204	0.00917638	-1.36921
NewGene_40084	0.0113449	-1.37525
AVESA.00001b.r1.6Dg0000681	9.99165e-05	3.12155
AVESA.00001b.r1.2Dg0001400	2.43661e-05	2.64488
AVESA.00001b.r1.1Cg0001289	0.00435986	-1.35591
AVESA.00001b.r1.1Dg0000659	0.00814002	-1.39698
AVESA.00001b.r1.1Dg0002650	0.0478241	1.7569
AVESA.00001b.r1.7Ag0001690	0.0304352	0.890312
AVESA.00001b.r1.1Dg0002750	0.000590657	-1.66835
AVESA.00001b.r1.4Ag0000349	0.0264913	2.20801
AVESA.00001b.r1.3Dg0001389	0.0238607	2.56334
AVESA.00001b.r1.3Dg0000038	0.00573345	-3.38479
NewGene_39221	0.0175507	-0.715195
AVESA.00001b.r1.3Cg0002442	0.0123734	-1.37473
NewGene_41831	0.0448136	-2.56554
AVESA.00001b.r1.4Ag0001310	0.0342537	-1.33085
AVESA.00001b.r1.4Ag0001313	0.0425295	1.36203
AVESA.00001b.r1.3Cg0002683	0.0264913	-1.96877
NewGene_41778	8.34051e-06	4.23727
AVESA.00001b.r1.6Ag0000346	0.0145643	0.841404
NewGene_15119	0.0418629	-1.04408
AVESA.00001b.r1.2Dg0002448	0.00205152	-1.17363
AVESA.00001b.r1.6Cg0001084	0.014255	-1.29288
AVESA.00001b.r1.2Dg0002130	0.039773	-1.01664
NewGene_2482	0.0493828	-2.08634
AVESA.00001b.r1.4Ag0001804	0.00602925	-1.31669
NewGene_32536	1.9706e-10	-3.32779
AVESA.00001b.r1.7Dg0000262	0.00202797	-1.12189
AVESA.00001b.r1.2Dg0001183	2.44977e-05	-1.38048
NewGene_5890	0.0334323	-2.10231
AVESA.00001b.r1.3Dg0000639	0.00281298	-1.69724
AVESA.00001b.r1.4Cg0000482	0.00162276	-1.53479
NewGene_39816	2.55975e-05	-1.38533
AVESA.00001b.r1.5Dg0002602	0.0386193	-1.11624
AVESA.00001b.r1.5Dg0002603	0.0138897	-1.0019
NewGene_30933	3.37215e-07	-8.53903
AVESA.00001b.r1.2Cg0002888	0.000296815	-9.06371
NewGene_23510	0.0103012	-2.10909
AVESA.00001b.r1.5Dg0000460	0.0010484	-2.87333
AVESA.00001b.r1.4Cg0002792	1.2376e-05	2.68147
AVESA.00001b.r1.2Dg0000264	0.037031	-0.993079
AVESA.00001b.r1.5Dg0003114	0.00701398	-1.49494
AVESA.00001b.r1.6Ag0000827	5.34841e-05	-1.49995
AVESA.00001b.r1.5Dg0001895	0.00461203	2.43641
NewGene_16963	0.0111324	2.13959
AVESA.00001b.r1.4Dg0003138	0.0250982	-1.31859
AVESA.00001b.r1.1Cg0000546	0.00195144	-2.41414
AVESA.00001b.r1.2Ag0001115	0.00573144	2.40068
AVESA.00001b.r1.6Dg0001535	0.0439229	-1.65892
NewGene_21271	0.0474218	-1.40353
AVESA.00001b.r1.1Cg0000637	7.93372e-06	4.03511
AVESA.00001b.r1.4Cg0000904	0.00270239	-1.24844
AVESA.00001b.r1.5Ag0002169	0.00713811	-0.881377
AVESA.00001b.r1.6Cg0002317	0.0297495	-1.5731
AVESA.00001b.r1.3Dg0002382	0.0331553	1.11113
AVESA.00001b.r1.Ung0000249	0.0403957	2.09277
AVESA.00001b.r1.3Cg0002396	0.040667	-3.5073
AVESA.00001b.r1.5Cg0000151	2.7064e-05	-1.59373
NewGene_40690	5.254e-16	-11.297
AVESA.00001b.r1.6Cg0002854	0.00904187	2.55452
AVESA.00001b.r1.2Ag0002161	1.7349e-15	-4.30005
AVESA.00001b.r1.2Ag0002160	0.0111127	-2.22242
NewGene_38643	0.0151311	-2.45207
NewGene_9865	0.0122661	1.47092
AVESA.00001b.r1.5Cg0002029	9.26995e-09	-1.73753
NewGene_11081	0.00175956	-0.998349
AVESA.00001b.r1.6Dg0000851	0.000461822	2.92361
AVESA.00001b.r1.6Cg0001412	0.0263098	-1.08905
AVESA.00001b.r1.2Cg0000211	8.50647e-06	2.53645
AVESA.00001b.r1.6Dg0001473	0.0329021	-0.884236
AVESA.00001b.r1.3Dg0000216	0.00961404	1.88982
AVESA.00001b.r1.4Dg0000392	0.0473952	-1.14933
AVESA.00001b.r1.6Ag0000275	0.0144706	-0.916087
AVESA.00001b.r1.6Cg0001842	0.0286072	-5.17286
NewGene_339	0.00948193	-1.40559
AVESA.00001b.r1.7Ag0001341	0.00163157	-1.04997
AVESA.00001b.r1.2Cg0002247	0.00394573	-3.39503
NewGene_48237	0.011721	-1.34048
AVESA.00001b.r1.1Ag0001956	0.030441	-0.765114
AVESA.00001b.r1.6Ag0003301	0.000520214	1.95126
AVESA.00001b.r1.3Cg0000664	0.00654785	-1.34381
AVESA.00001b.r1.4Dg0001974	0.0286072	-1.0596
NewGene_11407	0.000494705	-2.74351
AVESA.00001b.r1.4Dg0001194	0.0160719	1.64445
AVESA.00001b.r1.4Dg0001195	0.0271124	1.9023
AVESA.00001b.r1.4Dg0001198	0.0276113	-1.38081
AVESA.00001b.r1.5Cg0002115	0.0191835	1.14133
NewGene_42711	0.010604	-3.03942
AVESA.00001b.r1.1Cg0001244	0.0247073	-0.820657
AVESA.00001b.r1.4Cg0001718	0.0391881	2.09987
AVESA.00001b.r1.1Dg0002482	1.42717e-05	-2.68962
AVESA.00001b.r1.2Dg0003588	0.000355663	2.65419
NewGene_37190	0.000984774	-1.41809
AVESA.00001b.r1.4Cg0001329	1.1698e-06	-3.49334
AVESA.00001b.r1.1Ag0002705	0.0237992	-1.20954
AVESA.00001b.r1.6Ag0001121	0.0170224	2.82316
AVESA.00001b.r1.7Ag0000526	0.0159677	8.50825
AVESA.00001b.r1.7Cg0001547	0.0364049	2.5735
NewGene_14666	0.00847291	-2.34852
AVESA.00001b.r1.1Dg0001814	0.00847291	2.76164
AVESA.00001b.r1.1Dg0003417	0.00684916	-1.27322
AVESA.00001b.r1.6Cg0001687	0.0171792	-1.241
AVESA.00001b.r1.5Dg0002145	0.00983022	-1.10031
AVESA.00001b.r1.3Dg0001684	0.00573345	-1.1844
AVESA.00001b.r1.3Ag0001244	0.0206114	-1.63321
AVESA.00001b.r1.1Ag0003476	3.56447e-05	-1.64925
AVESA.00001b.r1.2Dg0000385	0.0271124	-2.90207
AVESA.00001b.r1.3Cg0002455	0.00013715	-1.83567
AVESA.00001b.r1.3Dg0000694	0.00495868	-1.57346
NewGene_41804	0.000899157	-1.13873
AVESA.00001b.r1.4Dg0002249	0.00723443	-1.23244
AVESA.00001b.r1.2Ag0002251	0.00315964	-2.11674
NewGene_39662	1.13685e-05	-2.49257
AVESA.00001b.r1.5Dg0002451	0.00504572	1.57171
AVESA.00001b.r1.6Ag0001313	0.0471489	-1.61551
NewGene_45303	0.000254029	-1.53008
NewGene_47798	0.0404665	-1.8849
AVESA.00001b.r1.6Dg0001687	0.0092082	-1.03216
NewGene_25786	0.0478241	3.44271
AVESA.00001b.r1.5Ag0000134	0.010011	-0.997587
NewGene_47803	0.0203522	-3.23387
AVESA.00001b.r1.Ung0000423	0.0433578	-2.57468
NewGene_14170	1.42451e-06	-1.85922
AVESA.00001b.r1.3Cg0001562	0.00122753	-1.70465
NewGene_6932	0.0170085	2.29878
AVESA.00001b.r1.6Cg0002233	4.51905e-05	-1.31783
AVESA.00001b.r1.5Dg0003078	0.0291427	-1.37406
AVESA.00001b.r1.7Dg0000352	2.11009e-05	-1.12867
NewGene_13914	0.00379109	-3.76499
AVESA.00001b.r1.5Ag0000334	0.014166	-1.41438
NewGene_37149	0.0444312	-1.33077
AVESA.00001b.r1.3Ag0000349	0.0408001	-2.1199
AVESA.00001b.r1.3Cg0001464	0.00476368	-1.00105
AVESA.00001b.r1.7Cg0002260	0.00311845	-1.11808
NewGene_23503	0.0135233	-1.36542
AVESA.00001b.r1.7Dg0000992	0.0157802	-1.21933
AVESA.00001b.r1.7Ag0000439	0.0343131	-1.95882
AVESA.00001b.r1.4Cg0003553	0.0070239	-0.998985
AVESA.00001b.r1.Ung0000121	0.0351972	2.11152
AVESA.00001b.r1.2Cg0000043	0.00907591	-1.76987
AVESA.00001b.r1.5Cg0001401	0.0094051	1.86255
AVESA.00001b.r1.4Dg0001036	2.44977e-05	4.78625
AVESA.00001b.r1.5Dg0000382	0.0221124	-0.933959
AVESA.00001b.r1.6Ag0002212	0.00621904	-1.06223
NewGene_44942	0.00564479	-1.69154
AVESA.00001b.r1.2Dg0002322	0.0334095	1.53595
AVESA.00001b.r1.1Ag0000727	0.0067733	2.20873
AVESA.00001b.r1.6Ag0001786	0.040667	1.81883
NewGene_48027	5.35912e-08	-2.78293
NewGene_48026	1.24694e-14	-2.24017
AVESA.00001b.r1.2Ag0000950	0.0376619	-0.850474
AVESA.00001b.r1.6Ag0001054	3.21542e-05	1.61114
NewGene_15006	0.0397497	-1.01712
AVESA.00001b.r1.4Dg0003387	0.0113237	0.953412
AVESA.00001b.r1.5Dg0002008	0.0291342	-1.04946
AVESA.00001b.r1.4Dg0001825	0.00041875	-2.51939
NewGene_30096	0.00277991	-2.60417
NewGene_14793	0.00446229	-1.07999
AVESA.00001b.r1.2Cg0002349	0.0291427	-1.08925
AVESA.00001b.r1.4Ag0001848	0.0155249	-1.39299
AVESA.00001b.r1.2Dg0003656	0.00573345	-1.1785
AVESA.00001b.r1.2Dg0000304	0.0127116	1.42488
NewGene_948	0.0131107	1.96278
NewGene_40680	2.88273e-08	-2.95992
AVESA.00001b.r1.6Ag0002804	0.017389	-2.17028
AVESA.00001b.r1.1Dg0001301	4.02411e-08	3.01426
AVESA.00001b.r1.5Ag0003044	0.00504572	-1.34724
AVESA.00001b.r1.4Ag0000639	6.49869e-06	1.69239
AVESA.00001b.r1.1Dg0002045	0.0393263	0.967137
NewGene_42819	0.0271038	2.40092
NewGene_31581	0.00203448	-1.44146
AVESA.00001b.r1.6Ag0001784	0.019653	2.73249
NewGene_17955	0.00275146	-1.42007
AVESA.00001b.r1.5Ag0002391	0.0291582	-1.95661
AVESA.00001b.r1.3Ag0001345	0.0276113	1.87284
AVESA.00001b.r1.Ung0000297	0.0070239	-3.32587
AVESA.00001b.r1.Ung0000296	0.00121894	-4.0109
AVESA.00001b.r1.3Cg0001759	0.00030973	-1.23513
NewGene_36500	0.0279767	-0.786752
NewGene_19688	0.00074892	-3.1273
NewGene_46419	3.1261e-05	-2.06777
AVESA.00001b.r1.5Dg0002690	0.0271038	-1.28276
AVESA.00001b.r1.1Cg0000427	7.39894e-06	-3.06961
AVESA.00001b.r1.4Cg0001359	0.0342537	1.05927
AVESA.00001b.r1.1Dg0000630	0.0139023	-0.988936
AVESA.00001b.r1.6Ag0000540	0.00859274	-1.5321
NewGene_6696	0.00311845	-1.3725
AVESA.00001b.r1.4Dg0002520	0.0102181	-1.81286
AVESA.00001b.r1.1Ag0001992	0.0349407	-1.53822
AVESA.00001b.r1.3Dg0000459	0.000962693	2.1326
AVESA.00001b.r1.4Ag0003129	0.00486064	-1.02494
AVESA.00001b.r1.6Cg0003314	0.00152678	3.3591
NewGene_17989	0.0107575	-2.35705
AVESA.00001b.r1.3Dg0000683	0.0111324	-1.20731
NewGene_9829	0.000255722	2.69199
AVESA.00001b.r1.6Dg0000223	0.0184353	-1.13832
AVESA.00001b.r1.3Cg0002793	1.13394e-06	3.03746
AVESA.00001b.r1.7Cg0001554	0.00123501	2.32142
AVESA.00001b.r1.3Cg0000140	0.00831427	1.36296
AVESA.00001b.r1.6Ag0002939	0.0415378	-1.32784
AVESA.00001b.r1.5Dg0002956	0.0122661	1.86695
AVESA.00001b.r1.4Cg0002439	0.0342537	-0.969421
AVESA.00001b.r1.1Dg0000067	0.00112557	-1.06272
AVESA.00001b.r1.7Dg0000741	0.0164865	2.79055
AVESA.00001b.r1.1Dg0001989	0.0203143	-0.941198
AVESA.00001b.r1.7Ag0001302	0.00138123	3.71697
AVESA.00001b.r1.2Cg0002204	0.000290386	1.73342
NewGene_820	0.0271124	3.24626
AVESA.00001b.r1.7Cg0002675	0.0156254	-1.01442
AVESA.00001b.r1.7Dg0002759	0.00461934	1.48581
AVESA.00001b.r1.5Ag0002328	0.000350496	2.34125
AVESA.00001b.r1.2Dg0002090	0.00966925	-1.47758
AVESA.00001b.r1.7Cg0001425	0.0155249	-1.25972
AVESA.00001b.r1.2Dg0000927	0.036907	1.94566
AVESA.00001b.r1.1Ag0001266	0.0165535	1.76796
AVESA.00001b.r1.6Cg0001391	0.00398612	3.86675
AVESA.00001b.r1.6Ag0000762	0.0342929	-3.19185
AVESA.00001b.r1.5Cg0002131	0.0145564	2.49462
NewGene_43742	0.000962693	2.33069
AVESA.00001b.r1.3Ag0001781	0.0401016	-1.17093
AVESA.00001b.r1.7Dg0002339	6.76624e-05	-2.53424
AVESA.00001b.r1.6Ag0000182	0.0456217	1.70792
NewGene_47236	0.0495298	5.77717
AVESA.00001b.r1.6Dg0001302	0.0347295	1.07745
NewGene_2869	0.00917638	1.37479
AVESA.00001b.r1.3Cg0000753	0.0187616	0.859976
AVESA.00001b.r1.2Cg0000542	0.00054148	-1.50215
AVESA.00001b.r1.6Cg0000593	0.0413088	1.97652
NewGene_5510	0.0471887	2.21895
AVESA.00001b.r1.1Ag0003433	0.0280936	-0.908403
AVESA.00001b.r1.6Cg0002860	0.0354478	-2.2035
NewGene_25245	0.000962693	2.74221
AVESA.00001b.r1.6Ag0001239	0.0298833	-1.09015
NewGene_27546	0.000171474	5.61579
AVESA.00001b.r1.2Ag0002393	0.00203608	-0.705166
AVESA.00001b.r1.2Cg0001977	1.17814e-05	-1.40295
AVESA.00001b.r1.5Dg0001687	0.0160444	-1.44525
AVESA.00001b.r1.2Cg0000378	4.82373e-07	-2.34317
AVESA.00001b.r1.5Ag0002897	0.0165535	1.08395
AVESA.00001b.r1.2Dg0000756	0.00530356	-3.31524
NewGene_31415	0.000290386	3.38361
AVESA.00001b.r1.6Ag0001258	4.2911e-05	-1.32742
AVESA.00001b.r1.7Dg0001332	0.0467037	1.12401
AVESA.00001b.r1.2Cg0001704	2.11009e-05	-1.44927
AVESA.00001b.r1.1Ag0002002	0.0428237	-1.02879
AVESA.00001b.r1.1Ag0002004	0.0272631	-1.64876
NewGene_31333	0.000230015	-2.75475
AVESA.00001b.r1.6Ag0000055	0.00505307	1.61781
AVESA.00001b.r1.7Dg0000253	0.0035346	0.785096
AVESA.00001b.r1.3Cg0003021	0.0144262	-0.974901
AVESA.00001b.r1.Ung0000279	0.00602836	3.10499
NewGene_12495	0.0381988	-1.21665
NewGene_35061	0.000874619	2.09285
AVESA.00001b.r1.2Dg0000171	0.00100613	-1.21809
NewGene_19697	0.0312422	-1.50654
AVESA.00001b.r1.7Ag0002556	0.00203448	-2.31826
AVESA.00001b.r1.7Cg0001548	0.000350496	1.79167
AVESA.00001b.r1.5Ag0001024	0.00647367	1.84488
AVESA.00001b.r1.5Dg0002616	0.0066074	-1.35957
AVESA.00001b.r1.2Cg0001019	9.37531e-05	1.44866
AVESA.00001b.r1.5Cg0000274	7.02521e-13	-1.79446
NewGene_40679	0.00134874	-2.8941
AVESA.00001b.r1.7Dg0001998	0.0238607	-1.29361
AVESA.00001b.r1.1Dg0002031	0.0238019	-2.76109
AVESA.00001b.r1.1Dg0002030	0.0262463	-1.62289
AVESA.00001b.r1.1Dg0002036	2.65182e-05	-1.98241
AVESA.00001b.r1.1Dg0002035	0.000133543	-2.50975
AVESA.00001b.r1.1Dg0002034	0.00513855	-1.2883
AVESA.00001b.r1.1Dg0002039	0.0151734	-3.59222
NewGene_25924	0.000493386	-1.29696
AVESA.00001b.r1.1Ag0001972	0.0262463	-3.33073
AVESA.00001b.r1.4Dg0001951	0.0016413	-1.41244
NewGene_445	0.029319	-2.10615
AVESA.00001b.r1.2Ag0000692	0.0196658	-0.734682
AVESA.00001b.r1.2Ag0000695	0.000113858	1.80731
NewGene_41427	0.00917638	-1.3417
AVESA.00001b.r1.6Ag0000666	0.000107352	-3.84234
AVESA.00001b.r1.4Dg0003107	0.0494167	-0.838354
NewGene_24546	0.00493034	2.98616
AVESA.00001b.r1.3Ag0001097	0.00446009	-1.18119
AVESA.00001b.r1.1Ag0000641	0.0271661	-0.962807
AVESA.00001b.r1.7Cg0001898	0.00574877	-1.22756
AVESA.00001b.r1.7Cg0002315	0.0342961	-0.889283
AVESA.00001b.r1.6Dg0000016	0.00507055	-1.05137
NewGene_28584	0.0287384	-1.14489
AVESA.00001b.r1.2Dg0001455	0.00344554	-1.48826
AVESA.00001b.r1.4Dg0000956	6.97639e-10	1.88336
AVESA.00001b.r1.7Ag0000507	0.0165801	1.62323
AVESA.00001b.r1.3Ag0002093	0.037031	-0.877482
AVESA.00001b.r1.2Ag0001266	0.0151957	-1.11137
NewGene_10599	7.33316e-05	-3.18737
NewGene_15414	7.45096e-05	2.20067
AVESA.00001b.r1.2Cg0002677	0.00573345	-0.863806
AVESA.00001b.r1.3Cg0001698	0.0292318	1.23257
AVESA.00001b.r1.5Dg0002332	1.42451e-06	-2.1484
AVESA.00001b.r1.1Ag0003200	0.0212585	-1.902
AVESA.00001b.r1.2Ag0001249	3.43564e-06	-1.34657
AVESA.00001b.r1.7Dg0002409	1.31873e-05	-3.28615
AVESA.00001b.r1.7Dg0002404	0.019653	-1.9509
AVESA.00001b.r1.6Ag0002574	0.00379109	-1.5321
AVESA.00001b.r1.5Dg0001748	0.00553219	-0.958109
AVESA.00001b.r1.7Dg0001496	0.00327461	1.58495
AVESA.00001b.r1.4Ag0002900	0.000395037	2.0088
AVESA.00001b.r1.2Dg0000168	0.00879164	4.16013
AVESA.00001b.r1.6Cg0002672	0.00458941	2.25876
AVESA.00001b.r1.7Cg0002290	9.30653e-05	3.03878
AVESA.00001b.r1.6Ag0000995	7.33316e-05	-1.58675
AVESA.00001b.r1.2Cg0002272	0.00892237	-1.26714
AVESA.00001b.r1.6Cg0003064	0.00175956	3.6426
AVESA.00001b.r1.6Ag0001740	0.000590657	-3.31578
AVESA.00001b.r1.2Dg0002474	0.0119509	3.0368
NewGene_42956	0.00383738	2.8833
AVESA.00001b.r1.4Cg0003341	0.00446229	-1.55451
NewGene_769	0.00497013	-1.35294
AVESA.00001b.r1.4Dg0000930	0.0378254	-1.87598
AVESA.00001b.r1.4Dg0001607	0.0125441	-1.23673
AVESA.00001b.r1.7Dg0002410	0.00269152	-2.16598
AVESA.00001b.r1.7Dg0002414	0.0144025	-2.96589
AVESA.00001b.r1.3Ag0001109	0.00354187	-1.64984
AVESA.00001b.r1.6Dg0000230	0.00479544	-1.1908
AVESA.00001b.r1.5Ag0002769	0.0203347	-2.26569
AVESA.00001b.r1.6Ag0000205	0.000286393	-1.33891
AVESA.00001b.r1.7Cg0001356	0.0264913	-1.39243
NewGene_38480	2.44996e-05	1.39569
AVESA.00001b.r1.4Dg0001577	0.0418629	-2.631
AVESA.00001b.r1.5Dg0003283	4.51905e-05	4.13967
NewGene_28895	0.00809018	-2.73068
NewGene_14740	0.0446048	-1.75415
AVESA.00001b.r1.7Dg0002692	0.0344676	-2.48445
AVESA.00001b.r1.4Dg0000644	0.0166574	1.87637
AVESA.00001b.r1.2Cg0001370	0.00385691	1.59208
AVESA.00001b.r1.4Cg0001427	0.0059129	-1.74729
AVESA.00001b.r1.3Dg0001378	0.037117	-0.993557
AVESA.00001b.r1.3Dg0000021	0.0304352	-0.866986
AVESA.00001b.r1.2Dg0000230	0.00564479	3.13577
AVESA.00001b.r1.2Ag0002203	0.0257871	-1.10795
NewGene_34739	0.00154563	-2.41916
NewGene_34732	0.0262463	-2.51964
NewGene_44221	7.86286e-05	-3.50705
NewGene_30758	0.0126589	-2.76257
AVESA.00001b.r1.1Dg0000142	0.0294071	-1.25153
AVESA.00001b.r1.4Dg0003751	0.0334923	-0.961345
NewGene_22717	5.68666e-13	-3.66676
NewGene_22716	3.1137e-05	-3.54773
AVESA.00001b.r1.6Dg0000967	0.0166714	-1.06387
AVESA.00001b.r1.5Dg0001933	3.48497e-10	-1.76787
AVESA.00001b.r1.4Cg0000743	0.026641	1.55846
AVESA.00001b.r1.5Ag0002363	3.11613e-16	-1.81333
AVESA.00001b.r1.2Cg0001851	1.79406e-05	2.17902
AVESA.00001b.r1.5Dg0001408	0.00122753	1.61361
AVESA.00001b.r1.3Dg0002488	4.1507e-18	-3.27711
AVESA.00001b.r1.4Dg0002702	0.0121304	-0.997205
AVESA.00001b.r1.6Dg0000543	0.0207687	1.70354
AVESA.00001b.r1.2Ag0001044	6.49869e-06	-2.46213
AVESA.00001b.r1.7Ag0001237	0.024481	-1.11863
AVESA.00001b.r1.7Ag0001233	5.29197e-05	4.32566
AVESA.00001b.r1.5Dg0003424	0.000809106	2.30183
NewGene_35248	0.00084421	1.93473
AVESA.00001b.r1.5Ag0000782	0.0478975	-0.86163
AVESA.00001b.r1.1Ag0001904	0.0424909	-3.76993
AVESA.00001b.r1.1Ag0002661	0.037031	-1.11007
AVESA.00001b.r1.4Dg0001922	0.0159677	-3.07444
NewGene_20168	0.00151622	-1.45625
AVESA.00001b.r1.2Dg0001093	0.000144558	-2.8007
AVESA.00001b.r1.4Ag0003237	0.00238479	2.1854
AVESA.00001b.r1.4Ag0003331	0.0276113	-3.15188
AVESA.00001b.r1.6Cg0000982	0.0228407	-0.850955
AVESA.00001b.r1.7Dg0002405	0.0304352	-2.10555
AVESA.00001b.r1.4Ag0001641	0.000350496	-0.905389
AVESA.00001b.r1.4Ag0001640	0.0146759	-1.76311
AVESA.00001b.r1.1Cg0000569	0.0339341	-1.54256
AVESA.00001b.r1.4Ag0003726	0.000520214	-3.83363
AVESA.00001b.r1.6Cg0001994	0.037031	-0.955937
AVESA.00001b.r1.3Dg0001627	0.0291427	-0.954437
AVESA.00001b.r1.3Cg0002826	0.00144514	-2.09763
NewGene_10583	4.14935e-05	-2.03756
AVESA.00001b.r1.5Cg0002237	0.00824605	-1.32901
AVESA.00001b.r1.4Dg0001996	0.0273331	-2.03354
AVESA.00001b.r1.3Dg0000245	0.0018722	0.913318
AVESA.00001b.r1.6Ag0002122	0.00816572	-1.06896
AVESA.00001b.r1.4Ag0002881	0.0403957	2.29128
AVESA.00001b.r1.3Ag0000562	0.000899157	-3.34913
NewGene_42058	0.0250982	1.51257
NewGene_42059	0.00277991	2.63445
NewGene_34727	1.03821e-07	-2.73351
AVESA.00001b.r1.1Ag0000665	0.00265839	-1.32211
NewGene_4158	0.0178473	-0.996257
AVESA.00001b.r1.2Ag0002145	0.0306534	-0.689337
NewGene_6576	0.0136801	-1.57939
AVESA.00001b.r1.7Dg0000314	0.00144804	3.74162
AVESA.00001b.r1.5Cg0003314	0.0165801	-0.937243
AVESA.00001b.r1.5Dg0002937	0.0310836	-0.718943
AVESA.00001b.r1.3Ag0000933	0.0330571	-1.0433
AVESA.00001b.r1.7Ag0000633	0.0318636	-1.38226
AVESA.00001b.r1.3Ag0001609	0.0221124	-1.43582
AVESA.00001b.r1.4Dg0003401	0.0304352	0.839756
AVESA.00001b.r1.1Ag0003182	0.00204544	-2.19453
AVESA.00001b.r1.6Ag0000808	0.0203522	1.4957
AVESA.00001b.r1.2Dg0000821	0.0270737	-1.56201
AVESA.00001b.r1.5Dg0000358	0.0498333	-1.04124
AVESA.00001b.r1.7Dg0002045	0.0107764	-1.81659
AVESA.00001b.r1.1Ag0003611	0.0139023	2.23355
AVESA.00001b.r1.6Cg0000821	0.024481	2.75991
NewGene_4965	0.0271105	2.00632
AVESA.00001b.r1.1Ag0001189	0.0282157	1.24213
NewGene_13910	0.0126589	-1.21028
AVESA.00001b.r1.1Dg0002799	0.0273102	1.67224
NewGene_40971	4.51257e-07	-1.44307
NewGene_40977	1.00882e-05	-1.77607
AVESA.00001b.r1.3Dg0000503	0.00892237	-1.10915
AVESA.00001b.r1.5Ag0001520	0.0225067	-1.17191
AVESA.00001b.r1.4Ag0000916	0.000874619	3.67417
AVESA.00001b.r1.1Ag0001220	0.0403957	-0.860041
NewGene_48603	0.0121304	1.85287
AVESA.00001b.r1.3Dg0001311	0.0105959	1.35454
AVESA.00001b.r1.7Dg0001677	0.0240736	2.51926
AVESA.00001b.r1.3Dg0001508	0.0291427	0.798682
AVESA.00001b.r1.7Cg0001405	0.0320146	2.47756
NewGene_36530	0.0280936	-1.75381
AVESA.00001b.r1.4Ag0000080	0.0342537	-1.28253
AVESA.00001b.r1.6Ag0001496	0.00138432	-1.17865
AVESA.00001b.r1.5Dg0001638	0.0294071	-2.09336
AVESA.00001b.r1.7Cg0000131	0.0386193	1.17776
AVESA.00001b.r1.3Cg0001301	0.0123217	-1.95124
AVESA.00001b.r1.4Dg0002890	0.0280083	-1.47878
AVESA.00001b.r1.2Ag0000209	0.0366455	-3.01472
AVESA.00001b.r1.6Ag0000964	0.000962693	2.56357
AVESA.00001b.r1.2Cg0002028	0.0126038	1.47747
AVESA.00001b.r1.6Cg0001748	0.00455268	-4.41273
AVESA.00001b.r1.4Cg0001804	0.0318079	1.19297
AVESA.00001b.r1.2Cg0000560	0.00242972	-0.986448
AVESA.00001b.r1.5Ag0001996	0.019653	0.904071
AVESA.00001b.r1.5Ag0000021	0.00752063	-1.0296
AVESA.00001b.r1.5Ag0000592	0.0418629	-2.57367
AVESA.00001b.r1.7Cg0001644	4.73219e-06	1.33154
AVESA.00001b.r1.Ung0000422	0.00510164	-3.40072
AVESA.00001b.r1.Ung0000075	0.000290386	1.9582
NewGene_47082	0.00277991	-1.21181
AVESA.00001b.r1.7Cg0000142	0.0165308	-1.05855
AVESA.00001b.r1.5Ag0002485	0.00311845	3.29538
AVESA.00001b.r1.6Cg0000327	0.00752063	-1.38639
NewGene_7802	0.041013	-1.60996
AVESA.00001b.r1.6Dg0000786	0.0389527	-1.32687
AVESA.00001b.r1.6Dg0000784	4.116e-12	1.87157
NewGene_24838	0.0144706	-0.91195
AVESA.00001b.r1.1Ag0003360	3.1261e-05	-1.21539
AVESA.00001b.r1.1Ag0001890	0.0406014	-1.92803
AVESA.00001b.r1.3Dg0001473	0.026641	-1.15646
AVESA.00001b.r1.2Dg0002437	1.17814e-05	-1.54777
AVESA.00001b.r1.2Dg0003571	0.0496521	-1.49603
AVESA.00001b.r1.5Cg0002437	0.00341244	2.7567
AVESA.00001b.r1.1Ag0000189	0.000150203	3.47543
AVESA.00001b.r1.7Ag0001701	1.50107e-05	-2.58751
AVESA.00001b.r1.4Dg0003211	0.00118044	-1.01064
AVESA.00001b.r1.5Ag0000525	0.0136832	3.14963
AVESA.00001b.r1.7Dg0002728	0.0495298	-1.22741
AVESA.00001b.r1.4Cg0000758	0.0203347	2.88401
AVESA.00001b.r1.2Ag0001632	0.0284802	-0.792965
AVESA.00001b.r1.5Cg0002671	0.00267067	-1.3218
NewGene_22300	0.0251418	-0.966452
NewGene_45940	8.50647e-06	-2.34629
AVESA.00001b.r1.4Ag0001511	0.0432116	1.10721
AVESA.00001b.r1.4Ag0001519	0.0367481	1.10331
AVESA.00001b.r1.7Ag0001225	0.0291427	0.793226
NewGene_14516	0.00164729	-1.29699
NewGene_4867	2.65182e-05	3.76409
NewGene_42821	0.0359803	2.35979
AVESA.00001b.r1.2Cg0001327	0.000500402	-2.00744
AVESA.00001b.r1.7Dg0002651	0.0342537	-3.08651
AVESA.00001b.r1.2Cg0001916	0.00619008	2.68105
AVESA.00001b.r1.4Cg0002789	0.0120267	1.628
AVESA.00001b.r1.3Cg0001780	0.0444547	-1.69129
AVESA.00001b.r1.5Ag0000440	0.0450986	-0.901043
AVESA.00001b.r1.4Ag0001650	0.00666175	-1.181
AVESA.00001b.r1.7Dg0002498	0.00178817	-2.00064
NewGene_1719	0.0182411	-0.9192
AVESA.00001b.r1.7Dg0001568	0.0114918	-1.78064
NewGene_20518	0.0320146	-1.61602
NewGene_20516	0.0111939	-1.5694
AVESA.00001b.r1.4Dg0002123	0.00446229	-0.815773
AVESA.00001b.r1.2Dg0000708	0.0307433	-2.03316
AVESA.00001b.r1.5Ag0002441	0.00287078	1.28713
AVESA.00001b.r1.2Cg0002828	0.00100613	-6.70124
NewGene_30610	0.0284802	-0.886723
AVESA.00001b.r1.2Dg0000625	0.0297495	-1.71207
AVESA.00001b.r1.6Ag0002134	2.94623e-06	-1.68066

## Sheet: 30LD_vs_30SD
Supplementary Table 5. Total differentially expressed genes (DEGs) identified under 30-day long-day and short-day photoperiods.
GeneID	FDR	log2FC
AVESA.00001b.r1.3Cg0000191	1.84354e-09	-2.43378
AVESA.00001b.r1.5Dg0001766	0.0230677	-0.585345
NewGene_153	0.000282195	-2.64498
AVESA.00001b.r1.4Dg0003374	0.0285768	0.610896
AVESA.00001b.r1.3Cg0002971	0.0108973	-1.12987
NewGene_47385	0.0357257	0.881109
NewGene_49078	0.0245662	-0.803379
AVESA.00001b.r1.5Cg0001963	0.0246038	-1.28465
AVESA.00001b.r1.4Dg0003298	0.0247456	0.595779
AVESA.00001b.r1.4Dg0003293	2.13731e-15	2.50962
AVESA.00001b.r1.4Dg0003292	0.00130307	-0.778535
AVESA.00001b.r1.4Dg0002743	3.45838e-10	2.1123
NewGene_19351	0.0131516	0.719648
NewGene_28888	0.00853218	1.27463
NewGene_22827	0.0466648	0.751878
AVESA.00001b.r1.1Dg0003611	0.00543785	-0.770091
AVESA.00001b.r1.1Ag0003197	0.033016	0.707789
AVESA.00001b.r1.1Ag0000427	0.0445916	0.908692
AVESA.00001b.r1.1Ag0000426	0.00181811	1.46941
NewGene_8571	0.022533	1.40878
NewGene_28885	0.00510874	0.81792
NewGene_32022	0.000599679	-1.07645
AVESA.00001b.r1.7Cg0002550	0.0180235	-1.13007
AVESA.00001b.r1.5Dg0000164	0.00603834	0.73679
NewGene_23700	0.0352907	-1.08142
NewGene_23704	0.0328628	-0.945582
AVESA.00001b.r1.1Ag0001777	0.0284168	-0.781207
AVESA.00001b.r1.2Dg0000837	0.0370739	0.783279
NewGene_33774	0.00134384	1.40407
NewGene_38229	0.000154163	-1.94945
AVESA.00001b.r1.6Ag0001020	0.000801389	1.11688
AVESA.00001b.r1.3Ag0000060	0.0043397	-0.833889
NewGene_34461	3.90209e-08	2.82731
AVESA.00001b.r1.1Dg0002477	1.08726e-05	-1.65531
AVESA.00001b.r1.7Cg0000570	0.0180652	-0.740605
AVESA.00001b.r1.7Dg0001476	0.00826527	0.865099
AVESA.00001b.r1.6Cg0001298	0.00168667	1.02381
AVESA.00001b.r1.6Dg0001527	0.000909559	1.09825
AVESA.00001b.r1.7Ag0002728	0.00415353	1.23452
AVESA.00001b.r1.7Ag0002729	0.00794737	1.29033
AVESA.00001b.r1.7Dg0000709	0.0299648	0.588459
AVESA.00001b.r1.7Dg0000704	0.0145407	0.656293
NewGene_15682	0.0477074	1.10236
AVESA.00001b.r1.6Cg0001874	0.00755734	0.776933
NewGene_42949	0.0204271	1.33157
AVESA.00001b.r1.1Dg0001443	0.00782314	2.02358
NewGene_28562	1.36741e-08	3.06681
AVESA.00001b.r1.4Dg0002836	0.00385103	-0.796831
AVESA.00001b.r1.4Dg0002837	0.00352391	1.02941
AVESA.00001b.r1.5Dg0001893	0.00781665	-0.626535
AVESA.00001b.r1.Ung0000343	0.0321221	-0.756466
AVESA.00001b.r1.5Cg0000285	0.0343872	0.882232
AVESA.00001b.r1.4Ag0000188	0.000392111	1.10596
AVESA.00001b.r1.4Ag0000187	0.00884171	0.737572
AVESA.00001b.r1.6Cg0000388	0.0172003	1.0759
AVESA.00001b.r1.1Cg0000714	5.59342e-08	2.41286
AVESA.00001b.r1.1Cg0001049	0.00543891	1.3945
AVESA.00001b.r1.2Dg0000136	0.0343958	0.975952
AVESA.00001b.r1.2Ag0002404	8.90282e-14	-2.27462
AVESA.00001b.r1.2Ag0002403	0.0425006	-1.14007
AVESA.00001b.r1.7Cg0001031	0.0391302	0.778069
NewGene_6016	0.0128906	1.51444
AVESA.00001b.r1.6Cg0003123	0.00033424	1.8476
AVESA.00001b.r1.6Cg0002655	0.000651502	-1.19593
AVESA.00001b.r1.4Ag0001443	0.0326237	0.8879
AVESA.00001b.r1.7Ag0001517	0.0129346	-1.35205
NewGene_49891	0.0474132	-1.04912
NewGene_35205	0.0230479	0.931233
NewGene_45346	0.00336401	1.80347
AVESA.00001b.r1.4Cg0002406	0.0031838	-1.00638
AVESA.00001b.r1.7Cg0001933	2.96464e-05	2.04538
AVESA.00001b.r1.1Dg0002067	1.32955e-16	2.21333
AVESA.00001b.r1.6Ag0000315	0.00695146	0.683158
AVESA.00001b.r1.6Ag0000312	0.00151198	1.33291
AVESA.00001b.r1.5Dg0000644	0.00514224	-1.75141
AVESA.00001b.r1.1Ag0002958	0.0152655	0.908538
AVESA.00001b.r1.1Ag0003607	6.41653e-05	0.920551
NewGene_42873	0.000292788	1.51508
NewGene_41780	0.0207288	1.05052
AVESA.00001b.r1.2Cg0002255	0.0381872	1.18119
AVESA.00001b.r1.3Dg0000504	6.85005e-09	-1.48482
NewGene_40437	0.0160783	-1.78445
AVESA.00001b.r1.3Cg0001404	0.00429926	0.959014
AVESA.00001b.r1.3Cg0001405	0.0354752	1.07968
AVESA.00001b.r1.4Ag0003746	8.42714e-32	5.50455
NewGene_28242	0.000432819	1.75923
AVESA.00001b.r1.6Dg0000596	0.000583297	-1.31925
NewGene_24623	0.0433509	0.678295
AVESA.00001b.r1.2Ag0000303	5.97932e-05	2.1755
AVESA.00001b.r1.2Ag0000302	0.0477074	0.758134
AVESA.00001b.r1.1Ag0001940	0.0114806	1.0113
AVESA.00001b.r1.4Cg0002071	0.0182141	0.732214
NewGene_30853	0.00148931	-1.71395
AVESA.00001b.r1.6Ag0003318	3.64393e-11	-2.00794
AVESA.00001b.r1.6Ag0003311	0.0025706	1.6655
AVESA.00001b.r1.6Ag0003312	0.0174836	-0.768422
NewGene_22081	0.0172766	0.595408
NewGene_6192	0.0125345	-1.93727
AVESA.00001b.r1.5Ag0000213	0.00223132	1.36219
AVESA.00001b.r1.6Cg0003088	0.00100602	1.94489
AVESA.00001b.r1.6Cg0003086	0.0060244	-0.712844
AVESA.00001b.r1.4Cg0000309	0.00412162	1.64607
AVESA.00001b.r1.4Cg0000302	0.000346567	-1.7472
AVESA.00001b.r1.1Ag0001194	1.93534e-05	1.11064
AVESA.00001b.r1.1Ag0001192	7.45025e-07	1.64766
AVESA.00001b.r1.3Dg0001641	0.00629548	0.735463
AVESA.00001b.r1.1Ag0002082	0.00461141	-0.652744
AVESA.00001b.r1.1Ag0002088	0.00107734	1.96538
AVESA.00001b.r1.7Dg0000191	0.00417307	-0.917833
AVESA.00001b.r1.7Dg0000192	2.10146e-06	1.71161
AVESA.00001b.r1.3Ag0001496	0.00011425	-0.763348
AVESA.00001b.r1.1Dg0003272	0.00128439	-1.18997
AVESA.00001b.r1.7Dg0001824	0.00808808	0.96108
AVESA.00001b.r1.5Cg0003195	0.0243838	0.864455
AVESA.00001b.r1.5Cg0003193	0.00852486	-0.858925
AVESA.00001b.r1.4Dg0001319	1.85343e-05	-1.39395
NewGene_38230	1.30282e-09	-1.31468
NewGene_41624	7.46895e-33	4.32826
AVESA.00001b.r1.5Dg0002183	0.0108364	1.91827
NewGene_40576	0.0147014	1.08768
AVESA.00001b.r1.5Cg0002454	0.000154862	1.30909
AVESA.00001b.r1.4Dg0001963	0.00254265	1.79575
AVESA.00001b.r1.4Dg0001969	9.81363e-05	1.19112
AVESA.00001b.r1.3Dg0000516	0.0309607	0.766843
AVESA.00001b.r1.3Dg0000519	0.00927905	0.675689
NewGene_25031	0.00690504	-1.42658
AVESA.00001b.r1.4Dg0001180	7.31228e-05	1.19161
NewGene_34215	0.0135993	0.932964
AVESA.00001b.r1.4Cg0003324	0.0140365	-0.821195
AVESA.00001b.r1.4Cg0003321	0.000418244	-1.33525
AVESA.00001b.r1.4Cg0003322	0.0140416	0.999099
AVESA.00001b.r1.1Ag0000932	1.80707e-06	1.24168
NewGene_23234	0.0436206	1.53499
NewGene_36958	0.0119521	1.41786
AVESA.00001b.r1.7Cg0002623	7.45151e-12	1.30271
AVESA.00001b.r1.1Ag0001252	0.00327571	-1.62749
AVESA.00001b.r1.2Dg0002914	2.21695e-06	-1.87608
NewGene_41355	0.00716675	0.991407
AVESA.00001b.r1.3Cg0000320	0.0271512	1.46664
NewGene_9922	0.000244869	-1.30242
AVESA.00001b.r1.2Dg0002700	0.0315703	-1.00871
AVESA.00001b.r1.5Dg0001535	0.0497911	-1.28855
NewGene_749	0.0278983	-1.15319
AVESA.00001b.r1.5Dg0003177	0.0043553	0.776793
AVESA.00001b.r1.7Dg0001259	0.0394935	1.01097
AVESA.00001b.r1.1Cg0001771	0.018635	-1.08513
AVESA.00001b.r1.3Cg0001804	0.0112023	1.07643
NewGene_46644	0.00449406	1.02424
NewGene_1261	0.00742655	0.888213
AVESA.00001b.r1.6Dg0001007	0.0411094	-0.646832
AVESA.00001b.r1.2Dg0001902	0.0163011	0.975141
AVESA.00001b.r1.2Dg0001906	5.3001e-07	-1.13801
AVESA.00001b.r1.4Cg0003427	0.00405124	-1.21734
AVESA.00001b.r1.4Cg0003425	0.011488	-0.862057
AVESA.00001b.r1.4Ag0001998	0.0269242	0.984033
AVESA.00001b.r1.4Dg0000130	1.70705e-09	-1.88251
AVESA.00001b.r1.4Cg0000731	0.026749	0.699929
NewGene_28083	0.000743764	1.79362
AVESA.00001b.r1.4Cg0003281	0.00632777	-0.612456
AVESA.00001b.r1.4Cg0003284	0.0285768	1.5463
AVESA.00001b.r1.2Dg0000286	0.0352554	-0.815598
AVESA.00001b.r1.2Dg0002662	0.022352	0.67076
AVESA.00001b.r1.2Dg0002661	0.00893415	0.952348
AVESA.00001b.r1.2Ag0000769	0.0117876	0.671642
AVESA.00001b.r1.7Cg0002180	0.00261095	0.836005
AVESA.00001b.r1.2Cg0000174	7.1008e-06	-2.48048
AVESA.00001b.r1.2Cg0000171	0.00746489	1.57921
NewGene_32692	0.033331	0.70954
AVESA.00001b.r1.6Cg0000947	2.07062e-11	3.09988
AVESA.00001b.r1.6Cg0000946	0.0042782	1.2081
AVESA.00001b.r1.6Cg0000944	0.0303454	0.683269
AVESA.00001b.r1.1Dg0001078	0.0382838	-1.04602
AVESA.00001b.r1.6Ag0002623	0.0268556	1.09689
AVESA.00001b.r1.1Ag0000087	0.0147349	-1.02793
AVESA.00001b.r1.7Dg0001720	0.00780808	1.59003
AVESA.00001b.r1.1Ag0002249	0.0383164	-0.648562
AVESA.00001b.r1.7Cg0000747	0.0233405	0.979532
NewGene_48539	0.0208942	-1.23615
AVESA.00001b.r1.2Cg0002543	5.62524e-06	-0.922544
AVESA.00001b.r1.3Ag0001724	0.0471123	-1.17645
AVESA.00001b.r1.5Cg0002085	7.0115e-06	-1.09029
AVESA.00001b.r1.5Cg0002084	1.62139e-05	1.7944
AVESA.00001b.r1.3Cg0000288	5.80163e-08	1.5487
NewGene_24967	4.1653e-05	2.30462
AVESA.00001b.r1.5Ag0001745	0.000491965	1.21556
AVESA.00001b.r1.5Dg0000561	0.0129778	1.23271
AVESA.00001b.r1.2Dg0000314	0.00704588	-0.880051
AVESA.00001b.r1.4Ag0001605	0.000521083	-1.05545
AVESA.00001b.r1.2Dg0002928	0.00615078	1.38032
AVESA.00001b.r1.5Ag0002469	2.52475e-12	1.64823
AVESA.00001b.r1.5Ag0002465	1.67358e-07	1.7875
AVESA.00001b.r1.5Ag0002467	1.01514e-10	1.94576
AVESA.00001b.r1.5Ag0002460	0.000346567	1.15923
AVESA.00001b.r1.4Dg0000898	0.00740807	-0.821703
AVESA.00001b.r1.4Dg0000891	0.021347	-0.775898
AVESA.00001b.r1.2Ag0000952	0.000218007	-0.754642
NewGene_31899	0.0176631	0.711527
NewGene_31890	3.09084e-09	1.98941
AVESA.00001b.r1.5Dg0002953	9.7645e-08	-1.37646
AVESA.00001b.r1.5Dg0001628	0.0240331	0.910777
AVESA.00001b.r1.2Cg0002410	0.0015678	-1.79586
AVESA.00001b.r1.2Dg0000122	0.0426353	0.69186
AVESA.00001b.r1.3Ag0001042	0.00814862	-0.914817
AVESA.00001b.r1.3Ag0001043	5.43677e-05	-0.824419
AVESA.00001b.r1.1Dg0002495	0.0171697	0.676669
AVESA.00001b.r1.1Dg0002493	6.42068e-05	-0.985509
NewGene_17372	0.0126522	1.07742
NewGene_15563	0.00224809	1.24328
AVESA.00001b.r1.6Ag0002983	2.57271e-06	1.12649
AVESA.00001b.r1.6Ag0002183	0.0235268	1.44073
AVESA.00001b.r1.5Dg0002562	0.0280925	-0.702376
AVESA.00001b.r1.7Cg0000574	0.0377239	0.649659
AVESA.00001b.r1.6Dg0000725	5.62928e-05	-0.958961
AVESA.00001b.r1.5Cg0002985	0.00695847	-1.72135
AVESA.00001b.r1.7Ag0001563	0.00144815	-2.04778
AVESA.00001b.r1.5Ag0000372	0.0208782	1.06146
NewGene_18048	6.20198e-07	2.69422
NewGene_24893	0.0485364	0.869588
NewGene_24899	6.19422e-10	-3.41649
NewGene_26636	0.00525594	1.28672
AVESA.00001b.r1.4Ag0003760	0.0351718	1.74441
AVESA.00001b.r1.4Ag0003761	0.00197007	0.924049
AVESA.00001b.r1.5Ag0002782	0.000595806	-1.6264
AVESA.00001b.r1.5Dg0002472	0.00653119	-0.790609
AVESA.00001b.r1.5Dg0002471	0.000561183	-1.39836
AVESA.00001b.r1.3Ag0002226	0.00274755	-0.686705
AVESA.00001b.r1.5Dg0002479	0.00897668	1.44202
NewGene_36482	0.00971996	1.67328
AVESA.00001b.r1.2Ag0002313	0.00135078	1.66724
AVESA.00001b.r1.3Dg0002418	0.0415549	-1.02298
AVESA.00001b.r1.7Dg0003418	0.0373278	1.37398
AVESA.00001b.r1.7Dg0003419	1.42807e-05	-1.35254
AVESA.00001b.r1.4Dg0002173	0.0182459	1.33436
AVESA.00001b.r1.2Ag0001883	0.00401779	0.899583
NewGene_6308	0.0308406	-1.17573
AVESA.00001b.r1.7Ag0000349	0.0257357	-1.37985
AVESA.00001b.r1.1Ag0001564	0.00132553	1.52083
AVESA.00001b.r1.5Dg0002210	1.76147e-07	2.95606
AVESA.00001b.r1.3Cg0001636	0.00917295	-0.710395
AVESA.00001b.r1.1Dg0000376	7.14585e-07	1.86034
AVESA.00001b.r1.4Dg0003226	0.0383816	0.796076
AVESA.00001b.r1.4Ag0002003	3.82752e-07	-1.18277
AVESA.00001b.r1.2Ag0000925	0.0453697	-1.24438
NewGene_22656	0.0476668	0.998352
AVESA.00001b.r1.4Cg0003048	0.031169	0.620541
AVESA.00001b.r1.7Cg0001221	1.69812e-06	2.09468
AVESA.00001b.r1.6Ag0001687	6.26738e-05	1.16827
NewGene_8306	6.08798e-05	2.15783
AVESA.00001b.r1.5Cg0002612	0.00695146	-1.16672
NewGene_35117	3.97239e-12	-3.8688
AVESA.00001b.r1.6Ag0001535	0.00278076	0.759605
NewGene_40084	0.0243457	-0.696138
AVESA.00001b.r1.7Cg0002340	0.0049541	0.723329
AVESA.00001b.r1.7Cg0002345	0.0148183	0.798815
AVESA.00001b.r1.3Cg0000826	0.0033001	0.711421
NewGene_36342	9.87063e-08	1.25047
NewGene_14053	0.0124525	0.673909
AVESA.00001b.r1.6Dg0000681	5.29766e-08	2.46749
AVESA.00001b.r1.6Dg0000684	0.00592162	-0.658039
AVESA.00001b.r1.6Dg0000688	0.00256521	-1.47097
NewGene_38466	0.0188872	1.48558
NewGene_19150	0.00241068	2.02759
NewGene_39732	0.0137606	1.05374
NewGene_39737	1.87348e-05	2.89576
AVESA.00001b.r1.7Ag0001246	0.00826479	0.870282
NewGene_49246	0.0497911	0.72479
AVESA.00001b.r1.3Cg0000045	0.00850263	-0.964234
AVESA.00001b.r1.4Cg0001336	0.00354823	-0.66037
AVESA.00001b.r1.4Cg0001333	0.000138636	-2.39564
AVESA.00001b.r1.6Cg0001243	1.47116e-05	1.57006
AVESA.00001b.r1.6Cg0001247	0.0453787	0.799441
NewGene_24912	0.00434939	1.25983
AVESA.00001b.r1.3Cg0001310	0.00576526	-1.46362
AVESA.00001b.r1.4Dg0001553	0.00429037	1.54669
AVESA.00001b.r1.4Dg0001556	0.00834539	1.10734
AVESA.00001b.r1.4Dg0001557	0.00980666	-0.62889
AVESA.00001b.r1.4Ag0002794	0.000856675	1.48547
AVESA.00001b.r1.4Ag0002795	1.59141e-05	1.45483
AVESA.00001b.r1.4Ag0002796	0.0182421	-0.634784
NewGene_22987	0.00635344	1.93823
AVESA.00001b.r1.4Ag0001262	0.0120868	1.40506
NewGene_25660	0.0204846	0.995989
AVESA.00001b.r1.4Ag0000133	0.0324067	-0.618206
AVESA.00001b.r1.1Ag0001831	0.0425338	0.725315
AVESA.00001b.r1.6Ag0000977	0.00823275	1.30527
NewGene_36143	0.0361051	1.16944
AVESA.00001b.r1.2Dg0003063	0.0138233	0.969261
AVESA.00001b.r1.1Cg0001289	0.000240961	-1.11209
AVESA.00001b.r1.6Cg0002842	0.01777	1.07748
AVESA.00001b.r1.3Cg0002339	0.000374457	1.39125
NewGene_44847	0.00731158	1.02371
AVESA.00001b.r1.5Dg0002234	0.000274279	0.975471
AVESA.00001b.r1.1Dg0000655	0.00755734	-0.881296
AVESA.00001b.r1.1Dg0000651	0.00314579	1.41759
AVESA.00001b.r1.1Dg0000659	3.14196e-05	-1.55492
AVESA.00001b.r1.1Dg0000658	0.0415549	0.7909
NewGene_19566	0.0252979	-1.33464
AVESA.00001b.r1.1Dg0003306	0.0215384	-1.09896
AVESA.00001b.r1.1Dg0003305	0.0461373	1.15965
AVESA.00001b.r1.1Dg0002650	0.0144339	1.00855
AVESA.00001b.r1.5Dg0000871	0.00685142	-1.14448
AVESA.00001b.r1.5Dg0000872	0.000731314	0.859002
AVESA.00001b.r1.3Dg0000202	0.0355114	-0.761449
AVESA.00001b.r1.5Cg0003060	0.00691104	-1.32084
AVESA.00001b.r1.5Cg0003067	0.0426353	-0.979554
NewGene_1309	0.00114657	0.858487
NewGene_21512	0.0392433	-1.01006
AVESA.00001b.r1.1Dg0001539	0.000841046	-0.824552
AVESA.00001b.r1.4Dg0003040	0.014	4.74555
AVESA.00001b.r1.3Dg0001169	0.000560732	-1.23023
AVESA.00001b.r1.7Cg0000467	0.0275181	-0.734412
NewGene_41759	0.0131146	0.961317
AVESA.00001b.r1.4Cg0001814	0.0486471	-0.791615
AVESA.00001b.r1.7Cg0001734	0.0136754	0.667357
AVESA.00001b.r1.7Cg0001736	0.0304754	0.721696
NewGene_15174	0.0228797	0.755855
AVESA.00001b.r1.5Ag0000711	0.00894528	0.799436
NewGene_5427	0.0393934	-0.802791
AVESA.00001b.r1.2Dg0003309	0.013556	-0.811648
AVESA.00001b.r1.3Dg0001167	1.16792e-05	-1.49965
AVESA.00001b.r1.4Dg0002502	0.00446314	1.36713
AVESA.00001b.r1.4Ag0002450	0.00136665	1.09982
AVESA.00001b.r1.2Dg0000659	0.0225587	0.823971
AVESA.00001b.r1.3Cg0002813	0.0384992	-0.611181
AVESA.00001b.r1.7Cg0002710	3.64047e-05	2.43861
AVESA.00001b.r1.2Cg0000902	0.0489482	-0.612617
AVESA.00001b.r1.7Cg0000892	0.00563518	-1.30061
NewGene_621	0.00701639	-1.12118
AVESA.00001b.r1.2Dg0003230	3.08188e-07	1.47406
AVESA.00001b.r1.1Dg0003400	0.0110406	-1.01908
NewGene_48368	0.00525594	1.80571
AVESA.00001b.r1.7Ag0001690	0.000752654	0.865949
AVESA.00001b.r1.4Dg0002659	0.0440134	-0.673232
AVESA.00001b.r1.1Dg0002758	0.0334116	-1.13349
AVESA.00001b.r1.2Cg0001621	0.00250703	1.26346
AVESA.00001b.r1.6Cg0000368	0.00463153	1.30892
NewGene_11273	0.0183764	2.15863
NewGene_8723	0.010931	1.21438
NewGene_16139	0.000879477	1.38141
AVESA.00001b.r1.3Ag0000244	0.043588	-0.851797
AVESA.00001b.r1.4Ag0002707	2.96925e-08	-1.35184
NewGene_1041	0.000146419	1.74606
AVESA.00001b.r1.4Ag0002709	0.0162293	-0.672738
AVESA.00001b.r1.1Dg0001478	0.0227375	0.833811
AVESA.00001b.r1.4Ag0000349	3.35057e-07	2.07629
AVESA.00001b.r1.4Ag0000346	0.0386606	1.02535
AVESA.00001b.r1.1Cg0000151	4.25891e-05	1.32305
AVESA.00001b.r1.1Cg0001680	0.00567713	0.941996
AVESA.00001b.r1.7Cg0000348	0.0109005	0.985055
AVESA.00001b.r1.7Cg0000341	0.0200468	-0.652768
AVESA.00001b.r1.Ung0000143	0.0310156	0.747164
AVESA.00001b.r1.Ung0000173	0.00204377	0.88068
AVESA.00001b.r1.3Dg0002322	1.19424e-05	-1.31327
AVESA.00001b.r1.4Ag0003065	2.89734e-05	1.11223
AVESA.00001b.r1.6Dg0001716	0.0353704	0.723693
AVESA.00001b.r1.4Cg0003510	4.85558e-10	-1.12236
NewGene_33832	0.0108339	1.03421
NewGene_33831	0.00210684	1.24068
AVESA.00001b.r1.3Ag0001252	2.10635e-05	0.852344
AVESA.00001b.r1.Ung0000164	0.00676905	0.641913
AVESA.00001b.r1.3Ag0001870	0.0131504	-0.698471
AVESA.00001b.r1.4Dg0001673	0.000233024	-0.800204
AVESA.00001b.r1.2Dg0001028	0.0453113	1.05794
AVESA.00001b.r1.2Ag0000614	0.0463282	0.604857
AVESA.00001b.r1.2Ag0000617	0.0074887	1.27741
AVESA.00001b.r1.2Cg0000002	0.0291162	0.825691
AVESA.00001b.r1.3Dg0001389	0.000497514	1.61106
NewGene_43145	0.00157753	1.85516
AVESA.00001b.r1.6Cg0003129	5.30834e-05	-0.889807
AVESA.00001b.r1.1Ag0003448	3.46303e-10	-2.48275
AVESA.00001b.r1.1Ag0003445	0.0125303	-1.44863
AVESA.00001b.r1.1Dg0001107	0.00590967	-0.634389
AVESA.00001b.r1.1Dg0001109	4.66053e-08	-1.72008
AVESA.00001b.r1.6Cg0003371	0.0257743	1.40867
NewGene_38177	0.00385641	-4.74833
NewGene_41541	0.000188047	-2.13223
AVESA.00001b.r1.2Cg0002090	0.0172981	0.788371
NewGene_39225	0.000641962	1.00747
NewGene_39228	0.0159173	0.904951
AVESA.00001b.r1.5Cg0001443	0.00826134	1.38462
AVESA.00001b.r1.5Dg0002448	9.78553e-05	-1.11558
AVESA.00001b.r1.4Cg0001441	0.0106307	1.45303
NewGene_40639	0.013432	0.912445
NewGene_18673	0.0282417	1.08356
AVESA.00001b.r1.5Ag0000582	1.54738e-05	1.22909
AVESA.00001b.r1.5Ag0000584	0.044148	0.771993
AVESA.00001b.r1.5Dg0001367	0.00573285	0.589289
NewGene_9479	4.34906e-07	-2.97677
AVESA.00001b.r1.6Ag0000105	0.0119448	1.06708
AVESA.00001b.r1.4Dg0003026	0.000743594	1.05322
AVESA.00001b.r1.2Ag0001881	0.00139573	1.75982
NewGene_14681	0.00709875	0.896897
NewGene_3879	0.0093331	0.709794
AVESA.00001b.r1.5Ag0000910	0.00824243	-0.590291
AVESA.00001b.r1.2Dg0002044	0.0437263	-1.31642
AVESA.00001b.r1.2Dg0002041	3.55202e-05	1.45481
AVESA.00001b.r1.2Ag0000754	0.00260991	0.81399
AVESA.00001b.r1.Ung0000412	4.48156e-10	-2.95255
AVESA.00001b.r1.Ung0000418	0.0264876	0.707853
AVESA.00001b.r1.4Dg0001075	0.00453793	1.9097
NewGene_30778	0.00683763	1.88223
AVESA.00001b.r1.3Cg0002442	0.00445512	-1.0946
AVESA.00001b.r1.6Cg0002388	0.00619221	0.753021
AVESA.00001b.r1.7Ag0000155	0.000651502	1.50132
AVESA.00001b.r1.4Cg0003498	8.08743e-05	-1.01202
NewGene_5040	0.0177778	0.921181
AVESA.00001b.r1.7Ag0001406	0.00388103	1.98391
AVESA.00001b.r1.1Dg0002965	0.00905821	-1.4011
AVESA.00001b.r1.2Cg0000703	0.0062137	1.40586
NewGene_41831	0.0123332	-2.08974
AVESA.00001b.r1.7Cg0001930	6.57026e-09	1.77668
AVESA.00001b.r1.1Dg0002388	0.00132691	-1.66632
AVESA.00001b.r1.1Dg0001606	0.00129622	2.14692
NewGene_44519	0.00467217	0.957174
AVESA.00001b.r1.5Dg0000343	0.0205587	-0.85769
NewGene_47093	6.50152e-06	1.7418
AVESA.00001b.r1.7Cg0000174	1.36508e-07	-0.99167
AVESA.00001b.r1.5Cg0000077	0.0146816	1.53234
AVESA.00001b.r1.4Ag0003033	0.024359	0.736398
AVESA.00001b.r1.7Cg0000791	7.67755e-05	2.85116
AVESA.00001b.r1.7Cg0000790	0.0154242	1.03729
AVESA.00001b.r1.7Cg0001224	9.17452e-05	-0.847554
AVESA.00001b.r1.1Ag0001085	1.44164e-11	2.527
AVESA.00001b.r1.3Cg0000498	0.0489879	-0.693751
NewGene_39515	0.0153693	1.67472
AVESA.00001b.r1.4Dg0002232	1.84665e-06	1.65722
AVESA.00001b.r1.5Ag0002230	0.00162532	1.10647
AVESA.00001b.r1.6Cg0000704	7.20538e-06	0.960771
NewGene_27654	2.67058e-12	1.46696
NewGene_27651	1.33614e-10	1.9775
NewGene_27650	0.0498447	0.608307
AVESA.00001b.r1.5Ag0002492	0.00704588	-1.56176
AVESA.00001b.r1.5Ag0002493	3.53525e-06	-2.63379
AVESA.00001b.r1.6Ag0002298	4.48156e-10	1.2608
AVESA.00001b.r1.Ung0000332	0.0168328	-0.994919
AVESA.00001b.r1.2Dg0002362	0.0163574	0.939985
AVESA.00001b.r1.2Dg0002363	6.20719e-09	-1.36698
AVESA.00001b.r1.5Ag0000890	0.00219019	0.860197
AVESA.00001b.r1.5Ag0000898	0.00968627	-0.590258
AVESA.00001b.r1.2Ag0000481	0.016603	1.16988
AVESA.00001b.r1.7Cg0002029	0.0177597	-0.91221
AVESA.00001b.r1.1Ag0003234	0.0311604	0.617452
AVESA.00001b.r1.1Ag0003239	0.00282385	-0.694254
AVESA.00001b.r1.7Dg0003388	7.80848e-05	-1.53866
AVESA.00001b.r1.2Ag0002222	1.56275e-08	4.26737
AVESA.00001b.r1.2Ag0002223	0.00155466	-1.09194
AVESA.00001b.r1.1Ag0000767	0.000155672	1.8791
AVESA.00001b.r1.1Ag0000762	0.000122067	1.54747
AVESA.00001b.r1.6Ag0002540	0.0428354	0.995863
AVESA.00001b.r1.2Ag0000816	7.68521e-07	-3.03111
NewGene_40242	0.00650353	-0.952534
AVESA.00001b.r1.3Cg0000124	3.3131e-05	1.05543
AVESA.00001b.r1.5Dg0002811	0.027382	0.647986
NewGene_8239	0.0329055	1.38629
AVESA.00001b.r1.7Cg0000756	0.0390785	1.55684
NewGene_11145	0.0172265	1.28853
NewGene_18242	0.0207349	-1.14792
AVESA.00001b.r1.5Dg0000063	0.00379904	-0.679689
AVESA.00001b.r1.6Ag0002936	0.0485282	0.770853
AVESA.00001b.r1.6Cg0001757	0.000789337	-0.986708
AVESA.00001b.r1.3Cg0000913	0.0366247	-0.732618
AVESA.00001b.r1.5Ag0002967	0.00436318	2.53909
AVESA.00001b.r1.3Cg0002350	0.0239779	0.700384
AVESA.00001b.r1.4Cg0001680	0.00330533	-0.760981
NewGene_5868	0.000166929	1.15587
AVESA.00001b.r1.5Cg0001696	0.000142305	0.994113
AVESA.00001b.r1.3Dg0000687	0.00632777	-0.587836
AVESA.00001b.r1.4Dg0000331	0.00619878	-1.09013
AVESA.00001b.r1.4Dg0002798	0.000659924	-0.701703
NewGene_7062	4.23809e-14	1.69081
AVESA.00001b.r1.4Ag0002669	0.0267948	1.48627
AVESA.00001b.r1.4Ag0002662	0.00142617	1.61031
AVESA.00001b.r1.4Ag0002665	0.00246873	1.23112
AVESA.00001b.r1.4Ag0001311	0.000489588	-1.06822
AVESA.00001b.r1.4Ag0001310	0.000240961	-1.43466
NewGene_28464	0.0163921	0.587801
AVESA.00001b.r1.1Ag0001729	0.0120838	1.03007
AVESA.00001b.r1.2Dg0000868	0.00684154	-0.715692
AVESA.00001b.r1.3Ag0000019	0.0114807	-0.860602
AVESA.00001b.r1.3Cg0002683	0.0299331	-1.02134
NewGene_47440	0.0334721	-0.843932
AVESA.00001b.r1.6Ag0002662	0.00200104	0.90157
AVESA.00001b.r1.1Ag0002406	0.0155453	1.25947
AVESA.00001b.r1.7Cg0000507	0.037166	-0.775122
AVESA.00001b.r1.7Cg0000508	0.0215001	1.1015
AVESA.00001b.r1.3Cg0002022	2.23934e-09	2.66449
NewGene_37728	0.017099	1.0867
NewGene_8164	0.00258791	-1.61947
AVESA.00001b.r1.6Ag0001362	0.0063956	1.45352
AVESA.00001b.r1.7Cg0001672	0.0107844	1.06891
AVESA.00001b.r1.5Dg0002991	0.0202274	-1.01895
AVESA.00001b.r1.5Dg0002994	0.0156228	-0.665728
AVESA.00001b.r1.5Dg0002996	0.00450201	-1.46363
AVESA.00001b.r1.5Dg0002997	1.05422e-05	-1.94559
AVESA.00001b.r1.7Ag0001863	3.30717e-07	-2.24496
AVESA.00001b.r1.7Dg0000775	0.0139683	0.8753
AVESA.00001b.r1.6Cg0000191	3.86754e-08	-1.82942
AVESA.00001b.r1.2Cg0000443	0.0497911	-0.971221
AVESA.00001b.r1.1Dg0001224	0.00163152	0.920932
NewGene_21208	0.00593996	-0.987473
NewGene_37350	1.78936e-05	-1.6676
NewGene_12566	0.0471123	-1.76003
AVESA.00001b.r1.5Cg0002551	0.0153256	0.884903
AVESA.00001b.r1.5Cg0002550	0.00397584	-0.740414
AVESA.00001b.r1.3Cg0001900	3.88055e-23	1.92975
AVESA.00001b.r1.7Dg0002009	0.014937	1.27406
AVESA.00001b.r1.7Dg0002002	0.00524904	-1.0822
AVESA.00001b.r1.6Cg0002627	0.0444206	0.749896
NewGene_41778	3.09569e-05	4.80017
AVESA.00001b.r1.3Dg0001845	0.0488687	0.587066
AVESA.00001b.r1.3Ag0002192	0.00410799	-0.84701
NewGene_32391	9.13447e-05	1.86334
AVESA.00001b.r1.1Dg0001546	5.54565e-20	2.6452
AVESA.00001b.r1.7Cg0002400	0.0229517	0.743116
AVESA.00001b.r1.7Cg0002405	0.000152956	1.84622
AVESA.00001b.r1.5Dg0000613	0.0391919	-0.902888
NewGene_532	0.002359	1.37318
AVESA.00001b.r1.5Ag0002458	0.0256085	-1.18569
AVESA.00001b.r1.6Cg0000281	0.00342592	1.34947
AVESA.00001b.r1.1Ag0003651	0.0252833	0.730249
AVESA.00001b.r1.1Ag0003653	0.000790424	1.32477
AVESA.00001b.r1.1Ag0003652	0.0097074	-1.25681
NewGene_47760	0.0122742	0.70065
AVESA.00001b.r1.1Dg0000048	7.20538e-06	-0.897053
AVESA.00001b.r1.6Dg0000529	0.0181552	1.3348
AVESA.00001b.r1.1Dg0003535	5.62553e-08	1.57973
AVESA.00001b.r1.1Dg0003537	0.000567058	1.65107
AVESA.00001b.r1.2Cg0002228	8.08122e-12	2.07073
AVESA.00001b.r1.2Cg0002224	3.2087e-06	-1.31193
AVESA.00001b.r1.2Cg0002226	2.57468e-06	-1.32954
AVESA.00001b.r1.7Ag0002633	5.39666e-10	2.07605
AVESA.00001b.r1.4Cg0001278	0.000398539	-1.29512
AVESA.00001b.r1.2Cg0001754	0.000431803	1.4784
AVESA.00001b.r1.5Cg0002303	0.000131172	-0.820811
AVESA.00001b.r1.6Dg0001789	0.0368535	1.17103
AVESA.00001b.r1.4Ag0001185	2.28096e-08	-2.01602
AVESA.00001b.r1.4Ag0001186	0.00247139	-0.616967
NewGene_12834	0.0145705	0.604886
AVESA.00001b.r1.6Ag0002777	1.3041e-05	-1.07853
AVESA.00001b.r1.5Cg0000539	0.0145285	-1.35775
AVESA.00001b.r1.4Cg0001122	0.00570052	1.87926
AVESA.00001b.r1.1Cg0001192	0.0230564	0.780758
NewGene_20672	6.49104e-06	1.44499
NewGene_20674	0.000191168	-2.3549
AVESA.00001b.r1.2Ag0002557	0.0125021	1.46663
AVESA.00001b.r1.2Ag0002551	0.0235044	1.05384
AVESA.00001b.r1.3Dg0002251	0.0431843	0.709871
NewGene_30808	6.54006e-08	2.84723
NewGene_30804	0.0230479	1.03527
AVESA.00001b.r1.4Dg0001869	0.0306581	1.07229
AVESA.00001b.r1.4Ag0003116	0.00322198	0.995216
NewGene_3640	0.0415549	-0.742441
AVESA.00001b.r1.2Dg0001761	0.0215597	-1.21989
AVESA.00001b.r1.2Dg0001764	0.0361308	-1.23179
AVESA.00001b.r1.1Ag0002033	0.0355884	-1.25244
AVESA.00001b.r1.1Ag0002039	0.0227166	-1.19803
AVESA.00001b.r1.6Cg0002787	5.02426e-05	1.04239
NewGene_45296	6.27178e-05	-1.70868
AVESA.00001b.r1.6Ag0001738	0.0457668	-0.648309
AVESA.00001b.r1.6Ag0001735	5.38785e-10	1.49706
AVESA.00001b.r1.2Dg0002443	0.0396471	0.68175
AVESA.00001b.r1.2Dg0002448	0.018205	-0.661167
AVESA.00001b.r1.7Ag0002348	7.50604e-06	0.958334
AVESA.00001b.r1.7Ag0002342	9.11587e-12	-1.02881
AVESA.00001b.r1.7Ag0002341	2.81913e-11	-1.04317
AVESA.00001b.r1.1Dg0002176	0.0334844	-0.852824
AVESA.00001b.r1.6Ag0000062	0.0108509	1.16841
NewGene_31362	0.000100318	2.39654
AVESA.00001b.r1.5Dg0000799	1.11767e-05	1.28519
AVESA.00001b.r1.5Dg0000791	0.0140385	0.987456
AVESA.00001b.r1.3Ag0002016	0.00655105	-1.15476
AVESA.00001b.r1.3Ag0002012	9.46841e-08	-1.66468
AVESA.00001b.r1.3Ag0002013	0.0171472	-0.776178
AVESA.00001b.r1.3Dg0002314	0.0194741	-1.89786
AVESA.00001b.r1.1Ag0002806	0.00204491	-1.65392
AVESA.00001b.r1.1Cg0000699	1.56261e-10	2.01313
NewGene_24521	0.00220975	2.40684
AVESA.00001b.r1.7Dg0002069	0.0341585	-0.797791
NewGene_39135	0.0336693	-0.688068
NewGene_34076	0.0377415	0.831108
NewGene_34074	0.0482459	1.12035
NewGene_40526	0.00121546	1.25626
NewGene_40525	0.0257747	1.00571
AVESA.00001b.r1.3Cg0001555	0.0211911	1.03151
AVESA.00001b.r1.4Dg0002467	3.72145e-09	2.28066
AVESA.00001b.r1.4Dg0002465	0.00553869	1.54066
AVESA.00001b.r1.4Dg0002462	0.0268226	-0.934377
AVESA.00001b.r1.4Ag0002554	0.000292114	0.921364
NewGene_49829	0.0159589	-1.80515
AVESA.00001b.r1.4Cg0003379	0.00072731	1.39815
AVESA.00001b.r1.3Dg0001297	1.32206e-06	1.50695
NewGene_23424	0.0216442	1.12608
AVESA.00001b.r1.2Dg0002137	0.0362444	-1.46702
NewGene_4066	5.23882e-18	2.82414
NewGene_20735	0.00306968	0.918542
AVESA.00001b.r1.5Ag0001954	0.00121197	-0.890069
AVESA.00001b.r1.4Ag0001801	0.0325698	0.88731
AVESA.00001b.r1.4Ag0001803	0.0231081	-1.18861
AVESA.00001b.r1.4Ag0001804	0.00596818	-0.691325
NewGene_961	3.57859e-07	-2.67462
NewGene_967	0.0161159	1.58178
AVESA.00001b.r1.2Cg0001544	0.0114287	1.54212
AVESA.00001b.r1.7Ag0001716	0.0488687	0.624467
AVESA.00001b.r1.2Dg0003616	0.0107248	0.929217
AVESA.00001b.r1.3Cg0000379	2.87091e-05	-2.47393
AVESA.00001b.r1.1Dg0002811	0.00247139	0.85547
AVESA.00001b.r1.1Dg0002813	0.023126	-1.26875
NewGene_39449	0.000175784	-1.78867
AVESA.00001b.r1.1Ag0000715	0.00456245	0.817663
NewGene_41902	0.00487284	-0.956162
AVESA.00001b.r1.7Dg0000484	0.0158138	1.65281
AVESA.00001b.r1.2Cg0000637	0.0125303	1.13256
NewGene_44282	0.00773067	-0.821611
AVESA.00001b.r1.3Cg0002209	0.0485007	-1.38943
NewGene_38183	0.0185723	0.766552
NewGene_38184	0.0253313	-0.925376
NewGene_37203	0.0104424	0.973289
NewGene_13553	1.07612e-09	-3.20433
AVESA.00001b.r1.3Cg0001858	0.0021843	-0.613359
AVESA.00001b.r1.1Cg0001729	0.00791797	0.830286
AVESA.00001b.r1.1Cg0001727	0.0091687	-1.15413
AVESA.00001b.r1.1Cg0001722	0.00877128	-0.790565
AVESA.00001b.r1.7Cg0001138	3.04606e-05	-1.94289
AVESA.00001b.r1.6Dg0000902	2.00477e-07	-1.33297
AVESA.00001b.r1.6Ag0002438	4.83145e-05	1.62638
AVESA.00001b.r1.4Dg0002347	0.0294872	1.2111
AVESA.00001b.r1.4Dg0002344	0.0114168	-0.666871
AVESA.00001b.r1.4Ag0001924	0.00262007	1.10409
AVESA.00001b.r1.4Cg0000766	0.0473487	1.04634
AVESA.00001b.r1.4Cg0000760	0.0292418	-0.691147
AVESA.00001b.r1.4Dg0001637	0.00501115	1.45763
AVESA.00001b.r1.4Dg0001636	2.56345e-11	-1.83635
AVESA.00001b.r1.2Dg0001189	1.56445e-21	4.68043
AVESA.00001b.r1.2Dg0001183	0.0284372	-0.699394
AVESA.00001b.r1.2Dg0001180	0.0337462	0.676579
AVESA.00001b.r1.Ung0000204	0.0156718	-1.1936
AVESA.00001b.r1.3Ag0001930	1.01514e-10	-2.0138
AVESA.00001b.r1.3Cg0002492	0.0145845	-1.15593
AVESA.00001b.r1.7Cg0002152	1.31529e-06	-1.76908
AVESA.00001b.r1.1Ag0003524	1.39314e-10	2.26992
AVESA.00001b.r1.3Dg0001547	1.5896e-07	2.09512
AVESA.00001b.r1.7Ag0000743	0.00435711	0.859317
AVESA.00001b.r1.7Ag0000744	0.0220415	1.07457
AVESA.00001b.r1.3Dg0000639	0.00376675	-0.966692
AVESA.00001b.r1.3Dg0000630	4.23807e-07	1.66745
AVESA.00001b.r1.2Cg0002112	0.0434143	1.16062
NewGene_37992	0.0117353	0.991923
AVESA.00001b.r1.7Dg0001077	0.0343872	0.884267
AVESA.00001b.r1.1Dg0000592	0.00105963	0.966824
NewGene_35597	0.000448525	0.866359
AVESA.00001b.r1.5Cg0001525	0.000238461	0.96782
AVESA.00001b.r1.7Cg0001442	0.0338345	-0.632919
NewGene_5754	0.0243838	0.992347
AVESA.00001b.r1.3Cg0001728	0.0032799	-0.684348
NewGene_10782	0.00455304	-1.57258
NewGene_10788	0.0116704	-1.3353
AVESA.00001b.r1.7Ag0000615	0.0178743	-0.700102
AVESA.00001b.r1.7Ag0000613	0.00836911	-0.941995
AVESA.00001b.r1.5Dg0001282	0.00399514	0.762167
AVESA.00001b.r1.5Dg0001427	3.84986e-06	1.32248
AVESA.00001b.r1.6Ag0002386	0.000595494	-0.692531
AVESA.00001b.r1.5Cg0000609	0.00578222	1.22856
AVESA.00001b.r1.5Cg0000607	0.0216706	0.601545
AVESA.00001b.r1.2Cg0001465	0.00351561	-0.635526
NewGene_27810	0.00201399	0.863884
AVESA.00001b.r1.7Cg0000184	0.012157	0.965805
NewGene_27027	2.5016e-08	-5.77505
AVESA.00001b.r1.2Dg0003485	0.0154446	-0.599715
AVESA.00001b.r1.4Cg0000482	0.0068964	-0.991199
AVESA.00001b.r1.4Dg0000024	0.0127765	0.664121
NewGene_39812	6.27178e-05	0.98007
AVESA.00001b.r1.2Ag0000456	9.93833e-05	1.28476
AVESA.00001b.r1.2Ag0000454	0.0105135	1.04978
AVESA.00001b.r1.6Ag0002315	2.28695e-19	-3.83905
AVESA.00001b.r1.3Dg0002114	7.39243e-05	1.67668
AVESA.00001b.r1.1Ag0001615	0.0141019	1.47545
AVESA.00001b.r1.3Ag0000161	0.000365956	0.924043
NewGene_13909	0.0192518	-3.52995
NewGene_47531	0.00379904	0.881093
AVESA.00001b.r1.7Cg0000617	8.42832e-11	1.96717
AVESA.00001b.r1.5Dg0002602	4.5138e-12	-1.44158
AVESA.00001b.r1.5Dg0002603	7.8795e-08	-1.09097
AVESA.00001b.r1.6Dg0000771	0.00261095	1.63002
AVESA.00001b.r1.6Dg0001423	0.0322108	1.05242
AVESA.00001b.r1.5Ag0001072	0.0114161	-1.22737
AVESA.00001b.r1.5Ag0001077	2.6551e-09	1.86757
AVESA.00001b.r1.7Cg0001300	0.0124711	-0.720079
AVESA.00001b.r1.5Cg0001787	0.00427494	1.81306
AVESA.00001b.r1.4Dg0002959	0.0103978	1.18375
AVESA.00001b.r1.5Ag0002759	0.00554515	0.873816
NewGene_36436	0.00874321	1.1844
NewGene_49042	0.0129927	1.2077
NewGene_49044	0.00709447	0.974042
NewGene_16806	0.00297843	-1.8105
AVESA.00001b.r1.4Dg0002188	4.42724e-30	4.37122
AVESA.00001b.r1.1Ag0001518	6.7921e-08	-2.90109
AVESA.00001b.r1.3Dg0000244	0.000816249	1.28659
NewGene_28870	4.6349e-12	-3.50132
AVESA.00001b.r1.4Ag0001508	0.000580195	-0.747146
AVESA.00001b.r1.4Ag0001507	0.0343958	-0.954542
AVESA.00001b.r1.5Cg0000743	9.76374e-18	1.85672
AVESA.00001b.r1.7Cg0002392	0.0102667	1.34785
AVESA.00001b.r1.7Cg0002391	1.47078e-07	-0.905887
AVESA.00001b.r1.5Dg0001671	0.00922833	0.800289
NewGene_46568	1.1495e-06	1.55395
AVESA.00001b.r1.4Cg0001576	1.81739e-07	4.01103
AVESA.00001b.r1.5Ag0000260	0.00467271	-0.710214
AVESA.00001b.r1.5Ag0000262	0.00109702	0.975429
AVESA.00001b.r1.5Ag0000267	0.0036554	0.984303
AVESA.00001b.r1.5Ag0000269	1.87693e-05	-1.87979
AVESA.00001b.r1.6Dg0000632	0.00377399	1.21942
AVESA.00001b.r1.6Dg0000639	0.00482486	-1.36426
AVESA.00001b.r1.7Ag0001219	0.0192789	1.01212
AVESA.00001b.r1.2Cg0002532	0.00043608	-1.03433
NewGene_48149	0.000301995	1.19108
NewGene_40395	0.0149007	1.92945
AVESA.00001b.r1.6Cg0000146	1.64777e-09	-1.22451
AVESA.00001b.r1.6Cg0000148	0.0186357	-0.8906
AVESA.00001b.r1.4Dg0001506	0.0199354	0.718406
AVESA.00001b.r1.4Dg0001501	2.28096e-08	-1.39927
AVESA.00001b.r1.1Cg0001633	0.0262932	-0.630349
AVESA.00001b.r1.4Ag0000169	0.0417597	0.689521
AVESA.00001b.r1.5Cg0000220	0.0281283	0.656833
AVESA.00001b.r1.4Ag0002984	0.000180622	1.54073
AVESA.00001b.r1.7Ag0000870	0.00587257	1.10999
NewGene_4859	0.00436098	0.873952
AVESA.00001b.r1.3Dg0001091	0.0183584	-0.774812
AVESA.00001b.r1.6Cg0002815	0.0381668	-0.592751
AVESA.00001b.r1.6Ag0002703	0.00534539	-0.659222
AVESA.00001b.r1.2Dg0000566	8.63741e-06	-1.0106
AVESA.00001b.r1.6Cg0003145	1.22883e-09	1.9359
NewGene_19292	0.0408886	-0.694244
AVESA.00001b.r1.4Ag0002151	3.25477e-14	2.95008
AVESA.00001b.r1.4Ag0002154	8.52476e-05	-0.905376
AVESA.00001b.r1.2Cg0002347	0.0353672	-0.714045
NewGene_35268	0.000750519	1.29979
AVESA.00001b.r1.1Dg0003359	0.0289253	-0.700013
NewGene_30163	0.023126	-0.76958
AVESA.00001b.r1.5Ag0000663	0.00471758	-1.03612
AVESA.00001b.r1.5Dg0000800	1.50748e-09	1.52187
AVESA.00001b.r1.5Dg0000801	3.64837e-06	1.92592
AVESA.00001b.r1.1Dg0002008	1.29658e-07	-2.06728
AVESA.00001b.r1.7Cg0002218	0.00338879	0.976283
AVESA.00001b.r1.6Ag0001399	0.000509594	-0.724668
AVESA.00001b.r1.3Ag0002126	0.0234993	0.856897
AVESA.00001b.r1.6Cg0000437	5.16824e-07	-1.24695
AVESA.00001b.r1.6Cg0000435	1.14731e-06	1.78231
AVESA.00001b.r1.1Dg0001582	3.19112e-06	-1.75075
NewGene_9260	0.0284794	1.38793
NewGene_41728	0.0394059	0.800874
AVESA.00001b.r1.3Cg0000776	0.0108047	-0.646201
AVESA.00001b.r1.3Cg0000774	0.00285404	0.806262
AVESA.00001b.r1.5Cg0002534	0.000438164	-0.873564
NewGene_16472	0.0176529	-1.1996
AVESA.00001b.r1.4Ag0001156	0.039582	-0.614749
AVESA.00001b.r1.4Ag0001159	0.016726	-0.792568
NewGene_25115	0.015596	0.735649
AVESA.00001b.r1.2Dg0001558	1.08218e-09	-1.38815
AVESA.00001b.r1.7Dg0002989	0.0328487	0.674947
AVESA.00001b.r1.Ung0000095	0.00563156	-0.981264
NewGene_8984	3.68495e-08	3.55539
AVESA.00001b.r1.5Dg0003251	1.16388e-10	-1.98705
AVESA.00001b.r1.3Cg0002843	0.00506266	-0.908139
AVESA.00001b.r1.6Ag0003095	5.57825e-31	3.80317
AVESA.00001b.r1.1Ag0002643	0.00482832	1.45546
AVESA.00001b.r1.4Cg0000368	0.0405693	-0.85733
AVESA.00001b.r1.1Dg0000702	0.0002784	-1.08818
AVESA.00001b.r1.1Dg0000701	3.5219e-05	0.81113
AVESA.00001b.r1.7Ag0002576	1.98721e-05	1.0939
NewGene_38887	0.0197602	0.663664
NewGene_31121	0.0113819	1.22715
AVESA.00001b.r1.1Dg0002701	0.00289612	0.803663
AVESA.00001b.r1.3Dg0001407	0.00316505	-0.659747
AVESA.00001b.r1.7Ag0002391	0.0265991	-0.826441
AVESA.00001b.r1.7Dg0003251	0.0222005	-0.704658
NewGene_18514	0.00109702	0.900862
NewGene_18513	0.0134207	1.56472
AVESA.00001b.r1.1Dg0001425	0.00868685	-1.55738
NewGene_12779	9.4899e-06	1.27883
AVESA.00001b.r1.5Dg0003295	0.049608	-0.812183
AVESA.00001b.r1.7Dg0003111	0.000989313	-1.23552
NewGene_22156	0.0012769	0.739187
AVESA.00001b.r1.2Dg0001841	0.00179603	1.19747
AVESA.00001b.r1.7Dg0002646	0.00101196	1.11519
AVESA.00001b.r1.4Dg0000699	1.64244e-09	-2.72825
AVESA.00001b.r1.1Cg0000227	0.0257883	0.833937
AVESA.00001b.r1.1Ag0000609	3.54611e-05	1.66431
AVESA.00001b.r1.4Cg0000610	2.42129e-12	2.84681
AVESA.00001b.r1.7Dg0002346	0.043237	-0.665758
AVESA.00001b.r1.4Ag0000989	0.0318103	0.616152
AVESA.00001b.r1.2Ag0000535	0.00332608	-0.967582
AVESA.00001b.r1.2Ag0000530	0.00534539	1.31447
AVESA.00001b.r1.1Ag0000999	0.0017859	0.763358
AVESA.00001b.r1.7Dg0000975	0.00174999	0.809597
AVESA.00001b.r1.1Ag0000993	0.0154283	0.818002
AVESA.00001b.r1.6Ag0001857	0.0371392	-1.03243
AVESA.00001b.r1.6Ag0001859	0.00100332	1.56377
NewGene_20146	0.0180757	0.828077
AVESA.00001b.r1.7Dg0002862	0.045611	-1.05577
AVESA.00001b.r1.2Dg0002763	0.00188804	-0.71558
AVESA.00001b.r1.4Ag0001841	0.00210684	1.49791
AVESA.00001b.r1.7Ag0002805	0.000489029	2.22891
NewGene_5301	8.70819e-06	-2.77482
AVESA.00001b.r1.2Cg0001903	0.00279397	-0.697183
AVESA.00001b.r1.2Cg0000056	0.014234	0.787212
AVESA.00001b.r1.6Cg0000806	0.0446216	1.112
AVESA.00001b.r1.6Cg0000801	0.0106822	-0.919791
AVESA.00001b.r1.1Ag0003419	0.0455924	-0.628474
NewGene_29200	0.00554515	2.00358
AVESA.00001b.r1.1Ag0000148	0.0348052	0.864125
AVESA.00001b.r1.1Ag0000145	2.55667e-17	-2.03006
AVESA.00001b.r1.6Cg0003386	0.00700997	0.946789
AVESA.00001b.r1.7Ag0002863	0.0189054	1.45823
AVESA.00001b.r1.7Ag0002862	0.0279607	-0.659521
NewGene_39275	1.6875e-05	-1.4676
NewGene_45162	0.00938178	-1.12502
AVESA.00001b.r1.2Cg0001597	0.0158616	0.739727
AVESA.00001b.r1.5Cg0002142	0.018233	0.855474
NewGene_8058	0.0492575	0.595287
NewGene_8055	0.0245053	1.52594
AVESA.00001b.r1.5Dg0000462	1.81751e-06	-1.24229
NewGene_18496	0.0204846	-1.26298
NewGene_12637	0.0449455	1.00896
NewGene_13584	0.0361416	0.826687
AVESA.00001b.r1.2Ag0001987	0.0466219	0.64937
NewGene_7678	0.00110196	1.49992
AVESA.00001b.r1.7Dg0003092	1.07359e-06	1.07777
AVESA.00001b.r1.4Cg0000135	0.000874247	1.31296
NewGene_3000	0.0215901	-1.08816
NewGene_3003	9.28207e-07	2.79445
NewGene_3002	1.88628e-05	-1.7938
NewGene_22294	0.00343685	0.884897
AVESA.00001b.r1.3Dg0000052	0.00139008	-1.3523
AVESA.00001b.r1.4Cg0000797	0.0223113	-0.634606
AVESA.00001b.r1.4Cg0003446	0.0147175	-0.758991
NewGene_44709	0.0262543	0.69931
AVESA.00001b.r1.4Dg0000151	0.0371852	1.01214
AVESA.00001b.r1.4Dg0000153	3.55202e-05	1.0166
AVESA.00001b.r1.4Dg0000157	0.00608494	1.11363
AVESA.00001b.r1.4Cg0002795	0.000207473	0.979659
AVESA.00001b.r1.4Cg0002792	0.0394258	1.81847
AVESA.00001b.r1.7Dg0001656	6.8973e-05	-1.19596
AVESA.00001b.r1.1Dg0003025	0.0103025	1.21182
AVESA.00001b.r1.7Ag0002100	0.0274291	-1.2921
AVESA.00001b.r1.2Ag0001874	0.00554515	0.765358
AVESA.00001b.r1.2Ag0001873	0.0275918	0.785229
AVESA.00001b.r1.2Ag0001870	7.67755e-05	1.73559
AVESA.00001b.r1.2Cg0001200	0.0159036	-0.710617
AVESA.00001b.r1.5Dg0000482	0.0243339	-0.624464
AVESA.00001b.r1.1Dg0000909	0.000905956	-0.751716
AVESA.00001b.r1.1Dg0000902	0.00595027	-0.784889
AVESA.00001b.r1.6Ag0002266	1.97679e-07	2.04645
AVESA.00001b.r1.6Ag0002261	0.00113064	-0.972989
NewGene_38068	0.0162229	0.764303
NewGene_38061	4.40361e-10	2.94356
NewGene_38063	4.28686e-06	1.86607
NewGene_37945	0.0238736	-0.954625
AVESA.00001b.r1.5Cg0002602	0.000147288	2.02651
AVESA.00001b.r1.6Ag0000827	8.04481e-06	-1.85795
AVESA.00001b.r1.5Dg0002512	1.53711e-07	-1.08981
AVESA.00001b.r1.1Dg0002855	0.00277466	0.983454
AVESA.00001b.r1.3Cg0001792	0.0446184	0.937629
AVESA.00001b.r1.5Ag0000452	0.000992463	1.66268
AVESA.00001b.r1.5Dg0001274	0.023732	0.767619
AVESA.00001b.r1.3Cg0002079	0.00283556	1.0918
AVESA.00001b.r1.6Cg0000778	0.00406957	-0.729984
AVESA.00001b.r1.6Cg0000774	1.84665e-06	1.57812
AVESA.00001b.r1.6Cg0000777	0.0433432	1.02865
AVESA.00001b.r1.1Ag0001253	1.59681e-06	-2.33455
AVESA.00001b.r1.6Ag0001546	0.0269882	-1.63867
AVESA.00001b.r1.1Cg0000546	0.0204787	-1.22487
AVESA.00001b.r1.1Cg0000545	0.0472484	-1.17414
NewGene_18356	0.018999	-1.83564
NewGene_31016	0.000236352	-1.37341
NewGene_36541	0.0177426	1.64185
NewGene_9078	0.0358121	0.969624
AVESA.00001b.r1.7Dg0003530	0.0136754	-0.771461
AVESA.00001b.r1.7Dg0003536	0.0297669	-0.651332
NewGene_38743	0.00789733	-0.726845
AVESA.00001b.r1.2Cg0000097	0.0228943	0.821047
AVESA.00001b.r1.2Dg0003453	0.04527	-0.705576
AVESA.00001b.r1.2Dg0003450	0.00266247	-0.981957
AVESA.00001b.r1.3Ag0000775	0.0346308	-0.682208
AVESA.00001b.r1.2Cg0002473	1.93012e-05	1.38316
AVESA.00001b.r1.2Ag0001115	8.45286e-43	3.22856
AVESA.00001b.r1.2Ag0001117	0.00967105	-0.61371
NewGene_39606	0.00086731	1.46958
NewGene_39602	0.0354156	1.52295
NewGene_35035	0.0170088	0.850041
NewGene_35032	0.0225477	-1.56306
AVESA.00001b.r1.7Dg0002201	4.96054e-08	-1.62516
NewGene_36692	0.02616	0.617833
AVESA.00001b.r1.1Ag0003004	0.00454672	-1.28369
AVESA.00001b.r1.1Ag0003006	0.00967775	-0.775988
AVESA.00001b.r1.1Ag0003001	0.0456769	0.713678
NewGene_15571	0.0300943	0.622759
AVESA.00001b.r1.5Dg0000031	1.20059e-06	1.61499
AVESA.00001b.r1.1Ag0002460	6.36754e-09	-2.79641
AVESA.00001b.r1.5Cg0000344	3.25676e-08	-1.22285
AVESA.00001b.r1.6Dg0001214	0.000400987	1.84102
NewGene_45982	0.000144794	1.72939
AVESA.00001b.r1.7Ag0001503	0.0194486	-1.1441
AVESA.00001b.r1.6Cg0001300	0.00668889	1.4383
AVESA.00001b.r1.4Cg0001056	0.0122742	1.00959
AVESA.00001b.r1.2Ag0001517	0.018349	1.00688
AVESA.00001b.r1.2Ag0001516	0.0093656	-0.817761
AVESA.00001b.r1.4Cg0000898	0.000149454	-1.14691
AVESA.00001b.r1.4Dg0001434	1.21132e-57	3.83866
AVESA.00001b.r1.2Dg0001340	0.000486907	-1.40362
AVESA.00001b.r1.4Ag0001363	2.56929e-15	-2.00258
NewGene_14218	0.00277466	1.2873
AVESA.00001b.r1.1Ag0003325	0.000492343	-1.07629
AVESA.00001b.r1.3Ag0002289	0.0299009	0.930683
AVESA.00001b.r1.3Ag0002287	0.0207527	-1.36403
AVESA.00001b.r1.3Ag0002281	0.0472034	-0.796245
AVESA.00001b.r1.3Ag0002280	3.04062e-06	1.24033
AVESA.00001b.r1.3Dg0002479	0.000841905	-0.724436
AVESA.00001b.r1.3Dg0002478	0.0197232	0.629363
AVESA.00001b.r1.6Ag0000893	0.011989	0.647844
NewGene_20859	0.000761825	0.834216
AVESA.00001b.r1.5Dg0001539	4.33293e-05	1.00422
AVESA.00001b.r1.5Dg0002050	0.00119333	1.12938
AVESA.00001b.r1.1Ag0000670	0.0023421	0.731293
AVESA.00001b.r1.6Ag0002639	0.025044	0.663944
AVESA.00001b.r1.2Ag0001095	0.00863164	-0.994418
AVESA.00001b.r1.5Cg0001323	6.27061e-06	1.75401
AVESA.00001b.r1.5Dg0002945	0.00616275	-0.612411
AVESA.00001b.r1.6Ag0001696	0.0329369	-0.609251
AVESA.00001b.r1.6Ag0000283	0.0114168	-0.614788
AVESA.00001b.r1.1Ag0000794	0.00278076	1.36667
AVESA.00001b.r1.6Cg0001897	1.3739e-18	5.05253
AVESA.00001b.r1.6Cg0001895	0.0246571	-0.585145
AVESA.00001b.r1.2Cg0001035	0.000101668	1.70957
AVESA.00001b.r1.2Cg0001037	1.65763e-07	1.92537
NewGene_17080	0.0101608	1.30466
NewGene_21276	0.0116704	-1.01964
NewGene_21271	0.00895242	0.952344
AVESA.00001b.r1.7Cg0000845	0.0311604	0.930067
NewGene_14066	0.021588	0.944133
AVESA.00001b.r1.5Cg0002883	1.68372e-07	1.0533
AVESA.00001b.r1.6Dg0001096	7.8961e-14	4.49386
AVESA.00001b.r1.4Cg0000916	0.00451934	-1.57983
NewGene_11857	0.0147056	0.951724
AVESA.00001b.r1.1Cg0000026	0.000107717	-2.2115
AVESA.00001b.r1.5Ag0002683	1.54173e-09	-3.75595
AVESA.00001b.r1.5Ag0002689	0.0293445	1.23365
NewGene_32326	0.00307873	-1.2611
NewGene_32328	8.61319e-05	-1.07807
AVESA.00001b.r1.6Ag0000911	1.06755e-07	1.89899
AVESA.00001b.r1.3Cg0002930	0.0217885	-0.626815
AVESA.00001b.r1.3Cg0002935	0.0476599	0.614719
AVESA.00001b.r1.3Cg0002934	0.00189277	1.81202
NewGene_37492	0.0244469	0.812335
AVESA.00001b.r1.7Ag0001390	0.0442286	-0.890132
AVESA.00001b.r1.7Ag0001392	2.92985e-07	-1.41198
AVESA.00001b.r1.1Dg0001945	0.0220325	1.27607
AVESA.00001b.r1.7Ag0001394	0.00253386	-0.680429
NewGene_46063	0.0200166	0.797375
AVESA.00001b.r1.1Dg0000093	0.0275918	-1.0715
NewGene_18271	0.0411188	1.51224
AVESA.00001b.r1.7Ag0001979	0.0012	0.970607
AVESA.00001b.r1.1Dg0002638	0.0329694	1.29551
AVESA.00001b.r1.7Dg0000008	0.0250862	-0.720934
AVESA.00001b.r1.2Cg0001724	0.00646932	-0.606001
AVESA.00001b.r1.5Cg0002356	0.00409424	-3.45646
AVESA.00001b.r1.5Cg0002351	1.17048e-13	5.03444
AVESA.00001b.r1.6Cg0000262	2.61689e-10	1.74351
AVESA.00001b.r1.2Cg0000453	1.23295e-05	-1.26019
AVESA.00001b.r1.1Dg0001553	0.000302391	1.11153
AVESA.00001b.r1.1Dg0001552	6.46568e-10	-2.43042
AVESA.00001b.r1.4Cg0001917	0.0104894	0.895786
AVESA.00001b.r1.5Cg0002868	0.00265299	-0.682626
NewGene_42249	2.82887e-24	-4.94885
AVESA.00001b.r1.1Cg0000637	1.56092e-06	4.8547
AVESA.00001b.r1.1Cg0000631	0.00281082	-0.671153
AVESA.00001b.r1.4Ag0003161	1.57225e-05	-0.938819
AVESA.00001b.r1.4Ag0003168	6.23168e-11	2.51143
AVESA.00001b.r1.4Dg0001830	0.0343872	-0.906682
AVESA.00001b.r1.5Ag0000155	0.000191649	1.63718
AVESA.00001b.r1.5Ag0000153	0.0230677	-0.664803
AVESA.00001b.r1.2Dg0000481	0.00072299	-0.754859
AVESA.00001b.r1.3Dg0001758	3.17762e-07	1.21665
AVESA.00001b.r1.3Dg0000488	0.040556	0.773676
AVESA.00001b.r1.4Cg0000905	6.91935e-05	2.42275
AVESA.00001b.r1.1Ag0002064	0.0318485	0.998801
AVESA.00001b.r1.4Cg0000909	0.0354259	-1.00407
AVESA.00001b.r1.1Ag0002062	1.40018e-06	2.14874
AVESA.00001b.r1.6Cg0002734	0.0130629	-1.05723
AVESA.00001b.r1.4Cg0002506	0.0341585	0.798099
AVESA.00001b.r1.7Cg0002775	3.38797e-06	-1.04558
NewGene_36667	0.000490633	-2.42313
AVESA.00001b.r1.1Dg0000116	0.0174606	-1.29051
NewGene_5544	0.031167	-1.13307
NewGene_49075	0.00153951	1.02749
AVESA.00001b.r1.2Ag0001254	1.37333e-40	5.02667
AVESA.00001b.r1.7Dg0001251	6.77316e-06	1.35497
NewGene_48306	0.00124244	1.30742
AVESA.00001b.r1.6Cg0001075	0.0434143	0.644906
AVESA.00001b.r1.6Cg0001073	0.00442731	0.939602
NewGene_10568	2.20516e-09	2.19875
NewGene_15429	0.000477346	1.6248
AVESA.00001b.r1.4Dg0003764	0.00493788	1.23739
AVESA.00001b.r1.4Ag0001059	1.36303e-05	2.51272
AVESA.00001b.r1.5Cg0000428	0.0213475	0.834216
NewGene_20765	8.39312e-07	-3.48099
NewGene_10970	1.28444e-05	1.45392
AVESA.00001b.r1.5Ag0000059	0.0015099	1.41014
AVESA.00001b.r1.3Dg0002388	0.000647639	1.04195
AVESA.00001b.r1.3Dg0002382	4.91032e-10	1.63732
AVESA.00001b.r1.5Ag0001909	2.9297e-07	-2.65049
AVESA.00001b.r1.Ung0000249	0.0294872	1.78495
AVESA.00001b.r1.3Cg0002504	0.0260119	0.815938
AVESA.00001b.r1.3Cg0002505	0.0273787	0.719294
NewGene_3173	0.00510056	1.07515
NewGene_3172	0.0315694	1.11934
AVESA.00001b.r1.7Dg0002664	0.0114168	1.23508
AVESA.00001b.r1.1Ag0002380	0.0300432	0.699703
AVESA.00001b.r1.1Ag0002381	0.0028164	-0.681532
NewGene_33230	3.27762e-05	1.52769
AVESA.00001b.r1.1Dg0003117	4.53379e-09	8.27882
AVESA.00001b.r1.1Dg0003115	5.57051e-05	1.92093
AVESA.00001b.r1.1Dg0003113	0.0426898	0.680251
AVESA.00001b.r1.1Dg0003111	0.0280925	0.745651
AVESA.00001b.r1.1Dg0002860	0.0429132	0.655053
AVESA.00001b.r1.1Dg0002866	0.000197412	-1.0467
AVESA.00001b.r1.2Cg0000641	3.18032e-22	2.92399
AVESA.00001b.r1.2Cg0000647	0.000871175	-2.82174
AVESA.00001b.r1.2Cg0000649	0.00164537	2.31841
AVESA.00001b.r1.2Dg0000315	0.0437001	-1.07071
AVESA.00001b.r1.3Cg0001077	0.0494891	-0.973686
AVESA.00001b.r1.1Dg0001742	0.0362705	-0.794254
AVESA.00001b.r1.5Dg0000289	9.32354e-16	2.12265
AVESA.00001b.r1.2Dg0001996	0.0139683	1.46895
AVESA.00001b.r1.6Ag0000960	0.00572973	1.23136
AVESA.00001b.r1.5Cg0000157	0.0330256	1.14626
AVESA.00001b.r1.6Dg0000957	0.0338345	1.36914
AVESA.00001b.r1.6Dg0000955	0.00880676	0.662738
AVESA.00001b.r1.5Ag0001653	3.25452e-05	1.79965
AVESA.00001b.r1.2Dg0003077	0.0212726	0.812567
AVESA.00001b.r1.2Dg0002598	0.018813	0.964562
AVESA.00001b.r1.4Dg0003041	0.0176631	4.80255
AVESA.00001b.r1.5Ag0002353	0.0351718	0.717822
AVESA.00001b.r1.4Ag0001795	4.81686e-06	1.30221
AVESA.00001b.r1.4Dg0001689	1.82374e-17	-1.59985
AVESA.00001b.r1.7Dg0002845	0.00142715	-0.780004
AVESA.00001b.r1.Ung0000253	0.00585245	0.691652
AVESA.00001b.r1.Ung0000258	3.33262e-08	-1.2424
AVESA.00001b.r1.3Ag0001965	0.00508137	-0.905291
AVESA.00001b.r1.3Ag0001960	0.00812876	0.645646
AVESA.00001b.r1.2Cg0001867	0.0189	0.964115
AVESA.00001b.r1.6Cg0002854	8.00555e-21	3.95883
AVESA.00001b.r1.3Dg0002649	0.0484032	-0.644587
AVESA.00001b.r1.2Ag0002166	0.00308912	1.8477
AVESA.00001b.r1.2Ag0002162	0.0461916	1.09657
NewGene_40060	0.0402342	0.745563
AVESA.00001b.r1.3Dg0000648	0.0038699	0.897856
NewGene_6551	0.00463153	1.07928
NewGene_38649	0.0166715	-1.32342
AVESA.00001b.r1.6Cg0002318	0.00924023	-0.622749
AVESA.00001b.r1.7Dg0000373	0.000324031	-1.40261
AVESA.00001b.r1.1Dg0003098	0.0159179	-0.742014
AVESA.00001b.r1.1Dg0003092	0.0201836	-0.80333
AVESA.00001b.r1.1Dg0003090	0.0204132	-1.13488
AVESA.00001b.r1.1Dg0003095	2.67368e-10	-1.84888
AVESA.00001b.r1.3Cg0000264	0.0222852	-0.594574
NewGene_9865	1.33211e-29	3.36934
NewGene_9869	0.000765956	1.00272
NewGene_6785	0.0241783	0.756588
AVESA.00001b.r1.5Cg0002029	0.000254899	-1.51683
NewGene_9576	0.00599957	0.946259
NewGene_9572	8.60551e-05	-1.69429
AVESA.00001b.r1.3Ag0001681	0.000811299	-0.936689
NewGene_11081	0.0254712	-0.672933
NewGene_43663	1.55814e-08	2.03171
AVESA.00001b.r1.5Dg0001459	0.0227275	-0.655344
AVESA.00001b.r1.5Dg0000586	0.0158651	-0.757064
AVESA.00001b.r1.5Dg0000321	0.0330721	0.747555
AVESA.00001b.r1.6Ag0002814	0.00536453	-0.751271
AVESA.00001b.r1.6Ag0002817	6.79046e-19	-2.15511
AVESA.00001b.r1.6Ag0002813	0.0215224	-0.910754
AVESA.00001b.r1.6Ag0002819	3.89814e-06	-1.72069
AVESA.00001b.r1.6Ag0002818	4.93902e-10	-1.68147
AVESA.00001b.r1.2Ag0000947	5.36769e-07	-2.20352
NewGene_14390	0.00337609	1.03342
NewGene_14396	1.65099e-06	1.13773
AVESA.00001b.r1.3Cg0001905	0.0147056	0.84304
AVESA.00001b.r1.7Cg0001283	0.0249065	-0.714628
AVESA.00001b.r1.6Dg0000851	1.14164e-05	2.36394
AVESA.00001b.r1.2Cg0000182	3.5385e-14	2.78122
AVESA.00001b.r1.5Ag0000483	0.00364734	-1.61437
AVESA.00001b.r1.5Ag0000482	1.55434e-05	-1.88821
AVESA.00001b.r1.5Dg0001843	3.95657e-05	-1.46984
AVESA.00001b.r1.6Ag0000679	0.0317188	0.688763
AVESA.00001b.r1.6Cg0001412	0.00843849	-0.932832
NewGene_26321	0.00307873	1.01082
AVESA.00001b.r1.4Cg0000451	0.0488687	0.810036
AVESA.00001b.r1.1Dg0001622	0.000884136	-0.986566
NewGene_7165	1.26535e-09	1.7068
AVESA.00001b.r1.2Dg0000182	0.000310341	0.640342
AVESA.00001b.r1.3Ag0002042	7.20538e-06	2.66233
NewGene_40897	1.33475e-08	2.47014
NewGene_28185	7.28105e-07	1.8197
AVESA.00001b.r1.3Ag0002176	3.4157e-05	1.87896
AVESA.00001b.r1.4Ag0003454	0.0208942	1.21706
AVESA.00001b.r1.2Cg0000211	5.03757e-29	3.32925
AVESA.00001b.r1.2Cg0000210	1.17207e-08	1.72414
AVESA.00001b.r1.1Cg0001424	0.00699805	-0.731602
AVESA.00001b.r1.7Cg0002573	0.000168325	-1.15258
AVESA.00001b.r1.1Ag0003254	2.00618e-06	1.03611
AVESA.00001b.r1.1Ag0003258	0.0318233	0.998677
NewGene_33627	0.0466219	0.6419
AVESA.00001b.r1.7Dg0003362	6.81707e-05	2.17396
AVESA.00001b.r1.1Dg0001312	0.031167	-0.789922
AVESA.00001b.r1.1Ag0000782	0.000562362	0.799616
AVESA.00001b.r1.7Ag0000619	0.00783343	-0.886475
NewGene_38569	0.0259818	-1.10201
AVESA.00001b.r1.3Cg0002125	0.0167714	-0.714736
AVESA.00001b.r1.3Ag0001660	1.38131e-07	-3.03525
NewGene_41175	0.0273947	1.17225
AVESA.00001b.r1.7Cg0001515	0.0124937	1.17653
NewGene_9121	0.00418707	1.30243
AVESA.00001b.r1.3Cg0000180	0.0408582	-1.76899
AVESA.00001b.r1.6Dg0001473	0.00232426	-0.719923
AVESA.00001b.r1.6Dg0001472	0.0273841	1.79439
AVESA.00001b.r1.7Cg0000246	0.00867533	0.60884
NewGene_40708	0.0438414	-1.24498
NewGene_48796	0.000982149	-1.62952
AVESA.00001b.r1.5Ag0002984	0.00685142	1.08158
NewGene_41033	0.00489635	1.22962
AVESA.00001b.r1.2Cg0001496	0.000485695	1.53023
NewGene_3246	0.000953037	1.23796
AVESA.00001b.r1.4Dg0002734	0.00290393	-0.850477
AVESA.00001b.r1.4Dg0002739	0.00637358	-0.597778
AVESA.00001b.r1.4Dg0002738	0.0352426	0.867169
AVESA.00001b.r1.4Dg0003284	0.020456	-1.40218
AVESA.00001b.r1.4Dg0003285	0.0108107	-1.51589
AVESA.00001b.r1.6Cg0002165	0.0294559	0.684457
AVESA.00001b.r1.4Ag0001555	0.0296341	-1.15176
NewGene_4503	0.00275567	1.47523
AVESA.00001b.r1.1Dg0002573	2.32248e-05	1.40268
AVESA.00001b.r1.3Ag0000896	8.20751e-05	-2.5809
NewGene_34844	0.00274755	0.948957
NewGene_44701	0.000636094	1.65943
AVESA.00001b.r1.6Ag0000825	0.00156687	-0.646293
AVESA.00001b.r1.6Ag0000820	0.00939405	0.660366
AVESA.00001b.r1.5Dg0000170	1.93388e-07	1.05075
NewGene_41446	2.46581e-05	1.60836
AVESA.00001b.r1.1Ag0001743	0.0395741	1.7877
AVESA.00001b.r1.6Cg0002353	0.0123601	-1.13433
NewGene_37120	0.00100267	1.46117
AVESA.00001b.r1.5Ag0001748	4.98255e-11	-2.85339
AVESA.00001b.r1.1Ag0002464	4.5138e-12	1.65857
AVESA.00001b.r1.7Cg0000562	3.91674e-11	-1.76811
AVESA.00001b.r1.7Cg0000563	0.0194959	1.06191
AVESA.00001b.r1.7Cg0000561	0.00587473	1.12731
AVESA.00001b.r1.5Cg0001919	0.011783	-0.733416
AVESA.00001b.r1.6Ag0000275	0.00558104	-0.729247
AVESA.00001b.r1.5Ag0000218	0.000327652	-1.32839
AVESA.00001b.r1.2Cg0002568	0.0411055	0.80899
AVESA.00001b.r1.6Dg0001539	0.0434907	-0.629191
AVESA.00001b.r1.4Cg0001390	0.00363415	1.09923
AVESA.00001b.r1.2Cg0001038	0.0208337	0.782492
NewGene_15678	1.07329e-05	-2.84335
NewGene_27444	0.0479191	0.708568
NewGene_21848	0.0061666	1.01335
AVESA.00001b.r1.4Dg0002804	0.00291004	1.54756
AVESA.00001b.r1.4Ag0002972	2.14256e-06	-2.26992
AVESA.00001b.r1.4Ag0000190	0.0142592	-0.726937
AVESA.00001b.r1.1Cg0000707	7.39243e-05	-0.707549
NewGene_2818	0.0244317	-0.792319
AVESA.00001b.r1.5Cg0002548	0.000421197	-1.37971
AVESA.00001b.r1.3Dg0002531	0.00910591	-0.670068
AVESA.00001b.r1.4Cg0001980	1.10798e-06	-1.55023
AVESA.00001b.r1.3Dg0000974	0.00522159	-0.690909
AVESA.00001b.r1.3Dg0000972	0.00499931	-1.32802
AVESA.00001b.r1.3Dg0000973	0.00243125	-0.698677
AVESA.00001b.r1.2Ag0002472	0.0426836	0.860913
AVESA.00001b.r1.2Ag0002470	0.00251188	1.24928
NewGene_1542	0.00551426	1.06719
NewGene_24515	0.00159894	-1.33959
AVESA.00001b.r1.3Ag0001451	0.00092787	-1.7278
AVESA.00001b.r1.3Cg0001918	0.00699453	0.665098
AVESA.00001b.r1.6Ag0002770	1.28128e-05	1.47182
AVESA.00001b.r1.6Ag0002772	0.0249924	1.15073
AVESA.00001b.r1.6Cg0003118	0.00581937	-1.59508
AVESA.00001b.r1.6Cg0003113	1.12516e-07	2.49136
AVESA.00001b.r1.4Ag0000638	0.00710022	-1.24305
AVESA.00001b.r1.2Dg0001664	0.049608	0.778536
AVESA.00001b.r1.1Ag0002110	0.0101327	-0.64544
AVESA.00001b.r1.4Cg0000833	1.00512e-05	1.05348
AVESA.00001b.r1.4Ag0001450	4.48212e-06	-1.93452
AVESA.00001b.r1.2Ag0001356	0.00177486	-1.67261
AVESA.00001b.r1.4Cg0002476	0.0353211	-0.931185
AVESA.00001b.r1.4Cg0002475	2.79179e-05	-0.927101
AVESA.00001b.r1.4Cg0002479	0.00174999	1.20828
AVESA.00001b.r1.7Cg0001947	0.00342148	1.66451
AVESA.00001b.r1.6Ag0001453	0.0163685	-0.71222
NewGene_6872	0.00417225	0.793168
AVESA.00001b.r1.1Dg0002056	0.0184233	-0.838989
AVESA.00001b.r1.5Dg0001450	0.00824689	1.09262
NewGene_20364	0.0265222	1.1947
AVESA.00001b.r1.3Ag0002177	0.0427292	-0.848889
AVESA.00001b.r1.3Cg0002983	0.00623139	-1.05638
AVESA.00001b.r1.1Dg0000028	0.00957684	-0.624487
AVESA.00001b.r1.1Dg0000029	0.00497257	0.611593
AVESA.00001b.r1.1Dg0000026	5.64417e-06	-1.93443
NewGene_5771	0.00571569	1.52601
AVESA.00001b.r1.5Cg0001099	0.0222691	1.56279
AVESA.00001b.r1.7Ag0000792	0.00434956	-1.65694
AVESA.00001b.r1.5Cg0002540	0.00699805	0.803873
AVESA.00001b.r1.4Cg0001219	1.64193e-14	2.17975
NewGene_48237	2.10549e-08	-2.14975
NewGene_48235	0.021237	0.674098
NewGene_40424	0.0282013	1.53277
AVESA.00001b.r1.3Cg0001470	0.00700229	-1.02501
AVESA.00001b.r1.3Cg0001474	0.000269336	-0.797577
AVESA.00001b.r1.4Ag0000871	6.66759e-05	1.41947
AVESA.00001b.r1.4Dg0003519	0.00972268	-1.48086
AVESA.00001b.r1.4Ag0000254	0.0337124	-0.636212
AVESA.00001b.r1.1Ag0001952	0.00811918	1.3463
AVESA.00001b.r1.1Ag0001953	0.044822	-0.779683
NewGene_20616	0.000779591	1.47581
AVESA.00001b.r1.2Dg0003129	0.0083322	-0.75222
AVESA.00001b.r1.2Dg0003128	0.0329309	-0.811128
NewGene_3358	0.0309003	-1.25512
AVESA.00001b.r1.5Ag0001872	0.0211285	0.981118
AVESA.00001b.r1.6Ag0003301	2.50223e-09	2.22202
NewGene_36044	0.010619	1.11288
NewGene_868	0.0258145	0.671767
AVESA.00001b.r1.1Ag0002633	0.0419085	1.07634
AVESA.00001b.r1.1Dg0003209	0.00563156	-0.959192
NewGene_36528	0.000259181	1.78855
NewGene_30076	0.0198927	1.27763
AVESA.00001b.r1.7Cg0002054	4.99053e-08	1.71984
AVESA.00001b.r1.3Dg0001949	0.00565082	1.622
AVESA.00001b.r1.5Cg0001115	0.0449898	-0.787472
AVESA.00001b.r1.5Dg0002195	0.0021062	-1.28034
AVESA.00001b.r1.3Cg0000667	0.00496429	1.16138
AVESA.00001b.r1.4Dg0001974	8.00975e-20	-2.57329
NewGene_11407	3.22281e-15	-2.99518
AVESA.00001b.r1.5Dg0000900	0.00190473	-0.830769
AVESA.00001b.r1.4Cg0000666	2.38159e-11	3.83432
AVESA.00001b.r1.4Cg0000667	0.00128052	4.46859
AVESA.00001b.r1.4Ag0001089	0.000611223	-2.10487
AVESA.00001b.r1.4Ag0001081	8.04277e-06	1.30663
AVESA.00001b.r1.4Ag0001080	0.0264067	-0.973075
NewGene_25043	0.000167644	1.13263
AVESA.00001b.r1.4Dg0001195	0.0113018	1.2166
AVESA.00001b.r1.4Dg0001198	1.0302e-05	-1.2042
NewGene_23442	0.00544844	-1.7933
AVESA.00001b.r1.7Dg0001305	0.00709539	-0.740732
NewGene_5970	0.0299908	0.624782
AVESA.00001b.r1.1Dg0000760	0.000450429	-1.42193
AVESA.00001b.r1.3Dg0000172	0.00910769	0.798515
NewGene_20619	0.00950293	1.07197
AVESA.00001b.r1.1Ag0000119	0.0472034	1.20141
AVESA.00001b.r1.1Ag0000110	0.0152116	-1.01393
AVESA.00001b.r1.2Ag0001599	0.0187787	-0.587011
AVESA.00001b.r1.2Ag0001598	4.0204e-06	-1.04644
AVESA.00001b.r1.7Dg0001110	0.021902	1.57791
AVESA.00001b.r1.2Dg0002901	7.97492e-05	1.33543
AVESA.00001b.r1.3Cg0000314	0.026052	-0.634361
AVESA.00001b.r1.5Cg0002115	0.00144838	0.685121
AVESA.00001b.r1.5Cg0002111	0.0117399	1.11504
NewGene_16014	0.0125545	-0.952552
AVESA.00001b.r1.5Dg0001525	0.0104769	0.759043
AVESA.00001b.r1.5Cg0000741	0.00248051	-0.712879
NewGene_2998	0.00574316	-0.962567
AVESA.00001b.r1.3Cg0002214	0.0425101	-0.702778
NewGene_14626	0.0215384	1.41376
AVESA.00001b.r1.7Dg0000387	0.0302393	-0.664479
AVESA.00001b.r1.4Dg0000900	5.37079e-18	-2.79341
NewGene_7629	0.00590026	-1.4488
AVESA.00001b.r1.2Ag0001179	1.53365e-06	1.14498
AVESA.00001b.r1.6Dg0000309	0.00240859	-0.702367
NewGene_22220	0.00188767	1.28239
NewGene_22223	0.0182667	0.692314
NewGene_22224	0.0482123	-3.63922
AVESA.00001b.r1.2Dg0001912	0.00466015	-1.2967
AVESA.00001b.r1.4Cg0003435	0.000165244	1.03527
AVESA.00001b.r1.4Ag0001987	0.0357712	-0.686895
AVESA.00001b.r1.4Dg0000129	0.000396736	1.55426
AVESA.00001b.r1.4Dg0000120	0.021588	-0.590476
AVESA.00001b.r1.4Cg0003101	0.0265001	0.844588
AVESA.00001b.r1.2Dg0000292	0.0332768	1.27554
AVESA.00001b.r1.7Dg0000553	0.0178355	0.770056
AVESA.00001b.r1.1Dg0002320	6.33917e-12	-2.90014
AVESA.00001b.r1.1Dg0002325	0.0391093	-1.03155
NewGene_35988	0.00539073	0.764858
AVESA.00001b.r1.1Dg0001000	5.11364e-06	0.947542
AVESA.00001b.r1.3Dg0001462	0.00281542	-0.876434
NewGene_39362	0.000729258	1.68828
AVESA.00001b.r1.7Cg0000738	3.16383e-05	0.831606
NewGene_48546	0.0488687	0.686745
AVESA.00001b.r1.3Cg0000439	0.00230653	-1.66597
AVESA.00001b.r1.5Dg0002549	0.002791	1.84864
AVESA.00001b.r1.5Dg0000571	9.50068e-06	1.41257
AVESA.00001b.r1.4Ag0001618	0.0134883	-0.635649
AVESA.00001b.r1.5Dg0002832	0.0451934	0.605007
NewGene_26580	0.00491441	1.28111
AVESA.00001b.r1.5Dg0003083	0.0485162	2.32464
AVESA.00001b.r1.6Dg0000202	0.0344914	1.1712
AVESA.00001b.r1.4Cg0001716	0.0180072	0.858989
AVESA.00001b.r1.4Cg0001715	1.27665e-07	2.94332
AVESA.00001b.r1.4Cg0001718	6.5028e-41	3.11343
AVESA.00001b.r1.7Ag0000614	0.00980904	1.15197
AVESA.00001b.r1.3Ag0000703	0.00165338	-1.27584
AVESA.00001b.r1.3Cg0001272	0.00151393	0.967464
AVESA.00001b.r1.1Dg0000220	0.017311	-0.654022
AVESA.00001b.r1.7Dg0001529	0.0418651	-1.05695
AVESA.00001b.r1.3Ag0001071	0.000686197	1.05204
AVESA.00001b.r1.1Dg0002484	0.0100099	1.29796
AVESA.00001b.r1.1Dg0002482	0.032665	-2.32198
AVESA.00001b.r1.6Ag0002297	2.45559e-08	-2.10625
NewGene_43369	0.000470174	-1.1355
NewGene_43366	0.0418804	0.846863
AVESA.00001b.r1.2Cg0002285	0.000767626	0.922867
AVESA.00001b.r1.2Cg0002282	0.000583308	1.29983
AVESA.00001b.r1.5Cg0000314	0.00135913	1.27038
NewGene_27940	0.0400938	-0.6382
NewGene_46284	0.000488817	-4.97154
NewGene_46280	0.00353507	0.823768
AVESA.00001b.r1.5Ag0000360	0.0138061	-1.41915
AVESA.00001b.r1.6Dg0000712	9.01051e-05	-2.23991
NewGene_10685	0.0290986	1.25563
AVESA.00001b.r1.5Ag0001098	0.0369905	0.662809
AVESA.00001b.r1.4Cg0001085	0.00727255	1.38565
AVESA.00001b.r1.6Cg0000003	0.016217	1.55322
NewGene_10840	0.00250215	0.867972
AVESA.00001b.r1.2Ag0000645	0.00404486	-0.989543
AVESA.00001b.r1.7Dg0000905	6.20146e-10	-2.38724
AVESA.00001b.r1.7Dg0000904	9.17452e-05	-1.52911
AVESA.00001b.r1.3Ag0002239	0.0393064	0.596046
AVESA.00001b.r1.3Ag0002234	1.66807e-06	-2.11791
AVESA.00001b.r1.3Ag0002231	0.0108191	-0.900771
AVESA.00001b.r1.2Cg0001407	0.000514642	1.07904
AVESA.00001b.r1.1Ag0000622	0.00151202	0.988944
NewGene_49050	0.0110777	1.44106
AVESA.00001b.r1.3Dg0001178	0.000191141	-1.24325
AVESA.00001b.r1.4Dg0002166	5.42127e-10	-1.46976
AVESA.00001b.r1.4Dg0002162	4.59989e-07	1.89261
AVESA.00001b.r1.3Dg0000807	0.04472	1.01275
AVESA.00001b.r1.1Ag0001570	0.00251495	-1.06518
AVESA.00001b.r1.4Cg0000581	0.0355884	1.03644
AVESA.00001b.r1.2Dg0003588	8.47686e-33	3.05872
AVESA.00001b.r1.2Dg0003582	0.0196204	0.761564
AVESA.00001b.r1.2Dg0003585	0.02148	0.932056
AVESA.00001b.r1.2Cg0002358	0.0426353	0.726596
AVESA.00001b.r1.6Ag0001521	0.000126505	-1.23061
AVESA.00001b.r1.6Ag0001529	0.00224716	-0.995222
AVESA.00001b.r1.1Ag0003156	0.00133978	1.2623
AVESA.00001b.r1.5Dg0001618	0.00976571	0.953187
AVESA.00001b.r1.7Cg0002375	0.0495596	-0.763302
AVESA.00001b.r1.7Cg0002374	0.000849161	-0.902472
AVESA.00001b.r1.7Cg0002379	2.16415e-06	2.2238
AVESA.00001b.r1.7Ag0001562	0.00275876	-0.981986
NewGene_47279	0.00534539	-3.08454
AVESA.00001b.r1.3Cg0000837	0.00310487	-0.849802
AVESA.00001b.r1.3Cg0000830	0.000218676	1.12077
AVESA.00001b.r1.6Ag0001046	0.028313	1.23246
AVESA.00001b.r1.5Ag0002824	0.0329694	0.630888
AVESA.00001b.r1.6Ag0001049	0.0289592	0.72934
AVESA.00001b.r1.6Dg0000699	0.000128085	1.76159
AVESA.00001b.r1.6Dg0001342	0.000853681	1.35516
AVESA.00001b.r1.6Dg0001344	0.00825888	1.58781
NewGene_41060	0.00948833	1.15506
NewGene_40337	0.0299056	0.849404
NewGene_40334	0.014009	1.017
AVESA.00001b.r1.4Cg0001329	7.97794e-05	-4.92771
NewGene_14911	6.87752e-05	1.29941
AVESA.00001b.r1.4Dg0003544	8.96554e-08	2.85697
AVESA.00001b.r1.4Dg0003543	0.0471261	0.835612
AVESA.00001b.r1.4Dg0003541	0.0300609	-1.62866
AVESA.00001b.r1.5Dg0002197	0.0359174	-0.712564
AVESA.00001b.r1.4Ag0003694	6.08788e-06	-1.95646
NewGene_24100	0.000339099	0.840388
AVESA.00001b.r1.5Ag0003188	4.67012e-05	-1.39806
NewGene_20904	0.0235921	0.763243
AVESA.00001b.r1.7Dg0002475	0.00448634	-1.19019
NewGene_31481	0.000308505	1.17662
AVESA.00001b.r1.6Ag0001324	4.6965e-13	-2.07328
AVESA.00001b.r1.2Dg0003014	0.00163059	1.50263
AVESA.00001b.r1.2Cg0001972	0.0329369	0.900429
AVESA.00001b.r1.1Ag0002706	0.00193556	-0.641704
AVESA.00001b.r1.1Ag0002701	0.00011541	0.959832
NewGene_37421	0.042073	-1.36733
NewGene_37426	2.0895e-09	-2.59482
AVESA.00001b.r1.3Cg0002325	4.69826e-12	-2.29954
AVESA.00001b.r1.6Cg0002878	0.033037	1.29108
AVESA.00001b.r1.1Dg0001998	0.0376156	-1.04186
AVESA.00001b.r1.4Cg0000266	5.90093e-07	-1.04966
AVESA.00001b.r1.6Ag0001228	0.0158654	1.10597
AVESA.00001b.r1.1Dg0000641	0.000727525	0.773104
AVESA.00001b.r1.7Ag0001929	0.0397732	-0.750018
AVESA.00001b.r1.4Dg0001979	1.68823e-06	-2.69013
AVESA.00001b.r1.5Dg0000861	0.00259352	0.787985
AVESA.00001b.r1.6Ag0001121	5.73824e-13	2.92976
AVESA.00001b.r1.1Cg0001696	0.0259457	1.02871
AVESA.00001b.r1.1Dg0001523	0.044148	-0.780832
AVESA.00001b.r1.7Cg0000477	0.000731314	1.00816
AVESA.00001b.r1.3Dg0001728	0.0184843	0.640849
AVESA.00001b.r1.5Ag0000709	0.0127765	0.775912
AVESA.00001b.r1.5Ag0000707	0.0397385	-0.662298
AVESA.00001b.r1.5Ag0001258	0.0471821	0.888864
AVESA.00001b.r1.5Ag0001254	0.00415353	0.653001
AVESA.00001b.r1.7Ag0000524	0.000222079	-1.49102
AVESA.00001b.r1.7Ag0000528	0.0315116	-3.24471
AVESA.00001b.r1.4Dg0002908	0.0264615	-0.796224
AVESA.00001b.r1.1Ag0001084	0.000179594	2.13328
AVESA.00001b.r1.4Dg0003662	0.00744013	-0.864833
NewGene_15828	1.51385e-06	-1.48397
AVESA.00001b.r1.7Cg0001547	1.51509e-21	3.00457
NewGene_14666	0.001107	-1.39846
NewGene_31381	0.036921	1.3001
NewGene_20000	1.22657e-08	-1.20466
AVESA.00001b.r1.3Dg0000290	0.00268793	-1.64308
AVESA.00001b.r1.4Dg0000583	0.00262007	0.878934
NewGene_43493	0.00461141	1.62824
NewGene_24218	0.0431246	1.51225
AVESA.00001b.r1.1Ag0001983	0.00129397	1.9478
AVESA.00001b.r1.1Ag0001989	0.0373814	0.737471
AVESA.00001b.r1.3Cg0002829	0.00789016	-0.880292
AVESA.00001b.r1.4Cg0000663	0.0251381	1.20725
AVESA.00001b.r1.7Ag0001068	0.000326131	-0.831808
AVESA.00001b.r1.1Dg0001814	1.68865e-05	2.34818
AVESA.00001b.r1.3Dg0001667	0.000921609	-1.71259
AVESA.00001b.r1.2Dg0000063	0.00676052	-1.04482
AVESA.00001b.r1.2Ag0001288	0.000772689	1.36168
AVESA.00001b.r1.6Cg0001026	0.016442	-0.793624
NewGene_9468	0.000249069	1.39299
AVESA.00001b.r1.5Cg0002205	0.0200952	0.96862
AVESA.00001b.r1.6Cg0001687	7.79337e-08	-1.66205
NewGene_27202	6.03996e-05	1.0211
AVESA.00001b.r1.4Dg0002491	1.51694e-06	1.92933
AVESA.00001b.r1.2Ag0000836	9.20914e-05	-1.94199
NewGene_24792	2.62531e-07	-1.54937
NewGene_12719	0.0183764	0.941642
AVESA.00001b.r1.2Cg0002327	6.18802e-05	-2.04423
AVESA.00001b.r1.1Cg0001815	0.00715236	1.61062
AVESA.00001b.r1.1Cg0001813	0.0125303	-1.12395
AVESA.00001b.r1.4Ag0002098	0.0327588	-1.52009
AVESA.00001b.r1.7Dg0002844	0.0190736	-1.07604
AVESA.00001b.r1.4Cg0003314	8.80437e-10	-1.11033
AVESA.00001b.r1.5Dg0002146	2.98296e-08	-4.42547
AVESA.00001b.r1.5Dg0002145	0.0455486	-0.640224
AVESA.00001b.r1.3Ag0000815	1.47482e-05	-1.9638
AVESA.00001b.r1.5Ag0000003	2.02525e-21	-3.00899
AVESA.00001b.r1.3Dg0002338	0.0374694	0.992664
AVESA.00001b.r1.3Dg0002336	0.0246164	-0.598405
AVESA.00001b.r1.7Dg0002803	6.02398e-11	2.02627
AVESA.00001b.r1.4Ag0003073	0.00632766	-1.26389
NewGene_23881	0.0358196	0.830605
AVESA.00001b.r1.7Ag0000484	0.0006562	1.19821
AVESA.00001b.r1.1Cg0000968	0.000150851	1.51674
AVESA.00001b.r1.1Cg0000960	0.00744375	-1.15106
AVESA.00001b.r1.1Ag0002353	0.0276773	1.10117
AVESA.00001b.r1.4Cg0003506	0.000739022	-1.94801
AVESA.00001b.r1.4Dg0000637	0.00634815	0.844057
AVESA.00001b.r1.5Ag0002076	0.0470486	0.738948
AVESA.00001b.r1.3Ag0001249	0.00824287	0.614154
AVESA.00001b.r1.3Ag0001241	0.00401779	0.826113
AVESA.00001b.r1.2Dg0000369	0.0112952	-1.62242
AVESA.00001b.r1.2Dg0000365	4.52295e-06	-2.42325
AVESA.00001b.r1.2Ag0001950	0.00392131	0.59356
AVESA.00001b.r1.7Dg0000420	0.0408074	0.88065
AVESA.00001b.r1.2Cg0001340	0.0264524	0.839929
AVESA.00001b.r1.2Dg0001015	0.0348336	1.36081
AVESA.00001b.r1.2Dg0001016	3.55202e-05	0.995837
AVESA.00001b.r1.2Ag0000602	4.57178e-08	1.54458
AVESA.00001b.r1.2Ag0000605	0.03032	1.41293
AVESA.00001b.r1.1Dg0001741	1.97577e-05	-2.51144
AVESA.00001b.r1.2Ag0002609	0.000116173	-0.986926
AVESA.00001b.r1.1Dg0000841	0.0221372	0.887319
AVESA.00001b.r1.1Dg0000843	0.0377353	0.923245
AVESA.00001b.r1.1Ag0003474	0.00616483	-0.950628
AVESA.00001b.r1.1Ag0003477	0.00109432	-3.17618
AVESA.00001b.r1.1Ag0003476	8.76536e-11	-2.22187
AVESA.00001b.r1.7Dg0003413	0.0391982	-0.698255
AVESA.00001b.r1.5Ag0002503	0.0148576	0.975029
AVESA.00001b.r1.4Ag0001545	0.00233317	-1.57822
AVESA.00001b.r1.6Cg0003363	0.000196053	1.21762
NewGene_38786	0.00396753	1.7026
AVESA.00001b.r1.3Cg0000509	0.0329491	-1.16823
AVESA.00001b.r1.2Cg0002084	0.0391411	0.757856
AVESA.00001b.r1.5Dg0002435	0.000921609	-2.15425
NewGene_6305	0.0422401	-0.983292
AVESA.00001b.r1.6Ag0001649	0.00514606	0.74293
NewGene_7415	0.0108973	1.13765
AVESA.00001b.r1.5Dg0001318	0.000222079	1.71944
AVESA.00001b.r1.6Ag0000110	2.35709e-06	0.960148
AVESA.00001b.r1.4Ag0002232	0.000600385	0.944898
NewGene_25367	0.0302215	-1.42188
AVESA.00001b.r1.4Ag0001766	0.0160318	1.23977
AVESA.00001b.r1.4Ag0001763	0.0134619	1.51229
NewGene_13348	0.00608246	-1.45587
NewGene_14690	0.000133552	2.33358
NewGene_3888	0.0425866	0.612581
AVESA.00001b.r1.5Ag0002505	0.026839	1.40934
AVESA.00001b.r1.2Dg0002055	0.00755318	0.722421
AVESA.00001b.r1.5Ag0000907	0.00601729	0.725278
NewGene_20456	0.0175628	-1.32847
AVESA.00001b.r1.7Dg0003206	8.7085e-05	1.30233
AVESA.00001b.r1.3Cg0002455	0.00583685	-1.13233
AVESA.00001b.r1.3Dg0002695	6.64301e-09	-2.47398
AVESA.00001b.r1.3Dg0002696	0.000149225	-2.04889
AVESA.00001b.r1.3Dg0000698	1.18927e-10	-2.09728
AVESA.00001b.r1.3Dg0000693	0.0120584	-0.78369
AVESA.00001b.r1.3Dg0000691	0.0447544	0.878975
AVESA.00001b.r1.3Dg0000695	0.00396753	-1.10012
AVESA.00001b.r1.3Dg0000694	1.85042e-06	-2.48923
AVESA.00001b.r1.4Cg0000150	0.0211911	0.762101
AVESA.00001b.r1.7Ag0000147	0.0357257	-1.63112
AVESA.00001b.r1.7Ag0000144	0.00136165	-1.61935
NewGene_33321	4.5972e-10	5.16526
AVESA.00001b.r1.7Dg0000329	0.000167644	0.927864
AVESA.00001b.r1.4Dg0002505	0.00250595	0.966
AVESA.00001b.r1.7Ag0001432	0.0245222	0.946567
AVESA.00001b.r1.7Dg0001632	0.000768949	-0.721906
AVESA.00001b.r1.2Cg0000718	1.84014e-06	2.12926
AVESA.00001b.r1.2Cg0000715	0.049593	1.01329
AVESA.00001b.r1.2Cg0000712	0.00869801	1.79725
AVESA.00001b.r1.7Dg0000589	0.0279036	-0.682675
AVESA.00001b.r1.7Ag0002169	0.0173192	-0.842488
AVESA.00001b.r1.1Dg0002392	0.0178355	-0.763848
AVESA.00001b.r1.1Dg0001612	0.00137839	-0.740566
AVESA.00001b.r1.2Ag0000624	7.56163e-06	1.07252
AVESA.00001b.r1.5Dg0000356	0.0247456	1.1204
NewGene_38081	0.017998	0.934242
AVESA.00001b.r1.5Cg0000002	8.16922e-06	-1.56773
AVESA.00001b.r1.6Ag0002640	0.0273577	0.622685
AVESA.00001b.r1.6Dg0000805	0.00265299	-0.713934
AVESA.00001b.r1.6Dg0000800	0.0381668	1.04949
AVESA.00001b.r1.1Dg0002847	0.00338745	-1.18143
AVESA.00001b.r1.6Cg0001444	0.00467461	1.16182
AVESA.00001b.r1.4Dg0000089	0.000145842	0.998748
AVESA.00001b.r1.4Ag0002370	1.63378e-14	-1.59314
AVESA.00001b.r1.5Ag0000108	0.0466648	1.26077
AVESA.00001b.r1.6Cg0000718	0.0148139	-0.69979
NewGene_26531	0.00994743	1.2473
AVESA.00001b.r1.2Dg0001283	6.14609e-19	1.73897
NewGene_30308	0.0362971	-1.9989
AVESA.00001b.r1.4Cg0002280	0.0383989	-1.20919
AVESA.00001b.r1.1Cg0000387	0.00726737	-1.73244
NewGene_45765	0.000778482	-0.835387
AVESA.00001b.r1.2Dg0002390	0.00458638	0.886943
AVESA.00001b.r1.7Dg0000873	0.000149758	-1.67936
AVESA.00001b.r1.7Ag0002463	1.95239e-06	-1.26917
AVESA.00001b.r1.7Cg0002037	0.0032799	-0.81502
AVESA.00001b.r1.1Ag0003220	0.0192395	0.923717
AVESA.00001b.r1.1Ag0003226	0.0319962	1.5554
AVESA.00001b.r1.1Ag0003229	0.000673245	-1.98424
AVESA.00001b.r1.2Ag0002254	0.0151366	-1.22104
AVESA.00001b.r1.2Ag0002258	0.0371058	0.82514
AVESA.00001b.r1.1Ag0000752	0.0491505	1.11013
AVESA.00001b.r1.1Ag0000754	0.00155466	-1.30674
AVESA.00001b.r1.2Ag0001752	0.00458828	-2.14099
AVESA.00001b.r1.7Cg0002810	0.0204091	-0.672161
NewGene_35805	0.00288623	1.06233
AVESA.00001b.r1.2Cg0000083	0.0109781	1.39941
AVESA.00001b.r1.5Dg0002977	0.0197191	0.92885
NewGene_39660	0.0355466	1.1344
NewGene_40276	0.00711651	1.14246
NewGene_8224	0.0351718	0.807425
NewGene_8220	0.0208862	1.8717
NewGene_16652	0.0179735	-0.830723
NewGene_34257	0.00187003	1.48271
AVESA.00001b.r1.6Ag0002943	0.00304613	1.19942
NewGene_34250	0.0334245	0.655336
AVESA.00001b.r1.7Cg0000086	0.00250692	1.18771
AVESA.00001b.r1.7Cg0000089	0.0488842	-1.23756
AVESA.00001b.r1.6Dg0000100	0.00654614	0.940603
AVESA.00001b.r1.6Dg0000102	3.12983e-07	1.55575
AVESA.00001b.r1.6Ag0000435	0.000668936	-2.67976
AVESA.00001b.r1.7Cg0000595	0.00448635	-0.587221
AVESA.00001b.r1.5Dg0002339	0.00032767	-1.513
AVESA.00001b.r1.4Dg0003429	2.63385e-05	-0.982078
NewGene_49327	0.0259818	-1.62597
NewGene_3236	0.00841883	0.855998
NewGene_3233	0.00313928	1.42035
NewGene_2544	0.000156609	-1.30795
NewGene_41968	0.0209226	0.727692
AVESA.00001b.r1.4Dg0003434	0.00102355	0.901021
AVESA.00001b.r1.2Ag0001502	0.0390237	1.33985
AVESA.00001b.r1.2Dg0000050	4.33608e-12	-1.32206
AVESA.00001b.r1.4Dg0001493	0.00196482	-0.707325
AVESA.00001b.r1.4Dg0001491	0.0101783	-1.49581
AVESA.00001b.r1.4Dg0001496	0.040264	0.785305
AVESA.00001b.r1.4Dg0001494	0.00711651	-2.47122
AVESA.00001b.r1.6Dg0000678	0.00517667	1.18201
AVESA.00001b.r1.4Ag0001307	0.00570751	1.13267
AVESA.00001b.r1.4Ag0000653	0.02183	-0.812416
AVESA.00001b.r1.1Cg0000261	0.000175979	1.14473
NewGene_43205	5.97299e-06	1.12772
NewGene_43202	0.00331002	0.824013
AVESA.00001b.r1.1Ag0001731	0.0270662	-0.717647
AVESA.00001b.r1.5Dg0002454	0.0363658	-1.27867
AVESA.00001b.r1.1Ag0003387	0.0259356	1.09251
AVESA.00001b.r1.1Ag0003382	2.98608e-06	1.29432
AVESA.00001b.r1.5Dg0002451	3.0244e-05	1.01157
AVESA.00001b.r1.2Dg0000878	3.5447e-05	1.10619
AVESA.00001b.r1.7Cg0002590	0.00582968	-0.692424
AVESA.00001b.r1.4Cg0001439	0.0471123	-0.616703
NewGene_34423	0.0497107	1.03359
NewGene_47457	0.0019304	0.668845
AVESA.00001b.r1.1Ag0002419	0.00188098	1.81806
AVESA.00001b.r1.2Ag0001651	6.57806e-05	0.77593
AVESA.00001b.r1.7Cg0001665	0.000536716	-0.924158
NewGene_44832	0.0129346	-1.13365
AVESA.00001b.r1.5Ag0001119	0.020068	0.819105
AVESA.00001b.r1.2Cg0001063	0.0126288	-0.618432
AVESA.00001b.r1.6Cg0001839	2.56916e-09	-1.616
AVESA.00001b.r1.6Cg0001837	0.00449679	0.947878
AVESA.00001b.r1.1Dg0001237	0.00375994	-1.11666
AVESA.00001b.r1.1Dg0003097	0.00341562	-1.11304
AVESA.00001b.r1.4Ag0002920	0.00204764	1.01495
AVESA.00001b.r1.2Dg0001262	1.42174e-12	-1.54103
AVESA.00001b.r1.3Cg0002265	0.020092	-0.901965
NewGene_25463	0.0442258	-0.899599
NewGene_25465	3.43681e-05	-2.19344
AVESA.00001b.r1.5Cg0002821	0.0108509	1.53101
AVESA.00001b.r1.4Dg0002087	0.00937713	1.13493
AVESA.00001b.r1.6Ag0000136	0.00695146	0.997637
NewGene_6052	0.00326234	-1.8915
NewGene_29022	0.0126107	1.00023
NewGene_29029	0.0403538	0.728487
AVESA.00001b.r1.7Dg0002036	7.88444e-09	0.970688
AVESA.00001b.r1.4Dg0002624	0.0259635	0.824698
NewGene_2056	0.000659924	-1.24899
AVESA.00001b.r1.4Cg0000843	0.0138061	-0.702655
NewGene_47108	0.0375815	1.1989
AVESA.00001b.r1.5Ag0002625	0.0145241	1.0128
NewGene_6884	0.0392672	0.787696
AVESA.00001b.r1.3Dg0001854	0.0387738	0.744742
AVESA.00001b.r1.3Dg0001855	0.00112732	1.17392
NewGene_30729	0.000708417	1.36062
AVESA.00001b.r1.3Ag0002186	0.0141279	0.62031
AVESA.00001b.r1.3Ag0002181	3.30539e-05	-1.25714
AVESA.00001b.r1.3Ag0002182	2.11455e-05	-1.54557
AVESA.00001b.r1.7Ag0000165	0.0482255	-0.83061
AVESA.00001b.r1.5Dg0000601	7.30517e-07	-2.43258
AVESA.00001b.r1.1Ag0002990	0.0353452	1.10985
AVESA.00001b.r1.5Dg0003443	0.0249053	-0.872285
NewGene_47798	0.0177077	-4.62763
NewGene_14089	0.00218506	1.44175
AVESA.00001b.r1.6Dg0000555	0.00468792	0.644696
AVESA.00001b.r1.1Dg0003521	0.00766266	0.716862
AVESA.00001b.r1.6Ag0001290	0.00306357	0.947769
AVESA.00001b.r1.6Cg0001118	0.000538844	1.24021
AVESA.00001b.r1.5Cg0001640	0.0377118	0.857029
NewGene_14897	0.00110196	-2.28123
AVESA.00001b.r1.5Cg0002599	1.15636e-06	2.07652
AVESA.00001b.r1.2Cg0001740	6.32082e-05	-0.823637
NewGene_12805	0.00220157	1.75578
AVESA.00001b.r1.4Cg0001902	0.0349557	1.39875
AVESA.00001b.r1.5Cg0000529	0.0406029	-0.942788
AVESA.00001b.r1.5Cg0000520	0.018654	-0.852435
AVESA.00001b.r1.4Cg0002976	0.00235002	0.667968
AVESA.00001b.r1.3Dg0001911	0.00010628	1.07824
NewGene_30815	0.00324561	0.969057
NewGene_834	0.0172266	0.726592
NewGene_835	0.00151413	-2.36383
NewGene_833	0.00339253	-0.765564
NewGene_839	0.0412137	1.8431
AVESA.00001b.r1.3Cg0002243	0.000242568	1.23928
AVESA.00001b.r1.6Ag0002008	0.00164537	0.899909
AVESA.00001b.r1.7Dg0000075	2.2279e-05	-2.03499
NewGene_47806	1.13303e-05	1.56452
AVESA.00001b.r1.2Dg0001777	0.0392695	0.820117
AVESA.00001b.r1.6Cg0002792	9.98951e-07	-1.71081
AVESA.00001b.r1.6Cg0002795	0.00377929	1.93983
AVESA.00001b.r1.6Ag0001724	0.00787489	1.1032
AVESA.00001b.r1.Ung0000423	0.0479191	-0.952957
AVESA.00001b.r1.5Dg0001058	0.000900007	1.26075
AVESA.00001b.r1.7Ag0002338	3.44284e-14	-2.38463
AVESA.00001b.r1.7Ag0002332	0.0156169	1.11785
NewGene_25669	0.0284928	0.813003
AVESA.00001b.r1.6Ag0000096	2.04678e-07	1.17818
AVESA.00001b.r1.3Ag0002061	0.0026352	1.34858
AVESA.00001b.r1.6Cg0000554	0.000368599	1.48416
NewGene_42392	0.0489482	-2.06807
NewGene_39148	0.000805576	-1.86282
AVESA.00001b.r1.7Cg0000913	0.034359	-0.880494
NewGene_14170	0.0467335	-1.03647
NewGene_14176	0.000773042	1.1387
AVESA.00001b.r1.5Cg0002414	0.0155244	2.36566
AVESA.00001b.r1.5Cg0002413	0.0171005	0.606256
AVESA.00001b.r1.3Cg0001562	1.52334e-06	-2.45816
NewGene_10505	0.00983207	1.85994
AVESA.00001b.r1.5Ag0001576	1.68301e-05	1.4437
AVESA.00001b.r1.3Dg0000319	0.0166987	-0.886001
AVESA.00001b.r1.5Ag0001572	0.0138494	1.04238
NewGene_7566	0.0177202	1.00222
AVESA.00001b.r1.4Ag0000969	0.011783	-0.696045
AVESA.00001b.r1.4Cg0003368	0.0116704	1.07676
AVESA.00001b.r1.2Ag0001971	0.000116906	-1.65472
AVESA.00001b.r1.4Ag0000380	0.000295587	1.10832
AVESA.00001b.r1.4Cg0002012	0.00174999	1.14293
AVESA.00001b.r1.4Cg0002018	8.68982e-05	1.7635
NewGene_23435	0.000131172	-1.84888
AVESA.00001b.r1.7Cg0002663	0.0420839	0.801363
AVESA.00001b.r1.7Cg0002660	0.000166053	1.34984
NewGene_36332	0.0386832	0.739908
AVESA.00001b.r1.6Ag0003251	0.00202321	0.808271
NewGene_22740	0.000175616	-1.72591
AVESA.00001b.r1.5Ag0001967	0.0215901	-0.629602
AVESA.00001b.r1.4Ag0001816	0.00301373	-0.715429
AVESA.00001b.r1.2Ag0002066	3.88941e-10	-2.40181
AVESA.00001b.r1.1Ag0001213	0.00493224	-1.09441
AVESA.00001b.r1.2Cg0001572	0.0120527	-0.819534
AVESA.00001b.r1.7Ag0001729	0.00230022	1.10998
AVESA.00001b.r1.1Dg0003174	0.0027994	-0.888993
AVESA.00001b.r1.3Cg0000364	2.01827e-10	-1.44223
AVESA.00001b.r1.3Cg0000369	0.00829659	-0.668598
AVESA.00001b.r1.2Ag0000039	0.0450063	1.76922
AVESA.00001b.r1.5Dg0001579	9.83043e-06	-1.12109
AVESA.00001b.r1.5Dg0000225	0.0236971	1.13583
AVESA.00001b.r1.5Cg0001848	0.0433384	1.22015
AVESA.00001b.r1.1Dg0000890	0.00289435	-0.846936
NewGene_37274	0.00798875	1.01113
AVESA.00001b.r1.6Dg0000398	0.0208916	0.90457
NewGene_41586	0.00938353	-2.1674
AVESA.00001b.r1.5Dg0002261	0.0385742	-2.41172
AVESA.00001b.r1.3Ag0000305	0.0322066	-0.955103
AVESA.00001b.r1.3Cg0002008	1.50788e-05	0.836319
AVESA.00001b.r1.6Dg0001115	0.00371891	0.906335
AVESA.00001b.r1.5Ag0000543	0.00143236	0.731196
AVESA.00001b.r1.5Dg0001909	0.00285899	1.0155
AVESA.00001b.r1.2Dg0001945	0.0398758	-0.832321
AVESA.00001b.r1.7Dg0002746	0.0335171	0.703047
AVESA.00001b.r1.4Ag0001954	0.00959948	1.14868
AVESA.00001b.r1.2Dg0002587	0.00284005	-0.668791
AVESA.00001b.r1.4Cg0000770	1.27945e-10	-3.1925
AVESA.00001b.r1.4Cg0002731	0.0118954	0.638067
AVESA.00001b.r1.4Cg0002733	0.000639038	1.28016
AVESA.00001b.r1.4Cg0002736	1.79968e-10	-1.29159
AVESA.00001b.r1.5Ag0002333	0.0283391	-0.880172
NewGene_33940	0.0254031	0.873855
NewGene_33944	0.023039	-1.00233
NewGene_5207	0.021193	0.723129
NewGene_5203	0.0249685	-0.768007
AVESA.00001b.r1.2Cg0001807	5.12827e-05	1.71908
AVESA.00001b.r1.6Cg0000909	0.0182957	-0.790266
AVESA.00001b.r1.2Cg0000106	0.0116799	1.01888
AVESA.00001b.r1.7Ag0000776	0.00339973	0.771502
AVESA.00001b.r1.6Ag0002427	1.19478e-15	3.65628
AVESA.00001b.r1.1Ag0001398	0.0054399	0.704534
AVESA.00001b.r1.5Cg0001537	0.013049	-1.0729
AVESA.00001b.r1.5Cg0001531	0.0397631	1.01923
AVESA.00001b.r1.5Cg0001539	0.0147073	-0.737349
AVESA.00001b.r1.7Dg0000396	1.28544e-11	-2.9716
AVESA.00001b.r1.7Dg0000392	0.00437724	-0.779124
AVESA.00001b.r1.7Dg0000390	0.00246556	0.963955
NewGene_8133	0.0247751	0.718996
AVESA.00001b.r1.3Cg0001196	0.0219246	0.934237
AVESA.00001b.r1.5Dg0000526	0.00386019	1.29924
AVESA.00001b.r1.3Dg0001126	0.0192518	1.36073
NewGene_49467	0.000185404	2.08999
NewGene_49462	0.00180536	1.02475
NewGene_13682	0.0286405	-0.839855
AVESA.00001b.r1.3Ag0001063	0.00304318	-0.915361
AVESA.00001b.r1.6Dg0000218	0.0298355	1.24147
AVESA.00001b.r1.1Cg0001290	0.0160622	0.687227
AVESA.00001b.r1.2Dg0000610	5.32068e-05	1.30908
AVESA.00001b.r1.4Cg0002038	0.0229337	-0.73505
AVESA.00001b.r1.2Cg0000196	3.84857e-06	-1.94161
NewGene_33890	1.63281e-13	-2.87645
AVESA.00001b.r1.6Ag0000331	0.0167662	0.891553
AVESA.00001b.r1.4Dg0000036	0.00793474	0.88269
AVESA.00001b.r1.7Dg0000357	0.000233672	2.11095
AVESA.00001b.r1.3Ag0001000	0.0139405	1.5581
AVESA.00001b.r1.3Ag0001007	0.0476028	0.700275
NewGene_39800	0.0110039	-1.8524
AVESA.00001b.r1.7Ag0000727	0.0348052	-1.2234
AVESA.00001b.r1.1Dg0002458	0.010081	1.54755
AVESA.00001b.r1.2Cg0001782	0.0388466	-1.30941
NewGene_45595	7.538e-06	1.89288
AVESA.00001b.r1.6Ag0003097	0.029597	-0.630712
NewGene_13914	0.0033517	-4.19853
AVESA.00001b.r1.6Ag0000691	0.0140341	0.878406
NewGene_34519	0.0441303	-2.3856
NewGene_45965	2.61797e-05	1.51679
AVESA.00001b.r1.2Dg0001746	0.0362674	1.09028
AVESA.00001b.r1.2Ag0001837	0.0496058	0.788517
NewGene_18006	0.00241671	1.0774
NewGene_18007	4.9724e-05	1.85413
AVESA.00001b.r1.5Ag0000336	0.0230677	-0.799785
AVESA.00001b.r1.5Ag0000339	7.46895e-33	2.61732
AVESA.00001b.r1.5Ag0001060	0.0150856	0.835754
AVESA.00001b.r1.6Dg0001417	8.62364e-06	2.00609
AVESA.00001b.r1.7Ag0002071	0.0159036	-0.713742
NewGene_11184	0.0187063	-1.19535
NewGene_11181	0.000545957	1.83476
NewGene_19758	0.0295403	-0.961135
NewGene_27580	0.00275742	0.952124
NewGene_21322	0.0294209	0.716183
AVESA.00001b.r1.6Cg0001735	0.00052119	1.02307
AVESA.00001b.r1.4Ag0002815	0.0156257	1.19414
AVESA.00001b.r1.1Cg0000446	0.0391302	-1.17942
AVESA.00001b.r1.7Dg0002583	0.0442655	0.684012
AVESA.00001b.r1.6Dg0001674	0.02148	-0.948252
NewGene_42760	0.00632777	0.991933
AVESA.00001b.r1.6Cg0002109	0.000409371	1.16785
AVESA.00001b.r1.4Cg0003085	7.98561e-08	1.68116
NewGene_4561	0.000520982	2.03157
NewGene_21652	0.00209478	-1.22621
AVESA.00001b.r1.4Cg0002358	0.000113222	1.55547
AVESA.00001b.r1.4Cg0002359	3.92882e-05	1.72241
AVESA.00001b.r1.2Dg0002245	1.38076e-10	1.28025
NewGene_20267	0.0134407	1.48437
AVESA.00001b.r1.5Dg0000111	0.00337547	-0.839582
AVESA.00001b.r1.5Dg0000118	0.0157798	0.934025
AVESA.00001b.r1.3Cg0000863	0.0286581	0.852487
NewGene_40122	0.0141832	1.17662
NewGene_47226	0.0106944	0.950796
AVESA.00001b.r1.3Cg0002649	0.0269827	0.959221
NewGene_37142	0.0288579	0.819189
NewGene_37149	9.17318e-05	-0.949834
NewGene_47487	0.00476551	1.24134
NewGene_39005	0.0327813	-0.730787
NewGene_46571	0.0436764	-1.09788
AVESA.00001b.r1.6Dg0001336	0.0377119	0.881404
AVESA.00001b.r1.6Dg0001338	0.0292095	0.690887
AVESA.00001b.r1.5Ag0000271	0.0105928	0.730516
NewGene_49284	0.0345975	-1.23039
NewGene_25935	0.0016511	2.02726
AVESA.00001b.r1.3Cg0000082	0.0385398	-0.738604
AVESA.00001b.r1.2Cg0002502	6.66643e-19	5.19962
AVESA.00001b.r1.2Cg0002506	3.57586e-05	1.95385
NewGene_11881	5.226e-11	2.00176
AVESA.00001b.r1.6Cg0001205	0.0197974	1.42895
AVESA.00001b.r1.3Cg0001359	0.0410002	-0.640877
NewGene_21827	0.000663827	1.1878
NewGene_12394	7.55923e-05	1.52714
NewGene_12395	0.000707058	1.78759
AVESA.00001b.r1.5Cg0000231	0.000457472	-1.32574
NewGene_33470	7.46895e-33	5.48942
AVESA.00001b.r1.2Ag0002492	0.021588	0.587817
AVESA.00001b.r1.7Ag0000801	3.08192e-05	3.34531
NewGene_4841	0.00106903	1.77859
AVESA.00001b.r1.4Dg0002075	0.0129362	-1.44724
AVESA.00001b.r1.4Dg0002071	3.71102e-06	1.29764
AVESA.00001b.r1.3Ag0001438	0.00157753	0.822538
AVESA.00001b.r1.4Dg0002226	0.0247089	-1.07031
AVESA.00001b.r1.1Ag0002755	0.010619	-0.738708
AVESA.00001b.r1.1Ag0002752	0.0280613	-0.797732
AVESA.00001b.r1.1Ag0002758	0.00866387	-0.682576
AVESA.00001b.r1.7Cg0000465	2.25114e-13	1.75464
AVESA.00001b.r1.1Dg0000699	0.00467885	-1.90801
NewGene_19520	0.00348581	-1.16293
AVESA.00001b.r1.1Dg0003346	9.11587e-12	-1.87539
AVESA.00001b.r1.1Dg0003345	0.00428345	-0.608361
AVESA.00001b.r1.1Dg0003349	0.00193556	-1.07776
AVESA.00001b.r1.6Ag0000386	2.81761e-07	1.45916
AVESA.00001b.r1.6Cg0001777	0.0273103	1.05616
AVESA.00001b.r1.5Dg0000831	4.00473e-11	-2.84975
AVESA.00001b.r1.Ung0000107	0.00740698	1.46921
AVESA.00001b.r1.Ung0000105	0.0314396	1.28307
NewGene_49976	0.00161033	-0.95391
AVESA.00001b.r1.4Cg0001818	1.18946e-07	-1.93028
AVESA.00001b.r1.4Ag0002354	0.00877878	-0.870254
AVESA.00001b.r1.4Cg0001857	5.63023e-06	2.49946
AVESA.00001b.r1.5Cg0001075	0.00136165	1.45746
AVESA.00001b.r1.1Cg0001164	0.00390253	1.67335
NewGene_50011	0.00246628	-0.763885
NewGene_40445	0.0157627	-1.03997
AVESA.00001b.r1.5Cg0002529	7.80366e-08	-1.63982
AVESA.00001b.r1.4Dg0003634	0.0373229	0.672951
AVESA.00001b.r1.4Dg0003631	0.00222566	0.848743
AVESA.00001b.r1.4Dg0003632	0.00209478	1.3538
AVESA.00001b.r1.4Dg0003639	0.0349745	1.0557
AVESA.00001b.r1.2Dg0000611	0.00258395	1.05742
AVESA.00001b.r1.4Ag0001149	0.00401779	1.72401
AVESA.00001b.r1.4Ag0001145	0.0252833	-0.66843
AVESA.00001b.r1.4Ag0001146	0.0331913	-1.20244
NewGene_25101	0.0466219	0.851737
AVESA.00001b.r1.2Dg0001569	0.0155144	-1.30776
AVESA.00001b.r1.Ung0000085	0.0338345	0.737192
AVESA.00001b.r1.Ung0000081	0.0309971	-0.953291
NewGene_36682	0.00448013	0.854426
NewGene_23509	0.00182064	0.879606
AVESA.00001b.r1.5Dg0002061	4.9724e-05	1.37335
AVESA.00001b.r1.7Cg0000954	0.0149446	-0.639004
AVESA.00001b.r1.2Cg0000941	0.0220564	0.713445
AVESA.00001b.r1.3Cg0002850	2.09392e-16	2.08178
NewGene_889	7.24064e-23	-4.6997
AVESA.00001b.r1.1Dg0001845	0.000521992	1.71944
AVESA.00001b.r1.1Dg0001840	0.049608	1.13624
AVESA.00001b.r1.4Cg0000379	0.00612554	-0.613261
AVESA.00001b.r1.4Cg0000372	0.00823387	-1.05025
AVESA.00001b.r1.2Cg0002392	1.05378e-07	-1.44629
AVESA.00001b.r1.2Cg0002395	0.00586143	-0.705399
AVESA.00001b.r1.1Ag0001102	0.000104426	-1.39776
AVESA.00001b.r1.1Dg0000719	0.00418707	-0.807767
NewGene_2159	0.000130725	1.38948
AVESA.00001b.r1.1Dg0002717	0.000274268	1.69458
AVESA.00001b.r1.1Dg0002713	4.23337e-05	-2.02604
AVESA.00001b.r1.7Dg0000106	0.000475735	-0.984365
AVESA.00001b.r1.7Dg0000101	0.0334149	0.640837
AVESA.00001b.r1.7Ag0002386	0.0411425	-1.2676
AVESA.00001b.r1.7Ag0002385	0.00534539	-0.863481
AVESA.00001b.r1.5Cg0003105	0.00191405	1.64319
AVESA.00001b.r1.6Cg0000585	0.000188546	-1.83887
AVESA.00001b.r1.1Dg0001438	0.00313817	1.18062
AVESA.00001b.r1.1Cg0000116	0.0021843	-1.06543
AVESA.00001b.r1.5Dg0003288	0.037056	0.846614
NewGene_46113	6.91231e-06	-2.76347
NewGene_46112	1.73277e-09	2.69801
AVESA.00001b.r1.5Ag0001303	0.0229517	0.901862
AVESA.00001b.r1.4Dg0001913	0.0416011	-0.73993
AVESA.00001b.r1.4Dg0001919	0.0103567	-0.93453
NewGene_31979	0.0460648	-1.05108
AVESA.00001b.r1.7Ag0000439	0.000764024	-1.22888
AVESA.00001b.r1.3Dg0000588	0.024779	-1.00786
AVESA.00001b.r1.1Cg0001457	0.0014942	-0.649288
AVESA.00001b.r1.1Ag0001438	0.0118478	0.915443
AVESA.00001b.r1.5Ag0002024	0.0085101	0.934381
AVESA.00001b.r1.4Ag0000996	0.000223336	-2.04866
AVESA.00001b.r1.4Ag0000997	0.00554515	1.15662
AVESA.00001b.r1.4Ag0000992	0.00263247	0.73981
AVESA.00001b.r1.4Dg0001134	0.000227766	-1.10493
NewGene_30520	0.0307093	-3.03768
AVESA.00001b.r1.7Dg0000477	2.64031e-25	5.93389
AVESA.00001b.r1.7Dg0000475	0.000664238	-0.646025
AVESA.00001b.r1.2Cg0002627	0.0154002	1.12865
AVESA.00001b.r1.3Ag0001834	2.99892e-05	0.854479
AVESA.00001b.r1.7Ag0002816	0.0370226	0.960585
AVESA.00001b.r1.2Dg0001064	0.0300439	0.679599
AVESA.00001b.r1.2Ag0000650	0.00701855	-0.69759
AVESA.00001b.r1.2Ag0000652	0.000576547	0.98008
AVESA.00001b.r1.2Cg0000043	0.00235656	-0.939284
AVESA.00001b.r1.4Cg0000261	1.3575e-14	-2.7328
AVESA.00001b.r1.2Ag0002659	0.00103987	1.88202
AVESA.00001b.r1.7Dg0002234	2.96302e-08	-1.27192
AVESA.00001b.r1.1Dg0001145	0.0334721	-0.989394
AVESA.00001b.r1.6Cg0002467	0.048683	0.763143
AVESA.00001b.r1.6Cg0002460	0.00262007	0.960573
AVESA.00001b.r1.4Cg0001405	0.000133884	1.80187
AVESA.00001b.r1.2Ag0002239	0.00536084	-1.16295
AVESA.00001b.r1.6Ag0000141	3.28927e-06	-1.22171
AVESA.00001b.r1.6Ag0001901	0.00375598	-1.07438
AVESA.00001b.r1.1Cg0000092	0.00342494	-1.14296
NewGene_14643	0.00686334	0.784716
AVESA.00001b.r1.5Ag0003209	0.00458904	0.696332
NewGene_10813	0.0114888	0.662921
NewGene_43486	0.00189559	0.878622
NewGene_49104	5.20301e-05	1.71238
NewGene_22283	0.00152865	2.70093
AVESA.00001b.r1.3Dg0001397	0.028923	0.724342
AVESA.00001b.r1.1Cg0000874	0.00826479	1.1113
AVESA.00001b.r1.7Ag0000199	0.0253744	-0.768753
AVESA.00001b.r1.3Ag0000443	1.22478e-05	1.05255
AVESA.00001b.r1.3Ag0000448	1.14227e-35	-2.81015
AVESA.00001b.r1.1Dg0000562	0.00776698	-1.67933
AVESA.00001b.r1.2Dg0000270	0.00522482	1.3481
AVESA.00001b.r1.7Dg0000695	4.12791e-13	-3.3431
NewGene_32601	0.0496441	0.843433
AVESA.00001b.r1.5Dg0000388	0.0117774	-0.82287
AVESA.00001b.r1.5Dg0000382	0.00225241	-0.892705
NewGene_18951	7.6333e-05	1.19077
AVESA.00001b.r1.4Cg0002930	0.00693345	-0.741674
AVESA.00001b.r1.6Ag0002212	0.0186111	-0.717419
AVESA.00001b.r1.2Ag0001033	2.01211e-06	1.64828
AVESA.00001b.r1.6Cg0003274	0.00557213	2.4221
AVESA.00001b.r1.6Cg0003276	2.73767e-05	-2.01157
NewGene_38078	0.0227809	1.55312
AVESA.00001b.r1.7Dg0003302	0.0411718	0.981571
AVESA.00001b.r1.3Cg0000458	0.000312618	-1.65328
AVESA.00001b.r1.3Cg0000459	0.00539807	1.20841
NewGene_35557	0.0255651	-0.815929
AVESA.00001b.r1.7Dg0001128	0.034628	-1.01392
NewGene_10745	5.38848e-06	-5.64397
AVESA.00001b.r1.4Ag0002323	0.0164432	1.56251
AVESA.00001b.r1.4Dg0001780	0.031167	-0.889271
AVESA.00001b.r1.5Dg0002824	0.0267724	0.85647
AVESA.00001b.r1.5Dg0002828	0.0486877	-0.745924
AVESA.00001b.r1.1Ag0002691	9.88608e-05	-1.23198
AVESA.00001b.r1.1Ag0000508	0.0280925	1.10609
AVESA.00001b.r1.7Dg0002772	0.00960386	-1.06934
AVESA.00001b.r1.2Dg0002322	7.09345e-09	3.1682
AVESA.00001b.r1.5Ag0000852	0.000168234	-0.75293
AVESA.00001b.r1.5Ag0000851	0.00176867	-0.669574
AVESA.00001b.r1.5Ag0000856	1.47068e-11	-1.40495
AVESA.00001b.r1.1Cg0000532	0.0373229	1.6093
AVESA.00001b.r1.3Dg0002743	0.0321598	-0.588044
AVESA.00001b.r1.7Ag0001074	0.00342103	1.95413
AVESA.00001b.r1.5Dg0003123	0.000277926	1.39789
AVESA.00001b.r1.7Cg0001929	0.00910769	1.14494
AVESA.00001b.r1.1Ag0001454	0.0027026	1.17287
AVESA.00001b.r1.1Dg0000247	0.0416009	1.2565
AVESA.00001b.r1.6Cg0002031	0.0218993	-1.11939
AVESA.00001b.r1.3Ag0000764	0.0102457	0.914231
AVESA.00001b.r1.3Ag0001643	0.0278663	-0.941279
NewGene_35029	0.0124008	0.856779
AVESA.00001b.r1.5Dg0000025	0.00341304	-0.65875
NewGene_46215	0.0489891	5.22688
AVESA.00001b.r1.5Cg0000373	0.000113633	1.48922
AVESA.00001b.r1.7Cg0001380	0.0489181	1.27664
AVESA.00001b.r1.7Cg0001382	0.0159491	1.02521
[truncated: 3,976 more rows]

## Sheet: 40LD_vs_40SD
Supplementary Table 5. Total differentially expressed genes (DEGs) identified under 40-day long-day and short-day photoperiods.
GeneID	FDR	log2FC
AVESA.00001b.r1.5Dg0002842	0.032077	-1.17389
AVESA.00001b.r1.3Cg0000191	0.00185186	-2.54511
AVESA.00001b.r1.3Ag0002054	0.0218773	1.1631
NewGene_153	0.0320116	-2.4581
AVESA.00001b.r1.6Ag0003042	4.80845e-08	3.22504
NewGene_47385	0.0376459	1.18434
NewGene_49078	0.0425262	-1.80501
NewGene_3277	3.22534e-06	-3.29571
NewGene_1697	0.0148377	2.11586
AVESA.00001b.r1.4Dg0003292	0.00588135	-1.24769
AVESA.00001b.r1.4Dg0002747	0.0155177	1.35426
AVESA.00001b.r1.2Cg0002899	1.03203e-12	-10.5752
AVESA.00001b.r1.1Dg0003611	0.00321643	-1.36095
NewGene_39939	2.20458e-07	-5.09721
NewGene_34871	0.0159982	1.87327
AVESA.00001b.r1.5Dg0000163	0.0209326	1.19699
AVESA.00001b.r1.1Ag0001772	3.3918e-05	-1.5454
AVESA.00001b.r1.2Dg0000832	0.0128929	-0.814235
NewGene_33774	0.0149765	1.60947
AVESA.00001b.r1.7Ag0001427	0.0309006	1.74279
AVESA.00001b.r1.7Ag0002585	6.2612e-14	4.83213
NewGene_47417	0.0218761	2.19686
AVESA.00001b.r1.1Ag0002457	0.000630196	2.55954
AVESA.00001b.r1.7Cg0000578	0.0418641	-0.89064
AVESA.00001b.r1.6Dg0000653	0.0194115	-0.678721
AVESA.00001b.r1.6Dg0000657	0.0362853	-1.58273
AVESA.00001b.r1.2Cg0002597	0.00995225	1.71846
AVESA.00001b.r1.5Ag0001154	0.00707442	-2.29861
AVESA.00001b.r1.5Ag0001150	0.00803506	-2.29562
AVESA.00001b.r1.6Dg0001527	0.00190874	1.63447
AVESA.00001b.r1.6Dg0001526	0.0160849	1.61725
AVESA.00001b.r1.7Ag0002721	0.00592488	-2.1882
NewGene_2032	0.00441228	1.9942
AVESA.00001b.r1.1Dg0001443	3.13158e-05	2.65461
AVESA.00001b.r1.4Dg0002835	0.0466294	-0.831207
AVESA.00001b.r1.5Cg0000285	0.0339647	0.933039
AVESA.00001b.r1.4Ag0002969	0.0425539	-1.08025
AVESA.00001b.r1.4Ag0000189	0.0397229	-0.878562
AVESA.00001b.r1.5Cg0001131	0.00905483	0.82091
AVESA.00001b.r1.2Dg0000584	0.0397229	-1.80003
NewGene_6019	0.0407719	1.41266
NewGene_6016	0.000109581	2.88952
AVESA.00001b.r1.3Dg0000382	0.0362416	-2.16355
AVESA.00001b.r1.3Dg0000387	0.0195746	-2.40861
AVESA.00001b.r1.6Cg0003123	0.0214243	1.77727
AVESA.00001b.r1.1Ag0002125	0.000619154	2.17904
NewGene_35205	0.0197323	1.67976
AVESA.00001b.r1.2Ag0001006	0.0495524	0.650371
NewGene_9546	0.0467135	-1.46435
AVESA.00001b.r1.5Dg0001112	0.0362416	0.905857
AVESA.00001b.r1.5Dg0000644	0.00535358	-1.63667
AVESA.00001b.r1.3Ag0002149	1.4359e-11	2.88574
AVESA.00001b.r1.2Dg0003463	0.03939	-0.994821
AVESA.00001b.r1.3Cg0002991	0.000915899	-2.54701
AVESA.00001b.r1.1Ag0003600	0.00534317	2.65057
AVESA.00001b.r1.7Ag0001337	0.0175087	-2.54017
AVESA.00001b.r1.7Ag0001335	0.00746111	-1.32416
AVESA.00001b.r1.2Cg0002252	0.0323637	1.63258
NewGene_40439	0.00333587	-2.6786
AVESA.00001b.r1.3Dg0000504	0.038911	-1.45922
AVESA.00001b.r1.4Ag0003746	3.38651e-19	5.62707
AVESA.00001b.r1.7Dg0002349	0.000155539	-3.26841
NewGene_4971	0.00588135	2.19469
NewGene_30855	0.0117311	1.54089
AVESA.00001b.r1.6Ag0003311	0.00460221	1.02085
AVESA.00001b.r1.6Ag0003312	0.00113713	-1.16406
AVESA.00001b.r1.6Ag0002040	0.0162552	-1.58181
AVESA.00001b.r1.2Dg0000468	0.0293983	-1.01019
AVESA.00001b.r1.5Ag0000213	0.039459	1.24619
AVESA.00001b.r1.4Cg0000303	0.0128359	-1.43273
AVESA.00001b.r1.4Cg0000302	0.000984249	-2.5773
AVESA.00001b.r1.1Ag0001197	0.00502202	1.24048
NewGene_47844	0.00141288	0.981884
AVESA.00001b.r1.4Cg0003651	0.0225957	1.08624
AVESA.00001b.r1.7Dg0000191	0.0169471	-1.68585
AVESA.00001b.r1.7Dg0000195	0.0201974	-2.57808
AVESA.00001b.r1.7Ag0001646	0.0145571	-1.02346
AVESA.00001b.r1.6Ag0001761	0.00441254	-1.59205
AVESA.00001b.r1.4Ag0000913	0.0343508	1.60173
AVESA.00001b.r1.5Cg0003197	0.0379962	-1.4192
AVESA.00001b.r1.5Cg0003199	0.00120053	1.54555
AVESA.00001b.r1.4Dg0001310	0.0103926	-1.1181
AVESA.00001b.r1.1Dg0002122	0.00314774	-0.915658
NewGene_10973	0.0446391	1.29728
AVESA.00001b.r1.4Dg0001319	0.00136138	-1.51046
NewGene_41627	0.00201678	3.30078
NewGene_41624	4.99682e-05	4.01028
AVESA.00001b.r1.5Dg0002188	0.0236048	-1.01156
AVESA.00001b.r1.5Cg0002458	0.00887807	2.61859
AVESA.00001b.r1.4Dg0001969	0.0397229	1.68359
AVESA.00001b.r1.4Dg0002432	0.0116617	2.23747
AVESA.00001b.r1.4Dg0002438	0.0132476	0.920801
NewGene_23840	0.00131445	2.79814
NewGene_23841	7.02856e-05	4.41982
NewGene_34215	0.0136806	1.2059
NewGene_20783	0.0498917	1.20266
NewGene_20788	0.0494354	-0.842618
NewGene_4010	0.0273639	1.21377
AVESA.00001b.r1.7Cg0002623	3.6543e-11	2.68443
NewGene_36377	0.0184129	1.23894
AVESA.00001b.r1.2Dg0002914	0.00430866	-1.47228
AVESA.00001b.r1.7Ag0002418	0.0475871	-2.40787
AVESA.00001b.r1.1Dg0000447	0.00330733	-1.17542
AVESA.00001b.r1.7Ag0000325	0.0116249	-2.23501
AVESA.00001b.r1.3Ag0001797	0.00266111	2.55209
AVESA.00001b.r1.5Cg0003252	0.0473295	-0.658904
AVESA.00001b.r1.2Dg0002700	0.0116964	-2.74303
NewGene_43722	0.0136806	-1.75285
AVESA.00001b.r1.5Cg0000757	1.12948e-05	4.15386
NewGene_749	0.00168477	-3.38666
NewGene_13523	0.0395567	-1.70966
AVESA.00001b.r1.3Cg0001804	0.0438267	1.60192
AVESA.00001b.r1.3Cg0001805	0.0146606	-0.804908
AVESA.00001b.r1.Ung0000135	0.00053614	3.30331
AVESA.00001b.r1.4Dg0000919	0.0217398	-0.860332
AVESA.00001b.r1.4Dg0000910	0.0411461	2.96359
NewGene_14195	0.00751005	1.56064
AVESA.00001b.r1.7Dg0003228	0.023957	2.01227
AVESA.00001b.r1.7Dg0003225	0.0441838	-1.32978
AVESA.00001b.r1.6Dg0001007	0.00104189	-0.952049
AVESA.00001b.r1.2Dg0001906	2.65877e-05	-1.75772
AVESA.00001b.r1.7Dg0002787	0.00571762	2.99367
AVESA.00001b.r1.7Dg0002785	0.0301892	1.64545
AVESA.00001b.r1.4Cg0003427	3.94245e-05	-1.53195
AVESA.00001b.r1.4Cg0003421	0.0251937	-0.725727
AVESA.00001b.r1.4Ag0001990	0.00341034	1.4241
AVESA.00001b.r1.4Cg0000733	0.00399061	1.66344
AVESA.00001b.r1.4Cg0003281	0.0295232	-0.645272
AVESA.00001b.r1.2Dg0000281	0.000292697	-1.6726
NewGene_29930	7.75667e-05	1.25409
AVESA.00001b.r1.2Ag0001891	0.0458368	-0.862234
NewGene_32692	0.0171969	1.08779
AVESA.00001b.r1.3Dg0002048	0.00367925	-1.99131
AVESA.00001b.r1.3Dg0002042	0.0271116	-1.02646
AVESA.00001b.r1.6Cg0000947	0.00895804	1.90505
AVESA.00001b.r1.6Cg0000945	0.00978217	-1.51379
NewGene_33129	0.0476906	1.99022
AVESA.00001b.r1.3Ag0000657	0.0135402	-1.27024
AVESA.00001b.r1.3Ag0000658	0.00195796	-2.4318
NewGene_34690	0.0198162	1.84166
AVESA.00001b.r1.1Ag0002248	0.0220103	-1.29757
NewGene_48539	0.000399401	-2.50412
NewGene_40707	0.0450129	1.12321
AVESA.00001b.r1.3Cg0001778	0.0461506	0.880612
AVESA.00001b.r1.3Cg0002067	0.0018819	1.80643
AVESA.00001b.r1.5Cg0002084	0.00460221	2.10403
AVESA.00001b.r1.3Cg0000289	0.0175087	3.01161
NewGene_8179	0.00212311	-1.67368
AVESA.00001b.r1.4Ag0001605	0.00241981	-1.159
AVESA.00001b.r1.4Ag0001603	0.00773835	2.10617
AVESA.00001b.r1.4Ag0000555	0.021996	-1.35039
AVESA.00001b.r1.4Ag0000556	9.529e-07	-4.02046
AVESA.00001b.r1.5Ag0002469	0.0110863	1.85448
NewGene_7997	0.00466729	-0.889057
AVESA.00001b.r1.2Dg0000973	0.011098	-1.02742
AVESA.00001b.r1.2Ag0002297	0.0022225	1.66636
AVESA.00001b.r1.2Ag0000952	0.00816143	-1.30238
AVESA.00001b.r1.2Ag0002298	0.0104801	1.0992
NewGene_27071	0.0269396	1.64366
NewGene_31890	0.0284945	1.26841
AVESA.00001b.r1.5Dg0002953	0.0220986	-0.69048
AVESA.00001b.r1.3Ag0000715	0.00900709	-1.6718
AVESA.00001b.r1.3Ag0000714	0.00887743	-1.70984
AVESA.00001b.r1.7Dg0001534	0.0281697	1.90721
AVESA.00001b.r1.3Ag0001042	0.00355407	-1.75483
AVESA.00001b.r1.3Ag0001043	0.0152695	-1.19743
NewGene_15563	0.0142726	1.5655
AVESA.00001b.r1.6Ag0002980	4.55888e-06	-11.9359
AVESA.00001b.r1.6Ag0002361	0.036515	1.12569
AVESA.00001b.r1.7Cg0001317	0.0432931	-1.23712
AVESA.00001b.r1.5Dg0002562	0.00229574	-1.17564
AVESA.00001b.r1.6Dg0000725	0.000203511	-1.07279
AVESA.00001b.r1.5Cg0002985	0.000281615	-2.79939
AVESA.00001b.r1.5Cg0002986	0.0240831	1.46341
NewGene_3456	0.0142726	-2.09323
AVESA.00001b.r1.6Cg0002419	0.00570836	1.54541
NewGene_26636	0.0212902	1.17078
AVESA.00001b.r1.4Dg0002904	0.0301137	1.23436
AVESA.00001b.r1.5Ag0002782	0.00689115	-1.81835
AVESA.00001b.r1.5Ag0002783	0.0152815	-2.67009
AVESA.00001b.r1.1Cg0000407	0.0016691	1.88411
AVESA.00001b.r1.7Ag0002494	0.00554521	-2.34998
AVESA.00001b.r1.3Ag0002226	0.0200382	-0.971261
AVESA.00001b.r1.7Ag0000729	0.00599085	-1.05349
NewGene_36488	1.60884e-10	-4.04462
NewGene_36482	0.03842	1.76887
AVESA.00001b.r1.3Dg0001141	0.045376	1.1695
AVESA.00001b.r1.4Dg0002171	0.0244885	1.52301
AVESA.00001b.r1.4Ag0002003	0.00097483	-1.47382
NewGene_22656	0.0168451	1.38148
AVESA.00001b.r1.5Cg0002612	0.0362853	-1.86195
AVESA.00001b.r1.4Cg0002319	0.00875129	-1.26538
AVESA.00001b.r1.2Dg0002204	1.67824e-10	-3.44883
AVESA.00001b.r1.5Dg0001602	0.046922	-0.815907
AVESA.00001b.r1.5Dg0001606	0.0411136	1.22979
AVESA.00001b.r1.7Cg0002340	0.0243527	1.3369
AVESA.00001b.r1.5Ag0002814	0.0208456	-1.31235
AVESA.00001b.r1.5Ag0002819	0.0130379	1.23426
NewGene_41520	1.09223e-07	-6.00896
AVESA.00001b.r1.6Dg0000683	0.0236562	-0.716231
AVESA.00001b.r1.6Dg0000681	0.011367	1.57888
NewGene_38466	0.000524307	2.50727
AVESA.00001b.r1.5Cg0001810	0.0357096	1.22481
AVESA.00001b.r1.6Cg0001241	0.0376928	-0.876907
AVESA.00001b.r1.4Dg0000200	0.00433332	0.829899
NewGene_22987	0.0118264	2.08445
AVESA.00001b.r1.4Ag0000795	0.00487025	0.925344
AVESA.00001b.r1.4Ag0001262	0.00165131	1.65085
AVESA.00001b.r1.2Dg0001400	1.3754e-07	2.57109
AVESA.00001b.r1.4Ag0000133	0.0476374	-1.16884
AVESA.00001b.r1.6Dg0000059	0.00480576	1.34294
AVESA.00001b.r1.Ung0000248	0.0344961	1.51131
AVESA.00001b.r1.4Dg0002310	0.00206486	1.26736
AVESA.00001b.r1.7Ag0002681	0.0128266	0.989216
AVESA.00001b.r1.2Cg0002878	1.115e-06	-9.6798
AVESA.00001b.r1.1Dg0002654	0.0375589	-0.971917
AVESA.00001b.r1.2Cg0000435	0.0057204	-1.15498
NewGene_393	0.0155402	1.33214
AVESA.00001b.r1.4Ag0002265	0.00121394	3.68058
NewGene_38347	0.00509929	1.53554
AVESA.00001b.r1.3Dg0001169	0.04276	-1.0015
AVESA.00001b.r1.7Cg0001734	0.000401072	0.931905
AVESA.00001b.r1.7Ag0000534	0.0229873	0.928243
AVESA.00001b.r1.4Dg0002500	0.0421924	0.797075
AVESA.00001b.r1.4Ag0002453	0.045443	3.14402
AVESA.00001b.r1.4Dg0003675	6.77944e-06	-1.94062
NewGene_12250	0.0238757	2.30717
NewGene_4779	0.0448154	-0.988229
AVESA.00001b.r1.2Dg0000655	0.0467445	-1.07623
AVESA.00001b.r1.2Dg0000656	0.00167005	-2.13251
AVESA.00001b.r1.3Dg0001067	0.0310981	1.13662
AVESA.00001b.r1.2Dg0002492	0.0343635	-1.99224
AVESA.00001b.r1.1Cg0000712	0.0330991	-1.09801
AVESA.00001b.r1.6Ag0001900	0.00293487	2.25873
AVESA.00001b.r1.7Cg0002715	0.0463786	1.29323
AVESA.00001b.r1.2Cg0000904	0.000752814	-0.870313
AVESA.00001b.r1.1Dg0001804	0.00147293	-1.34449
AVESA.00001b.r1.7Ag0001690	0.00159037	1.02014
AVESA.00001b.r1.7Ag0002523	0.000261556	2.68338
NewGene_17843	0.0162775	-1.69526
NewGene_1041	0.00663892	2.34398
AVESA.00001b.r1.4Ag0000349	0.00530342	1.6812
AVESA.00001b.r1.2Ag0001242	0.0405102	1.98636
AVESA.00001b.r1.7Dg0002812	0.0357096	1.29127
NewGene_7763	0.00732299	1.2461
AVESA.00001b.r1.5Ag0000030	1.10232e-05	2.9196
AVESA.00001b.r1.5Ag0000036	4.5943e-06	-3.89534
NewGene_22124	0.00214578	3.45355
AVESA.00001b.r1.4Cg0003510	4.51796e-05	-1.30739
NewGene_33834	0.00577727	2.08644
AVESA.00001b.r1.5Ag0002068	0.0085591	-0.957293
AVESA.00001b.r1.5Ag0002063	0.0441521	0.813181
AVESA.00001b.r1.2Dg0000378	0.00110287	-2.31542
AVESA.00001b.r1.2Dg0000372	0.0156869	-1.67569
AVESA.00001b.r1.7Dg0002078	0.00335015	-1.03996
AVESA.00001b.r1.7Dg0000433	0.0375589	1.57121
AVESA.00001b.r1.2Cg0001976	0.0376449	1.41133
AVESA.00001b.r1.7Cg0002694	0.00344139	1.46492
AVESA.00001b.r1.3Dg0001389	0.0140475	1.458
AVESA.00001b.r1.2Ag0002619	0.00412227	-1.82099
NewGene_38177	0.000181323	-2.97247
NewGene_38790	4.19027e-07	4.39155
AVESA.00001b.r1.5Ag0000584	0.0157688	1.1134
AVESA.00001b.r1.4Dg0003023	1.98223e-06	5.10792
NewGene_24426	0.0070974	1.76132
NewGene_14681	0.0464237	1.47853
NewGene_14688	7.76251e-07	-8.54682
AVESA.00001b.r1.5Ag0000919	0.00886426	-1.21377
AVESA.00001b.r1.2Dg0002041	2.01737e-12	1.89639
AVESA.00001b.r1.7Dg0003019	6.53048e-05	-3.20812
AVESA.00001b.r1.2Ag0002183	0.000129699	1.59833
AVESA.00001b.r1.2Ag0002181	0.0414396	0.747241
AVESA.00001b.r1.2Ag0002185	0.00188751	2.44604
AVESA.00001b.r1.1Ag0001358	0.003125	-1.06632
AVESA.00001b.r1.1Ag0001354	0.0414862	-1.10355
AVESA.00001b.r1.7Ag0000150	0.00829004	1.80369
AVESA.00001b.r1.4Cg0003498	0.0112574	-0.964526
NewGene_5048	0.0316362	3.81616
AVESA.00001b.r1.2Cg0002701	0.0206278	-1.5252
NewGene_44514	0.0162775	2.48541
NewGene_19026	0.0397317	-0.988724
AVESA.00001b.r1.1Dg0000957	0.0475346	-1.29493
AVESA.00001b.r1.1Dg0000958	0.0332039	0.859619
AVESA.00001b.r1.1Dg0000959	0.00892935	-0.802232
AVESA.00001b.r1.7Cg0000174	0.00620363	-1.16177
AVESA.00001b.r1.1Ag0001085	0.0380383	0.914976
AVESA.00001b.r1.6Dg0000834	0.00304424	1.23825
AVESA.00001b.r1.3Ag0000399	0.00107683	-1.99469
AVESA.00001b.r1.7Dg0001682	0.0325261	-1.00857
NewGene_22562	0.00374228	2.43603
AVESA.00001b.r1.4Ag0002361	0.00573928	-1.10896
AVESA.00001b.r1.4Dg0003184	0.0234886	-1.12948
NewGene_27651	0.0238863	1.45885
AVESA.00001b.r1.2Dg0001296	0.00276294	-1.10701
AVESA.00001b.r1.2Dg0002363	0.00551016	-1.35888
AVESA.00001b.r1.2Dg0002365	0.000135108	1.30571
AVESA.00001b.r1.7Dg0000803	0.00659487	1.67185
AVESA.00001b.r1.1Cg0001445	0.0162552	-1.32393
AVESA.00001b.r1.3Dg0002700	0.0417713	-0.95962
AVESA.00001b.r1.7Dg0003385	0.00790369	-0.934379
AVESA.00001b.r1.7Dg0003386	0.00399061	-2.48192
AVESA.00001b.r1.7Dg0003388	4.78988e-09	-3.96333
AVESA.00001b.r1.3Ag0000197	0.00293166	1.80838
AVESA.00001b.r1.1Ag0000767	0.00118952	2.0094
AVESA.00001b.r1.1Ag0000762	0.0285979	1.30308
AVESA.00001b.r1.3Cg0002187	0.011092	1.16009
AVESA.00001b.r1.1Ag0001497	0.000180896	-2.81726
AVESA.00001b.r1.2Ag0000817	0.00394999	-1.33128
AVESA.00001b.r1.3Cg0000124	0.0155177	1.20098
AVESA.00001b.r1.5Dg0002811	0.048282	1.09127
NewGene_40103	0.0400711	1.48495
AVESA.00001b.r1.5Dg0001731	0.000699837	1.61349
AVESA.00001b.r1.5Dg0000857	0.000320334	1.33094
AVESA.00001b.r1.5Cg0003085	0.00188751	-2.86997
AVESA.00001b.r1.5Dg0001456	0.0301981	-1.87107
AVESA.00001b.r1.4Cg0001027	0.0027283	-0.769515
AVESA.00001b.r1.7Cg0001404	0.0124039	-0.733148
AVESA.00001b.r1.4Dg0002798	0.00289652	-0.888141
AVESA.00001b.r1.4Ag0001310	0.00460035	-1.636
AVESA.00001b.r1.4Ag0001313	0.0375413	1.59393
AVESA.00001b.r1.4Ag0001315	0.016952	1.15995
AVESA.00001b.r1.3Ag0000834	0.0494768	-1.28327
AVESA.00001b.r1.1Cg0000215	0.0462669	1.54312
AVESA.00001b.r1.1Ag0000496	0.0101138	-2.16224
AVESA.00001b.r1.5Cg0002345	0.00526345	-2.06798
AVESA.00001b.r1.3Cg0002683	0.0406157	-2.17282
AVESA.00001b.r1.1Ag0002400	0.0106215	1.67096
AVESA.00001b.r1.3Cg0002022	0.0196866	1.48197
AVESA.00001b.r1.5Cg0001375	0.0433242	-1.28999
NewGene_8164	0.00966242	-1.02289
AVESA.00001b.r1.7Cg0001672	0.00561236	2.75415
NewGene_44159	0.0226226	1.13041
AVESA.00001b.r1.5Dg0002990	0.0479878	-1.48033
AVESA.00001b.r1.5Dg0002996	0.0362416	-1.2338
AVESA.00001b.r1.5Dg0002997	5.92201e-07	-1.73259
AVESA.00001b.r1.7Ag0001863	0.00233816	-2.71938
AVESA.00001b.r1.6Dg0001553	0.000882518	-2.88715
AVESA.00001b.r1.2Cg0001096	0.00338866	2.97333
AVESA.00001b.r1.6Cg0001823	1.38366e-05	2.9405
NewGene_21208	0.0109554	-0.896437
NewGene_37350	3.9675e-12	-2.86273
AVESA.00001b.r1.4Dg0001669	0.0426553	0.656648
AVESA.00001b.r1.1Cg0001012	0.0140065	-0.640536
NewGene_44959	0.0376684	0.900455
AVESA.00001b.r1.3Cg0001900	0.00756116	0.863325
AVESA.00001b.r1.4Dg0002613	0.0496375	-0.682373
AVESA.00001b.r1.7Ag0000226	0.0198966	1.43836
AVESA.00001b.r1.7Dg0002009	0.0301894	1.82417
AVESA.00001b.r1.4Ag0001438	0.0146651	2.04198
AVESA.00001b.r1.6Cg0002624	0.0259262	-1.55547
AVESA.00001b.r1.6Cg0002627	0.0102958	1.29597
NewGene_41778	8.09821e-09	3.8543
AVESA.00001b.r1.4Cg0000850	0.0168137	-1.55299
NewGene_30738	0.0227797	0.860402
NewGene_31282	0.0334729	1.22191
AVESA.00001b.r1.1Cg0001144	0.0343635	-2.00827
AVESA.00001b.r1.1Dg0001546	1.87838e-13	1.98692
AVESA.00001b.r1.1Ag0001888	0.0141094	-1.23459
AVESA.00001b.r1.1Dg0003532	0.0319995	1.5597
AVESA.00001b.r1.2Cg0002226	0.0151804	-1.0643
AVESA.00001b.r1.2Cg0002227	3.65718e-18	3.49831
AVESA.00001b.r1.5Cg0001650	2.25579e-05	1.77187
AVESA.00001b.r1.7Ag0002637	0.0081323	-0.797937
AVESA.00001b.r1.7Ag0002633	0.000147442	2.58409
AVESA.00001b.r1.5Cg0002303	7.05726e-13	-2.66626
AVESA.00001b.r1.4Cg0003115	2.89738e-06	3.91059
NewGene_46852	0.0382764	1.06991
NewGene_25796	0.03274	2.27079
AVESA.00001b.r1.4Dg0001246	6.80918e-05	-3.41908
AVESA.00001b.r1.3Dg0002251	0.0306015	1.27469
AVESA.00001b.r1.3Dg0001781	0.0400711	1.19021
AVESA.00001b.r1.2Dg0001768	0.0471435	1.37021
AVESA.00001b.r1.4Cg0003609	0.0329085	-1.5051
AVESA.00001b.r1.4Cg0003607	0.022336	-0.980884
AVESA.00001b.r1.3Dg0000409	0.00118659	-2.23522
AVESA.00001b.r1.3Dg0000406	0.0382764	-1.41328
AVESA.00001b.r1.7Dg0002153	0.017098	1.82256
AVESA.00001b.r1.3Dg0000400	2.93012e-06	-4.17021
NewGene_45296	0.000116698	-1.94618
AVESA.00001b.r1.6Ag0001735	0.0286875	1.07439
NewGene_6917	1.28038e-09	-2.76552
AVESA.00001b.r1.1Dg0002174	0.0260346	1.76894
AVESA.00001b.r1.6Ag0000065	0.00607725	2.13694
AVESA.00001b.r1.3Ag0002010	5.60156e-05	1.00726
AVESA.00001b.r1.5Ag0000141	0.0383775	-0.769941
AVESA.00001b.r1.5Cg0000803	0.00961129	0.758098
AVESA.00001b.r1.5Ag0000698	0.0377357	-1.61357
AVESA.00001b.r1.6Cg0001083	0.0134487	-2.14589
AVESA.00001b.r1.3Ag0000347	0.0162525	-1.8442
AVESA.00001b.r1.3Cg0001558	0.0306931	0.58846
AVESA.00001b.r1.3Cg0001554	0.00745395	1.14754
AVESA.00001b.r1.3Cg0001552	0.00232976	-2.63695
AVESA.00001b.r1.4Dg0002462	0.0163285	-0.869626
AVESA.00001b.r1.4Dg0002461	0.0228525	-1.21824
AVESA.00001b.r1.5Ag0001561	0.000384242	-1.33049
AVESA.00001b.r1.5Ag0001568	0.00630377	-2.50301
AVESA.00001b.r1.5Dg0000964	0.0443262	0.992285
AVESA.00001b.r1.7Dg0000838	0.00818259	1.10102
NewGene_49829	0.000348897	-2.76908
AVESA.00001b.r1.3Dg0001951	0.0397658	1.52291
AVESA.00001b.r1.2Dg0002132	0.0138788	0.896162
AVESA.00001b.r1.7Ag0002797	0.0338439	1.07897
NewGene_4066	2.02723e-28	4.75737
NewGene_23286	0.008543	1.29721
AVESA.00001b.r1.5Ag0001954	0.0087447	-0.956466
NewGene_2482	0.0101749	-1.47288
AVESA.00001b.r1.4Ag0003099	0.0385649	-1.56541
AVESA.00001b.r1.4Ag0001804	0.0255856	-1.21796
NewGene_961	0.0375413	-1.72911
AVESA.00001b.r1.2Ag0002070	0.00268805	1.58464
AVESA.00001b.r1.7Dg0000262	0.0397229	-0.824353
AVESA.00001b.r1.6Cg0002249	0.0273596	-0.674163
AVESA.00001b.r1.1Dg0003144	0.0276755	-1.15176
AVESA.00001b.r1.3Cg0000376	0.0462293	2.89239
AVESA.00001b.r1.3Cg0000375	0.00239345	1.31011
NewGene_39449	0.0241081	-2.02888
AVESA.00001b.r1.1Ag0000710	0.0418431	-1.10173
NewGene_8089	3.41246e-05	-3.33735
AVESA.00001b.r1.2Ag0000006	0.017994	-1.6988
NewGene_41902	0.0248816	-1.39655
AVESA.00001b.r1.5Dg0002452	0.0430426	1.01178
AVESA.00001b.r1.6Cg0000662	0.00985497	-0.98122
AVESA.00001b.r1.5Dg0000239	0.00118659	-0.836486
NewGene_38184	0.0155557	-1.43973
NewGene_14024	0.0429865	1.35751
NewGene_7682	0.0395598	1.44635
AVESA.00001b.r1.7Cg0001138	0.023957	-1.79767
AVESA.00001b.r1.2Dg0000133	0.0051903	1.79502
AVESA.00001b.r1.4Cg0002720	0.0101749	-0.957045
AVESA.00001b.r1.4Cg0003234	0.0102689	-1.15205
AVESA.00001b.r1.4Cg0002182	0.0417079	-0.785407
AVESA.00001b.r1.4Cg0002181	0.0129343	-0.940655
AVESA.00001b.r1.2Dg0001189	2.89738e-06	3.74864
AVESA.00001b.r1.2Dg0001180	0.0293945	1.44679
AVESA.00001b.r1.Ung0000208	0.000572124	-2.27408
AVESA.00001b.r1.3Ag0001931	0.0164131	-1.49749
AVESA.00001b.r1.3Ag0001938	4.31952e-11	2.16645
AVESA.00001b.r1.1Ag0003520	0.0201998	-0.819825
AVESA.00001b.r1.3Dg0001549	0.00628981	1.33002
AVESA.00001b.r1.3Dg0001543	0.0238534	0.948305
AVESA.00001b.r1.3Dg0001547	6.04076e-05	2.7633
AVESA.00001b.r1.6Ag0002431	0.0240831	-1.39165
AVESA.00001b.r1.7Cg0001442	0.00707442	-1.49631
AVESA.00001b.r1.3Cg0001723	0.0112574	-1.64961
NewGene_10788	0.0124039	-2.30489
AVESA.00001b.r1.7Ag0000615	2.54627e-07	-1.58942
AVESA.00001b.r1.5Dg0001282	0.0297202	2.10555
AVESA.00001b.r1.6Ag0002386	0.000772942	-0.823519
AVESA.00001b.r1.2Cg0000282	1.17251e-07	2.39417
NewGene_49416	0.00635935	-3.30649
NewGene_27810	0.0217884	1.27995
AVESA.00001b.r1.5Cg0001951	0.000319286	-3.95908
AVESA.00001b.r1.3Cg0002292	0.009401	1.89526
AVESA.00001b.r1.1Ag0000255	0.0248506	-0.919377
AVESA.00001b.r1.6Ag0002528	0.042401	1.21433
NewGene_27027	1.45061e-06	-3.79347
NewGene_3314	0.000679711	1.28677
AVESA.00001b.r1.3Ag0001396	0.028216	-0.828328
AVESA.00001b.r1.7Dg0002297	0.00783294	-1.70451
AVESA.00001b.r1.4Dg0001778	0.0205785	1.35344
NewGene_39815	0.0047984	1.52285
AVESA.00001b.r1.7Dg0000632	0.0435996	-0.788247
AVESA.00001b.r1.2Ag0000454	0.0355594	1.24614
AVESA.00001b.r1.2Cg0000247	0.00190513	1.5086
AVESA.00001b.r1.1Ag0002577	0.011098	1.16268
AVESA.00001b.r1.7Cg0000611	0.00274914	-2.21014
AVESA.00001b.r1.5Dg0002602	6.38334e-09	-1.9115
AVESA.00001b.r1.5Dg0002603	7.84783e-15	-1.59183
AVESA.00001b.r1.5Dg0002606	0.0218773	-0.976835
AVESA.00001b.r1.7Ag0002060	2.58879e-05	-10.1822
AVESA.00001b.r1.5Ag0001079	0.00429884	1.44325
AVESA.00001b.r1.5Ag0001073	0.0073888	-0.633485
AVESA.00001b.r1.5Ag0001075	0.000321834	-1.54751
AVESA.00001b.r1.5Cg0001787	0.000865925	2.83033
AVESA.00001b.r1.4Ag0002866	0.0179828	-2.31649
AVESA.00001b.r1.5Ag0003089	2.29583e-05	2.9333
NewGene_36436	0.0228081	1.32794
NewGene_49044	0.0312354	1.10727
AVESA.00001b.r1.2Ag0002342	1.80049e-15	4.05964
AVESA.00001b.r1.4Dg0002188	8.66046e-05	2.92143
AVESA.00001b.r1.1Ag0001512	0.00261937	-2.51654
AVESA.00001b.r1.1Ag0001518	0.0338673	-2.17167
AVESA.00001b.r1.7Dg0002312	0.00152173	-2.92436
AVESA.00001b.r1.4Dg0003271	0.0477547	1.34939
AVESA.00001b.r1.4Dg0003278	4.5208e-08	1.57021
AVESA.00001b.r1.1Dg0000323	0.00483927	1.17895
AVESA.00001b.r1.2Ag0001066	0.00193449	-3.77798
AVESA.00001b.r1.1Ag0003132	0.00393248	-1.44157
NewGene_39994	0.0126682	1.66669
NewGene_46564	0.0240831	2.08506
AVESA.00001b.r1.7Dg0001413	6.64451e-06	4.80188
AVESA.00001b.r1.2Cg0002532	0.0155529	-1.05365
NewGene_40395	0.00550689	2.2497
AVESA.00001b.r1.6Cg0000146	0.0073888	-0.87855
AVESA.00001b.r1.5Dg0003403	5.15142e-11	3.34191
AVESA.00001b.r1.4Ag0002980	0.01866	-1.21533
AVESA.00001b.r1.4Cg0002814	0.021356	1.80776
AVESA.00001b.r1.3Ag0000356	0.00934052	-1.00024
AVESA.00001b.r1.3Ag0000352	0.041871	-1.12985
AVESA.00001b.r1.3Dg0001091	0.0450425	-0.814475
AVESA.00001b.r1.6Ag0002703	0.0100849	-1.35342
NewGene_12748	0.00742351	1.50502
AVESA.00001b.r1.2Dg0000566	0.0319995	-1.1839
NewGene_40574	0.0433606	1.14389
AVESA.00001b.r1.6Cg0003145	0.00745395	1.23853
NewGene_12744	0.0452846	0.930919
AVESA.00001b.r1.2Cg0002888	0.000346139	-11.5164
AVESA.00001b.r1.5Dg0000804	0.00278621	-0.779387
AVESA.00001b.r1.1Dg0002003	0.0110906	-1.92635
AVESA.00001b.r1.7Cg0002218	1.1077e-05	1.27061
AVESA.00001b.r1.6Cg0000437	0.0013113	-0.92292
NewGene_25979	0.0064721	-2.91811
NewGene_25977	0.00024875	1.74232
AVESA.00001b.r1.3Dg0000511	0.0172545	1.1447
NewGene_16473	0.00615588	1.11352
AVESA.00001b.r1.5Ag0001412	0.0061626	-0.96915
AVESA.00001b.r1.4Dg0003605	0.0214243	1.76351
AVESA.00001b.r1.3Dg0002309	6.68544e-12	-4.4169
AVESA.00001b.r1.4Ag0001159	0.0464279	-0.837127
AVESA.00001b.r1.4Ag0000827	0.0433606	-1.19567
AVESA.00001b.r1.2Dg0001558	0.000330773	-1.23773
AVESA.00001b.r1.7Dg0002985	1.51362e-07	-4.70932
AVESA.00001b.r1.7Dg0002984	0.00240523	-2.29761
AVESA.00001b.r1.7Dg0002989	0.0461506	1.20399
AVESA.00001b.r1.5Dg0003251	9.06826e-07	-2.69748
AVESA.00001b.r1.3Cg0002843	2.78838e-06	-1.80936
AVESA.00001b.r1.6Ag0003095	5.85346e-06	2.48426
AVESA.00001b.r1.6Ag0001752	0.00125882	1.04931
AVESA.00001b.r1.1Ag0001176	1.46684e-05	2.57481
AVESA.00001b.r1.1Dg0000702	0.0194818	-0.724668
AVESA.00001b.r1.1Dg0000700	0.0111696	-1.42526
AVESA.00001b.r1.1Dg0002706	0.00520891	-2.19831
AVESA.00001b.r1.4Dg0002488	4.06297e-05	3.10156
NewGene_18514	0.038361	1.56329
NewGene_18513	0.00188751	2.45936
NewGene_12779	9.67468e-06	1.28435
AVESA.00001b.r1.1Cg0000123	0.0233655	1.15313
AVESA.00001b.r1.1Cg0001653	0.00236336	1.72277
NewGene_10301	0.0490429	0.965726
AVESA.00001b.r1.1Ag0001745	0.0376957	1.31964
AVESA.00001b.r1.4Dg0001900	0.0254275	-1.49891
AVESA.00001b.r1.6Dg0001748	0.00195544	-0.919622
AVESA.00001b.r1.7Dg0003111	0.000796946	-2.49843
AVESA.00001b.r1.7Ag0000424	0.00441486	-2.53216
AVESA.00001b.r1.2Dg0001846	0.00222869	1.91756
AVESA.00001b.r1.7Dg0002646	0.0030306	1.54296
AVESA.00001b.r1.7Ag0000975	0.00159037	3.06271
AVESA.00001b.r1.4Dg0000699	2.44716e-11	-3.12844
AVESA.00001b.r1.4Cg0002615	0.000803349	-3.48992
AVESA.00001b.r1.6Ag0001859	0.0440191	1.23318
AVESA.00001b.r1.2Dg0002763	0.0301981	-1.12277
AVESA.00001b.r1.4Ag0001841	1.85132e-05	-1.16015
AVESA.00001b.r1.5Ag0000128	0.00588135	2.3315
NewGene_29207	0.00354844	-2.49041
NewGene_29203	0.0462014	1.18502
AVESA.00001b.r1.1Ag0000145	1.42669e-06	-1.53107
AVESA.00001b.r1.6Cg0002474	0.0129348	-1.85084
NewGene_39275	3.40629e-05	-3.53493
NewGene_45162	0.0109554	-1.72202
NewGene_15511	0.0149639	0.698962
AVESA.00001b.r1.3Ag0001486	0.00371144	-3.10734
AVESA.00001b.r1.5Ag0001685	0.0356951	-1.29022
AVESA.00001b.r1.6Ag0000171	4.57061e-05	1.69529
AVESA.00001b.r1.4Ag0002012	0.0057204	-1.58547
AVESA.00001b.r1.1Cg0000086	0.000581816	2.20823
AVESA.00001b.r1.5Dg0002281	0.0269564	-1.39146
AVESA.00001b.r1.Ung0000467	1.2551e-05	-2.25165
AVESA.00001b.r1.4Ag0003352	0.000893879	1.93087
AVESA.00001b.r1.7Dg0003092	9.20675e-06	1.44747
NewGene_27116	0.0438149	4.53501
NewGene_27117	0.0233297	4.84212
NewGene_27113	0.0337318	4.5891
AVESA.00001b.r1.1Cg0000861	7.01793e-06	-3.85302
AVESA.00001b.r1.3Dg0000057	0.00765479	0.630734
AVESA.00001b.r1.4Cg0000797	0.047434	-0.734707
AVESA.00001b.r1.4Cg0002792	2.61977e-24	3.77473
AVESA.00001b.r1.7Dg0001656	0.00328921	-2.08127
AVESA.00001b.r1.2Dg0002685	3.85581e-06	5.38911
AVESA.00001b.r1.7Ag0002103	0.0210675	-0.889431
AVESA.00001b.r1.2Ag0000633	0.0486394	1.59255
AVESA.00001b.r1.4Dg0001737	0.045707	-0.833422
AVESA.00001b.r1.7Cg0002195	0.027283	1.29374
NewGene_38068	0.0114714	1.32766
NewGene_37948	0.0453635	1.15715
AVESA.00001b.r1.6Ag0000827	0.0374581	-1.60815
AVESA.00001b.r1.5Dg0002512	0.00512545	-1.27576
AVESA.00001b.r1.5Dg0001890	0.0204107	-1.90729
AVESA.00001b.r1.5Dg0001891	0.0251007	-0.737857
AVESA.00001b.r1.5Cg0001597	0.0291733	1.02707
NewGene_48595	0.0115793	1.4606
NewGene_16963	0.00654687	1.52302
AVESA.00001b.r1.2Ag0002672	3.58606e-05	2.4826
AVESA.00001b.r1.5Dg0001274	0.0363868	1.00719
AVESA.00001b.r1.3Cg0002079	0.0475903	1.10209
AVESA.00001b.r1.4Ag0002313	0.0141719	1.46716
AVESA.00001b.r1.4Dg0003138	0.00504149	-1.11816
AVESA.00001b.r1.6Cg0002495	0.00669914	3.46715
AVESA.00001b.r1.1Ag0001742	0.00533207	1.83785
NewGene_27689	0.0260726	1.12666
AVESA.00001b.r1.6Ag0001546	0.0169903	-1.75463
AVESA.00001b.r1.1Ag0003173	0.0125923	-1.00302
NewGene_20493	0.00822825	2.26179
AVESA.00001b.r1.1Cg0000546	0.00388074	-2.51995
AVESA.00001b.r1.1Cg0000545	0.00491193	-2.4238
AVESA.00001b.r1.7Dg0003530	0.000147442	-2.57381
NewGene_29495	0.0363868	1.528
AVESA.00001b.r1.7Dg0002487	0.0047742	-2.01972
NewGene_35812	1.64762e-08	2.31566
AVESA.00001b.r1.3Ag0000772	0.0106602	-2.19039
AVESA.00001b.r1.3Ag0000775	0.0128668	-1.22757
AVESA.00001b.r1.3Ag0000776	0.00239027	-2.12264
AVESA.00001b.r1.2Ag0001115	0.0291948	1.53942
NewGene_39607	0.0435013	1.25164
NewGene_35035	0.0260253	1.15773
AVESA.00001b.r1.3Cg0001225	0.0465785	1.15049
NewGene_17342	0.0171688	-1.95016
AVESA.00001b.r1.1Ag0003005	0.00430866	3.08067
AVESA.00001b.r1.1Ag0003001	0.0423507	1.18364
NewGene_47364	0.0305487	-1.20313
AVESA.00001b.r1.5Cg0000344	0.0376684	-1.63874
AVESA.00001b.r1.6Dg0001216	0.0152411	1.61575
AVESA.00001b.r1.5Dg0000273	0.000447404	1.22402
AVESA.00001b.r1.7Ag0001500	0.0291109	1.43406
AVESA.00001b.r1.4Cg0001054	0.0231932	-0.703482
NewGene_48034	0.00570336	-1.82296
NewGene_48035	0.0370799	-3.13053
AVESA.00001b.r1.4Dg0000341	0.0182065	1.36255
AVESA.00001b.r1.6Cg0002406	0.0315259	-1.01725
AVESA.00001b.r1.4Dg0001434	9.55957e-07	1.59006
AVESA.00001b.r1.6Dg0000669	7.16536e-05	2.08493
NewGene_13745	0.000888293	-2.1223
AVESA.00001b.r1.4Ag0001363	3.41174e-15	-3.26826
AVESA.00001b.r1.4Ag0000016	0.00169683	-1.82903
AVESA.00001b.r1.1Ag0003325	0.0352767	-0.847291
AVESA.00001b.r1.1Ag0001792	0.0151454	-1.52723
AVESA.00001b.r1.5Dg0002465	0.0418941	-1.2845
AVESA.00001b.r1.3Dg0002478	0.0404759	0.701779
AVESA.00001b.r1.5Dg0002050	0.00684691	1.62751
AVESA.00001b.r1.6Ag0002639	0.0351217	1.09904
NewGene_31971	0.0150553	-1.62746
AVESA.00001b.r1.6Dg0001530	0.00190657	-2.15988
AVESA.00001b.r1.7Ag0002716	0.00399872	0.979383
AVESA.00001b.r1.5Cg0001324	0.0282295	-0.880052
NewGene_740	0.0153711	-0.969141
AVESA.00001b.r1.5Dg0002944	2.55408e-05	-2.41287
AVESA.00001b.r1.6Ag0001694	0.00644649	-2.45483
AVESA.00001b.r1.2Cg0000392	0.00707532	1.29871
AVESA.00001b.r1.6Cg0001897	0.0109283	1.82739
AVESA.00001b.r1.5Ag0002878	0.00503845	1.12223
NewGene_38406	0.0050473	1.97173
AVESA.00001b.r1.6Cg0001848	0.000399401	1.89282
AVESA.00001b.r1.4Cg0001931	0.0077061	-1.62217
AVESA.00001b.r1.5Cg0002883	0.0435401	0.850208
AVESA.00001b.r1.6Dg0001096	2.41766e-05	4.15539
NewGene_15011	0.0214869	1.35856
AVESA.00001b.r1.3Dg0000324	0.0231608	-1.20238
AVESA.00001b.r1.4Dg0003515	0.0165101	-2.48453
NewGene_7357	1.60242e-06	-4.64035
NewGene_4615	0.0239037	1.10476
NewGene_11857	0.0389244	1.26287
AVESA.00001b.r1.5Cg0001807	0.0207885	1.24005
AVESA.00001b.r1.4Ag0000734	0.0294277	-0.606352
NewGene_30786	0.00389129	0.949164
NewGene_44010	0.0392321	-1.34223
AVESA.00001b.r1.7Ag0001392	0.0489057	-1.72547
AVESA.00001b.r1.7Ag0001394	0.00795165	-1.02638
AVESA.00001b.r1.1Dg0001948	0.0282538	-0.84973
NewGene_46063	0.0453635	1.22454
NewGene_18271	0.008636	2.35376
NewGene_18278	0.0254575	0.69297
AVESA.00001b.r1.1Ag0001009	0.0459515	0.958015
AVESA.00001b.r1.7Dg0000008	0.0197445	-1.21424
NewGene_3761	2.32844e-06	-4.96766
AVESA.00001b.r1.5Cg0002351	4.08144e-07	7.75476
AVESA.00001b.r1.6Cg0000264	0.0127336	-1.59956
AVESA.00001b.r1.6Cg0000489	0.0475195	-0.645343
AVESA.00001b.r1.5Cg0000589	0.000939895	2.89246
AVESA.00001b.r1.1Dg0001552	0.0354643	-1.66909
AVESA.00001b.r1.5Cg0002868	0.00109696	-0.825697
AVESA.00001b.r1.1Cg0000637	5.44472e-14	4.8678
AVESA.00001b.r1.1Cg0000631	0.000161949	-0.758033
AVESA.00001b.r1.5Dg0002017	0.00486977	0.87997
AVESA.00001b.r1.4Ag0003161	0.0184009	-0.76562
AVESA.00001b.r1.4Ag0003164	0.0120899	-0.768511
AVESA.00001b.r1.2Ag0002506	0.0317804	-1.65603
AVESA.00001b.r1.2Ag0002504	0.00428246	-2.74334
AVESA.00001b.r1.3Dg0000488	0.00139272	1.04094
AVESA.00001b.r1.2Dg0003369	0.0376684	-1.09043
AVESA.00001b.r1.6Ag0000035	0.0309122	-1.53609
AVESA.00001b.r1.1Dg0000115	0.0389463	0.814797
NewGene_38290	0.0208456	1.69481
AVESA.00001b.r1.Ung0000430	0.0397229	0.656279
AVESA.00001b.r1.2Dg0003221	0.019717	-0.852989
AVESA.00001b.r1.2Ag0001254	2.24467e-08	4.22552
AVESA.00001b.r1.7Ag0002581	0.0201998	-1.38764
AVESA.00001b.r1.6Cg0001077	0.0486824	-0.79771
AVESA.00001b.r1.6Cg0001073	0.0151283	1.30677
NewGene_10568	0.00328921	2.12197
NewGene_10560	0.0295747	1.07104
NewGene_15429	0.000392649	2.21547
AVESA.00001b.r1.4Cg0001988	0.0365881	0.771308
AVESA.00001b.r1.4Dg0003769	0.00766331	-1.53748
AVESA.00001b.r1.4Dg0003768	0.0255537	-0.943865
AVESA.00001b.r1.5Cg0000420	0.0489753	1.12443
NewGene_10970	0.0418847	1.53851
NewGene_22729	0.0077061	3.52047
AVESA.00001b.r1.3Dg0002382	0.0119141	1.27841
AVESA.00001b.r1.Ung0000249	0.000174544	2.08611
NewGene_22185	0.0220103	1.62065
AVESA.00001b.r1.3Cg0002508	0.028848	1.70175
NewGene_3178	0.0057355	-1.33566
AVESA.00001b.r1.6Ag0002149	5.53235e-08	-2.23399
AVESA.00001b.r1.4Cg0000007	0.00463382	-1.46065
AVESA.00001b.r1.2Dg0001896	0.0398732	-1.61594
AVESA.00001b.r1.1Ag0002380	0.034899	0.891217
AVESA.00001b.r1.2Cg0000645	0.046922	1.83336
AVESA.00001b.r1.2Ag0001908	0.00266163	2.12304
AVESA.00001b.r1.3Dg0000390	0.00686086	-2.34777
AVESA.00001b.r1.6Cg0000639	0.0449481	-1.61088
AVESA.00001b.r1.5Dg0000289	0.00116247	1.97046
NewGene_42078	0.011098	2.34065
NewGene_42075	2.98462e-05	3.50547
AVESA.00001b.r1.7Cg0000875	0.00707442	2.55662
NewGene_18611	0.00354844	1.86851
AVESA.00001b.r1.5Ag0002352	0.0145361	-0.95288
AVESA.00001b.r1.4Dg0001689	0.0483056	-1.50931
AVESA.00001b.r1.Ung0000258	0.000793024	-1.66317
AVESA.00001b.r1.2Dg0002021	0.000778585	1.95354
AVESA.00001b.r1.3Ag0001967	0.0243734	-1.60924
AVESA.00001b.r1.3Ag0001962	0.020292	-1.92848
AVESA.00001b.r1.3Dg0001595	6.83664e-05	-2.14479
AVESA.00001b.r1.6Cg0002854	0.0027489	2.23562
AVESA.00001b.r1.2Ag0002161	0.0394028	-2.44827
AVESA.00001b.r1.2Ag0002160	0.00963746	-2.22012
AVESA.00001b.r1.7Cg0001617	0.00131445	1.12377
AVESA.00001b.r1.1Dg0002943	0.0087684	-0.792964
NewGene_32434	0.030045	2.3875
NewGene_6552	0.00729128	2.76535
AVESA.00001b.r1.2Cg0001410	0.0441973	1.0466
AVESA.00001b.r1.7Dg0001683	0.0146449	-1.06542
AVESA.00001b.r1.6Cg0002319	0.0287825	-1.08776
AVESA.00001b.r1.7Ag0001462	0.00280964	-0.998526
AVESA.00001b.r1.7Ag0001466	0.0411136	1.62152
AVESA.00001b.r1.7Dg0000373	0.00576677	-1.94804
AVESA.00001b.r1.3Cg0000264	0.00639865	-0.821146
NewGene_9865	0.00330774	1.5233
AVESA.00001b.r1.2Ag0000158	0.0278559	1.0646
AVESA.00001b.r1.5Cg0002000	0.0439722	-1.327
AVESA.00001b.r1.5Cg0002029	0.00706632	-1.50026
NewGene_9572	0.0388209	-1.29332
AVESA.00001b.r1.3Ag0001681	0.0153515	-1.40298
NewGene_45622	0.0351685	-1.12777
AVESA.00001b.r1.5Dg0000583	0.0332779	-0.991679
AVESA.00001b.r1.5Dg0000325	0.0433636	1.72864
AVESA.00001b.r1.6Ag0002817	1.27022e-16	-2.49893
AVESA.00001b.r1.5Cg0001909	0.0180452	1.06541
NewGene_14396	1.51801e-06	1.30978
AVESA.00001b.r1.7Cg0001281	0.0181462	0.780398
AVESA.00001b.r1.6Dg0000851	8.26064e-05	2.40615
AVESA.00001b.r1.1Ag0001072	0.030045	1.59574
AVESA.00001b.r1.5Ag0000488	0.0390141	-1.10445
AVESA.00001b.r1.5Ag0000483	0.0430129	-1.06769
NewGene_27099	0.00126147	0.930194
AVESA.00001b.r1.6Cg0001412	0.0425753	-0.960155
NewGene_26321	0.0417713	1.33066
AVESA.00001b.r1.2Dg0000188	0.0159204	-1.07947
AVESA.00001b.r1.4Dg0001724	0.00819169	3.65971
AVESA.00001b.r1.6Ag0000516	0.000882122	0.965129
AVESA.00001b.r1.6Ag0000517	0.0320654	0.738608
AVESA.00001b.r1.3Ag0000916	0.0128393	1.25945
AVESA.00001b.r1.4Ag0003451	0.0175759	1.55885
AVESA.00001b.r1.5Cg0002038	0.0098726	-0.764219
AVESA.00001b.r1.2Cg0000211	2.00518e-08	2.14671
NewGene_34694	0.000768371	1.66052
AVESA.00001b.r1.1Ag0003254	7.30027e-10	1.2734
AVESA.00001b.r1.6Ag0002520	7.90984e-10	1.76972
AVESA.00001b.r1.6Ag0002527	0.000945167	1.19049
AVESA.00001b.r1.3Cg0002125	0.0192994	-0.869052
AVESA.00001b.r1.3Cg0002126	0.00682913	-1.46304
AVESA.00001b.r1.3Cg0000180	2.86129e-06	-3.98423
AVESA.00001b.r1.6Dg0001472	1.04046e-12	2.77949
AVESA.00001b.r1.5Ag0002987	0.0376957	1.24718
AVESA.00001b.r1.5Ag0002983	0.0366587	1.52993
NewGene_25571	0.0151283	-0.962016
AVESA.00001b.r1.4Cg0001625	0.0128621	-1.55207
AVESA.00001b.r1.1Ag0002485	0.0322441	1.19137
AVESA.00001b.r1.7Ag0001082	0.0464381	0.731185
AVESA.00001b.r1.4Dg0002733	0.0208628	1.06905
AVESA.00001b.r1.2Dg0003558	0.0161348	2.42795
AVESA.00001b.r1.4Ag0000604	0.00359194	2.40673
AVESA.00001b.r1.7Dg0000063	0.0375413	2.98406
AVESA.00001b.r1.6Cg0002984	0.000744492	-1.37332
AVESA.00001b.r1.7Cg0002546	0.00695591	1.09074
AVESA.00001b.r1.1Ag0001743	0.00284998	2.4856
AVESA.00001b.r1.3Cg0002620	0.0111677	1.83963
AVESA.00001b.r1.5Ag0001748	0.0059678	-1.86702
AVESA.00001b.r1.7Cg0000562	0.000131706	-1.3816
AVESA.00001b.r1.7Cg0000566	0.0238888	-1.95888
AVESA.00001b.r1.6Dg0000661	0.0204478	-0.852973
AVESA.00001b.r1.6Cg0001842	3.38428e-06	-4.57926
NewGene_16328	0.00693091	1.38926
AVESA.00001b.r1.4Ag0003625	0.028848	-1.99134
AVESA.00001b.r1.5Cg0000296	0.0441521	-1.33641
AVESA.00001b.r1.4Ag0002974	0.00457628	-3.24066
AVESA.00001b.r1.4Ag0002976	0.000644283	1.63849
AVESA.00001b.r1.4Ag0002972	2.66071e-07	-2.96328
AVESA.00001b.r1.3Dg0000974	0.00314235	-1.23278
AVESA.00001b.r1.2Ag0002472	0.0133687	2.20616
AVESA.00001b.r1.2Ag0002471	0.0461085	1.40663
AVESA.00001b.r1.2Ag0002470	0.000479294	1.38702
AVESA.00001b.r1.3Ag0001451	0.0141026	-1.49812
AVESA.00001b.r1.4Cg0000299	0.0128934	-1.78829
AVESA.00001b.r1.4Cg0000292	0.00299524	3.58322
AVESA.00001b.r1.3Dg0000398	0.047434	-2.40785
AVESA.00001b.r1.3Dg0000399	0.000188806	-1.50766
AVESA.00001b.r1.3Dg0000391	0.00102283	-3.28859
AVESA.00001b.r1.3Dg0000397	0.025119	-0.878273
AVESA.00001b.r1.6Cg0003113	0.0185467	1.86855
AVESA.00001b.r1.2Dg0003297	0.0440252	-1.1472
AVESA.00001b.r1.2Dg0003296	0.000495838	-1.37668
AVESA.00001b.r1.2Dg0001660	4.13867e-05	-4.12137
AVESA.00001b.r1.4Ag0001458	0.00219404	1.06561
AVESA.00001b.r1.1Dg0001545	0.000230076	1.64964
AVESA.00001b.r1.7Cg0001940	0.0422974	2.22857
AVESA.00001b.r1.6Ag0001453	0.00402008	-1.07611
AVESA.00001b.r1.5Dg0001450	0.0046028	1.81706
NewGene_20362	0.0363974	1.56029
NewGene_40895	0.0218039	-1.47679
AVESA.00001b.r1.1Ag0002940	1.14648e-06	2.42678
AVESA.00001b.r1.3Cg0002982	0.0209807	-1.10757
AVESA.00001b.r1.4Cg0001219	0.00187487	1.09662
AVESA.00001b.r1.3Cg0001470	0.0108395	-1.67633
AVESA.00001b.r1.4Dg0003519	0.000172828	-3.12978
AVESA.00001b.r1.5Cg0000555	0.00966242	-1.17531
AVESA.00001b.r1.2Dg0003127	0.0499323	0.669384
AVESA.00001b.r1.3Ag0000201	0.0363868	0.913337
AVESA.00001b.r1.3Ag0000200	0.00355026	1.6779
AVESA.00001b.r1.3Ag0000202	0.0145361	5.20363
NewGene_4907	0.00667465	6.10292
AVESA.00001b.r1.4Cg0000310	0.0194049	-1.10613
AVESA.00001b.r1.1Ag0002095	0.011601	-0.918693
AVESA.00001b.r1.4Cg0001894	0.0478513	0.923677
AVESA.00001b.r1.1Dg0003209	0.00212743	-1.39587
AVESA.00001b.r1.6Ag0001799	0.0214243	-1.46369
AVESA.00001b.r1.7Dg0001831	0.00691783	-1.18647
AVESA.00001b.r1.7Dg0001832	0.0366579	1.55635
AVESA.00001b.r1.7Dg0001833	0.0158759	0.880386
NewGene_18562	0.0069255	1.39182
AVESA.00001b.r1.6Cg0000525	0.0269881	1.4356
NewGene_26332	1.00734e-05	4.00464
NewGene_14452	1.11255e-05	-6.78749
AVESA.00001b.r1.2Ag0002525	0.0163481	-1.80483
AVESA.00001b.r1.6Ag0001495	0.0149396	-1.12027
AVESA.00001b.r1.4Dg0001971	1.02771e-06	-4.019
AVESA.00001b.r1.4Dg0001974	6.53979e-21	-2.72516
NewGene_11407	0.00234496	-3.43924
AVESA.00001b.r1.1Cg0000511	1.82405e-05	-2.97594
AVESA.00001b.r1.1Cg0000510	9.05795e-05	-3.46233
AVESA.00001b.r1.1Cg0000997	0.0396229	-0.781155
AVESA.00001b.r1.7Dg0002611	0.0248494	-1.31927
NewGene_7598	0.0495257	1.11991
AVESA.00001b.r1.4Cg0000666	2.91385e-05	2.37583
AVESA.00001b.r1.4Cg0000667	3.36536e-06	2.77696
AVESA.00001b.r1.4Ag0001083	0.00239013	-2.38467
AVESA.00001b.r1.4Ag0001084	0.00946838	-1.53069
AVESA.00001b.r1.4Dg0001194	1.77139e-05	2.16676
AVESA.00001b.r1.4Dg0001195	0.00176655	2.33675
AVESA.00001b.r1.4Dg0001198	0.019628	-1.47815
NewGene_31636	4.08194e-05	2.18859
AVESA.00001b.r1.7Ag0002877	0.0362853	-1.15675
AVESA.00001b.r1.3Dg0000173	0.000406352	8.0918
AVESA.00001b.r1.6Cg0002485	0.00693148	-1.81417
AVESA.00001b.r1.6Cg0002487	0.0268763	-1.20857
AVESA.00001b.r1.5Cg0002116	0.00526242	1.09142
AVESA.00001b.r1.5Cg0002111	0.0120148	1.14666
AVESA.00001b.r1.1Ag0000709	0.000632407	-5.87729
NewGene_16014	0.00610634	-1.35064
AVESA.00001b.r1.3Cg0002214	0.0423826	1.50127
AVESA.00001b.r1.7Dg0000387	0.0106602	-1.99571
AVESA.00001b.r1.7Cg0000242	0.0027327	-0.708147
AVESA.00001b.r1.1Cg0001785	0.006507	1.8648
AVESA.00001b.r1.4Dg0000900	0.0211882	-1.71544
NewGene_7628	0.0362416	-1.38833
AVESA.00001b.r1.1Dg0001510	0.0368563	2.11301
AVESA.00001b.r1.7Dg0003041	0.0192445	-1.61715
NewGene_22223	0.0430447	1.0856
AVESA.00001b.r1.2Dg0001917	0.0338439	0.931043
AVESA.00001b.r1.4Dg0000120	0.0104801	-1.00875
AVESA.00001b.r1.4Cg0002740	0.0452206	-1.04529
AVESA.00001b.r1.4Cg0002742	0.048282	-0.682577
AVESA.00001b.r1.4Dg0001652	0.0476374	-1.41099
AVESA.00001b.r1.7Dg0000559	0.0168582	-1.41193
AVESA.00001b.r1.1Dg0002320	0.013102	-2.33606
AVESA.00001b.r1.1Dg0002325	0.0320654	-1.05015
AVESA.00001b.r1.7Dg0000665	0.0036189	-1.84174
AVESA.00001b.r1.3Dg0002074	0.00165146	2.44339
AVESA.00001b.r1.3Dg0002079	0.00374812	-2.4655
NewGene_43041	0.0360559	-1.07983
NewGene_18934	0.00207276	1.42271
AVESA.00001b.r1.1Cg0001506	0.000358233	2.71818
AVESA.00001b.r1.3Dg0001462	0.021703	-1.4769
AVESA.00001b.r1.7Dg0003315	0.0139146	1.40898
AVESA.00001b.r1.1Ag0000091	0.0384994	-0.821061
NewGene_42717	0.0417713	2.22324
AVESA.00001b.r1.1Ag0002259	0.0223911	-2.01416
AVESA.00001b.r1.3Cg0000432	0.00685287	-1.33686
NewGene_40714	0.0150334	1.74249
NewGene_26584	0.0467042	1.85001
AVESA.00001b.r1.1Ag0000515	0.0183673	-1.95089
AVESA.00001b.r1.5Ag0002478	1.6717e-06	3.97739
AVESA.00001b.r1.5Ag0002473	0.0125018	1.1056
AVESA.00001b.r1.6Dg0000202	0.000652726	1.4959
AVESA.00001b.r1.6Dg0000265	0.00607725	0.737385
AVESA.00001b.r1.4Cg0001718	0.0220103	1.78016
AVESA.00001b.r1.6Ag0001795	0.0209112	-1.88173
AVESA.00001b.r1.3Ag0000705	0.00263507	1.78569
AVESA.00001b.r1.1Dg0000228	0.00010225	-1.79211
AVESA.00001b.r1.2Dg0000151	0.0338673	-0.986989
AVESA.00001b.r1.1Dg0002487	0.0363868	-0.913354
NewGene_48866	4.79419e-09	-10.6154
NewGene_43948	0.0364039	-1.67186
NewGene_43945	0.023957	-1.89887
NewGene_43369	0.0284494	-0.917683
AVESA.00001b.r1.5Dg0002668	0.049922	1.27558
AVESA.00001b.r1.6Dg0000718	0.00116968	1.50183
AVESA.00001b.r1.4Cg0001088	3.84607e-05	-1.31466
NewGene_10840	0.0365881	0.820973
AVESA.00001b.r1.1Cg0000416	0.0218773	1.50123
AVESA.00001b.r1.1Cg0000411	0.00253603	2.22518
AVESA.00001b.r1.7Dg0000905	2.91385e-05	-3.10341
AVESA.00001b.r1.4Dg0002166	0.00362074	-1.1679
AVESA.00001b.r1.4Dg0002165	0.0291496	1.10266
AVESA.00001b.r1.1Ag0001570	0.00146775	-2.29628
AVESA.00001b.r1.2Dg0003588	0.0255254	1.57218
AVESA.00001b.r1.7Cg0002379	0.000136799	3.04717
AVESA.00001b.r1.7Ag0001560	0.0452556	1.06079
AVESA.00001b.r1.3Cg0000836	0.042401	-0.781314
AVESA.00001b.r1.6Dg0000030	0.00547802	-1.53567
NewGene_22856	0.000392649	-1.65068
AVESA.00001b.r1.4Cg0001325	0.00929152	-1.47193
AVESA.00001b.r1.4Cg0001329	2.34103e-07	-7.38263
AVESA.00001b.r1.4Ag0003694	0.000768371	-2.16498
AVESA.00001b.r1.4Ag0003699	0.0342466	-1.59954
AVESA.00001b.r1.7Dg0002475	8.825e-07	-1.72305
NewGene_31481	0.00399872	1.60798
AVESA.00001b.r1.3Ag0000330	0.0356822	1.17819
NewGene_29687	2.11905e-07	3.28118
AVESA.00001b.r1.3Ag0000336	0.0393943	3.06989
AVESA.00001b.r1.2Cg0000895	0.00967536	2.23174
AVESA.00001b.r1.6Ag0001324	0.00851319	-2.10148
AVESA.00001b.r1.2Cg0001972	0.00125882	1.34902
NewGene_25869	0.0219342	1.39385
NewGene_37426	0.00139272	-1.60629
AVESA.00001b.r1.1Ag0001059	0.0298715	1.34955
NewGene_10011	0.0435401	1.09714
AVESA.00001b.r1.2Cg0002860	2.34103e-07	-12.0107
NewGene_16288	0.00104946	-2.41183
AVESA.00001b.r1.7Ag0000205	4.81291e-05	1.77057
NewGene_16284	0.0473714	0.919857
AVESA.00001b.r1.7Ag0000204	0.0168732	1.50326
AVESA.00001b.r1.6Ag0001121	5.33895e-06	3.38003
AVESA.00001b.r1.2Ag0001580	0.0256093	1.17236
AVESA.00001b.r1.1Cg0000665	0.00360118	0.945882
AVESA.00001b.r1.1Cg0000662	0.0462624	1.15475
AVESA.00001b.r1.4Dg0002536	0.0353846	-1.08188
AVESA.00001b.r1.4Dg0002539	0.0362416	1.46417
AVESA.00001b.r1.7Ag0000528	0.00605519	-3.98814
NewGene_48005	0.0271944	1.41585
AVESA.00001b.r1.3Dg0002313	0.0327136	-0.942334
AVESA.00001b.r1.2Dg0000662	0.0449202	-1.02108
AVESA.00001b.r1.7Cg0001547	1.14585e-07	2.73268
NewGene_20000	0.0210564	-1.03484
NewGene_31527	0.000541265	3.14112
AVESA.00001b.r1.5Dg0003260	0.0146651	0.723535
AVESA.00001b.r1.3Cg0002820	0.0424458	1.23324
AVESA.00001b.r1.2Cg0000600	0.000331943	1.23889
AVESA.00001b.r1.7Cg0002707	7.42781e-06	-1.682
NewGene_3253	0.048282	0.915575
AVESA.00001b.r1.4Cg0000663	0.0129343	1.49533
AVESA.00001b.r1.1Dg0001814	0.000453811	1.77318
AVESA.00001b.r1.7Ag0001063	0.0485352	1.54895
AVESA.00001b.r1.7Ag0001060	0.016171	0.775119
NewGene_4586	7.16935e-07	-11.9714
AVESA.00001b.r1.7Ag0001688	0.00562564	-1.56704
AVESA.00001b.r1.5Cg0002208	7.64307e-05	4.1033
AVESA.00001b.r1.6Cg0001687	1.12208e-07	-2.85771
AVESA.00001b.r1.6Cg0001686	0.0141094	-2.54559
AVESA.00001b.r1.4Dg0002491	1.87155e-09	2.33886
AVESA.00001b.r1.2Ag0000836	0.0360559	-1.89626
NewGene_12716	0.000700347	-7.38524
AVESA.00001b.r1.2Cg0002327	0.0200311	-2.49663
AVESA.00001b.r1.4Cg0003314	0.004127	-1.63767
AVESA.00001b.r1.1Cg0000140	0.00349357	1.90164
AVESA.00001b.r1.3Dg0002332	0.000294296	2.98998
AVESA.00001b.r1.7Dg0002800	0.0047742	4.57658
AVESA.00001b.r1.4Cg0000053	0.0353656	-1.51174
AVESA.00001b.r1.1Cg0000961	0.0414396	-0.814515
AVESA.00001b.r1.1Ag0002357	0.000687593	-1.33204
AVESA.00001b.r1.4Cg0003501	0.0437506	1.70311
AVESA.00001b.r1.7Dg0002350	0.00584229	-2.26268
AVESA.00001b.r1.2Dg0000369	0.00493216	1.78313
AVESA.00001b.r1.7Ag0002244	0.0287825	-1.01843
AVESA.00001b.r1.2Dg0000365	1.59099e-06	-4.73517
AVESA.00001b.r1.7Dg0000421	0.0282295	-0.91291
AVESA.00001b.r1.2Ag0002609	0.0255043	-0.906825
AVESA.00001b.r1.2Ag0002605	0.00151628	-6.84785
AVESA.00001b.r1.1Dg0000845	3.10597e-06	-1.05552
NewGene_31637	0.0295773	0.722178
AVESA.00001b.r1.4Ag0001549	0.0390141	0.770898
AVESA.00001b.r1.1Ag0003471	0.0256546	-1.22396
AVESA.00001b.r1.1Ag0003472	0.000756939	-2.71558
AVESA.00001b.r1.1Ag0003474	5.84658e-07	-2.11918
AVESA.00001b.r1.1Ag0003476	8.68582e-08	-2.88247
AVESA.00001b.r1.4Ag0001545	0.0179999	-2.2633
AVESA.00001b.r1.6Ag0001648	0.00137479	1.34867
NewGene_44818	0.0321826	1.55087
NewGene_9347	0.0244885	1.2998
NewGene_9342	0.018813	-2.68429
AVESA.00001b.r1.5Dg0001318	0.0499395	1.50458
NewGene_25365	0.0398892	1.09335
AVESA.00001b.r1.4Ag0001766	0.00113327	1.42141
AVESA.00001b.r1.4Ag0001763	7.01793e-06	3.4599
AVESA.00001b.r1.4Ag0000493	0.0131351	1.24056
NewGene_14690	0.0197597	3.54663
AVESA.00001b.r1.4Dg0000735	0.0251153	-1.15683
AVESA.00001b.r1.2Dg0000385	0.00107307	-3.08381
AVESA.00001b.r1.5Ag0000907	0.0425288	1.29633
AVESA.00001b.r1.Ung0000403	0.00128724	-2.99471
AVESA.00001b.r1.Ung0000406	0.047434	-1.09141
AVESA.00001b.r1.Ung0000404	0.0127508	-0.632067
NewGene_10868	0.000307074	1.80152
AVESA.00001b.r1.3Cg0002455	5.33895e-06	-2.20872
AVESA.00001b.r1.2Ag0002197	0.0302174	-0.760632
AVESA.00001b.r1.2Ag0002191	0.049025	1.09837
AVESA.00001b.r1.3Dg0002695	0.0349072	-2.31266
AVESA.00001b.r1.3Dg0002699	0.0158516	-0.893508
AVESA.00001b.r1.3Dg0000690	0.0183998	0.769629
AVESA.00001b.r1.3Dg0000694	0.00030293	-1.90597
NewGene_32451	0.0386744	-1.56624
AVESA.00001b.r1.2Cg0001366	0.0338546	-0.874175
AVESA.00001b.r1.1Ag0001323	0.00333486	1.4742
AVESA.00001b.r1.1Ag0001322	0.00526562	3.19609
AVESA.00001b.r1.1Ag0001321	0.0284238	2.29673
AVESA.00001b.r1.7Ag0000142	0.00294764	-2.94621
NewGene_33321	1.87594e-05	4.05007
AVESA.00001b.r1.7Dg0000325	0.0363868	-0.992267
NewGene_5057	0.0279139	1.36476
AVESA.00001b.r1.3Ag0000413	0.00729615	-0.915763
AVESA.00001b.r1.7Ag0001437	0.0413924	1.01017
AVESA.00001b.r1.6Cg0002342	0.0383775	-0.905644
AVESA.00001b.r1.2Cg0000718	0.00572802	2.03378
AVESA.00001b.r1.2Cg0000716	0.00375898	1.2172
AVESA.00001b.r1.7Ag0002166	0.00041184	-2.4432
AVESA.00001b.r1.1Dg0002394	0.0234721	1.25461
NewGene_44383	0.0081323	3.35586
AVESA.00001b.r1.1Ag0000406	0.0363868	1.48278
AVESA.00001b.r1.5Dg0001488	0.0220986	1.88027
AVESA.00001b.r1.3Ag0000520	0.0487302	1.12764
AVESA.00001b.r1.7Dg0002557	1.19902e-05	1.21623
NewGene_42165	0.0380351	-2.37663
AVESA.00001b.r1.5Cg0000003	0.0417913	1.47509
AVESA.00001b.r1.7Cg0000781	0.00270102	2.0876
AVESA.00001b.r1.2Ag0002660	0.0476953	-1.72913
AVESA.00001b.r1.6Cg0001445	3.52539e-05	-1.46966
AVESA.00001b.r1.6Cg0001441	0.00695372	1.47996
AVESA.00001b.r1.4Ag0002370	0.00282189	-1.12506
AVESA.00001b.r1.4Ag0002371	0.00306262	-1.14081
NewGene_5117	0.00607725	-2.21065
AVESA.00001b.r1.7Ag0002463	0.00545747	-1.12148
AVESA.00001b.r1.1Ag0003226	0.0102592	2.02648
AVESA.00001b.r1.1Ag0003229	0.00402992	1.95208
AVESA.00001b.r1.3Dg0002712	0.00333925	1.29422
AVESA.00001b.r1.3Dg0002713	0.0146927	1.24149
AVESA.00001b.r1.7Dg0002461	1.54046e-06	-13.226
AVESA.00001b.r1.3Dg0000719	0.00167057	-0.757924
NewGene_35805	0.0403848	1.40821
NewGene_39662	0.0302111	-1.88964
NewGene_15301	0.0311161	1.20513
NewGene_43997	0.0413924	2.14187
AVESA.00001b.r1.6Ag0002940	0.0452556	1.48602
AVESA.00001b.r1.6Ag0002947	0.0448858	0.718212
NewGene_34250	0.0349072	1.39381
NewGene_24273	0.0104801	1.11413
AVESA.00001b.r1.4Dg0003429	0.0414286	-0.744932
NewGene_3238	0.022924	2.33615
NewGene_2544	0.00609692	-1.17276
NewGene_41968	0.0316789	0.736122
AVESA.00001b.r1.6Cg0001596	0.0410056	-0.906822
NewGene_22866	0.0121018	1.05473
AVESA.00001b.r1.1Dg0001189	0.0243527	1.87285
NewGene_12457	0.0307636	1.45394
AVESA.00001b.r1.2Dg0000050	0.00239807	-1.11561
AVESA.00001b.r1.3Ag0000840	0.000614934	-1.71616
NewGene_20294	0.00518764	1.0686
AVESA.00001b.r1.5Dg0002451	0.0126037	1.35061
AVESA.00001b.r1.7Cg0002590	0.032314	-1.0624
NewGene_34421	0.0348627	3.02975
AVESA.00001b.r1.1Ag0002417	0.0320654	1.65859
AVESA.00001b.r1.2Ag0001654	0.0208194	-0.895078
AVESA.00001b.r1.6Ag0001313	0.0135899	-1.48306
AVESA.00001b.r1.7Cg0001665	0.0466123	-0.993405
AVESA.00001b.r1.7Ag0001818	0.0413924	-0.836629
AVESA.00001b.r1.6Dg0001564	0.0461506	1.31924
AVESA.00001b.r1.2Cg0001063	0.00627745	-0.897784
AVESA.00001b.r1.7Dg0001054	0.0396222	-2.14717
AVESA.00001b.r1.1Dg0001233	0.0179828	-1.07152
NewGene_34762	0.0287858	2.18452
AVESA.00001b.r1.1Cg0001007	0.0220986	1.02052
AVESA.00001b.r1.3Dg0002562	0.0477634	0.973306
AVESA.00001b.r1.4Dg0002085	0.0105678	1.21234
AVESA.00001b.r1.4Dg0002084	0.00112003	1.75933
AVESA.00001b.r1.4Dg0002086	0.0162261	1.32752
AVESA.00001b.r1.4Dg0002622	0.0286634	-1.02292
AVESA.00001b.r1.1Ag0002169	0.0216183	1.6422
AVESA.00001b.r1.5Cg0001837	0.00199011	1.4593
AVESA.00001b.r1.1Cg0000034	0.0313654	1.16837
AVESA.00001b.r1.3Dg0001852	0.0298715	1.00141
AVESA.00001b.r1.3Ag0002181	0.0105633	-1.19944
AVESA.00001b.r1.7Ag0000165	0.0208628	-1.46455
AVESA.00001b.r1.1Ag0002990	0.0383775	1.39124
AVESA.00001b.r1.5Dg0003443	0.0160989	-1.20666
NewGene_47798	8.96413e-11	-6.57526
AVESA.00001b.r1.1Dg0003521	0.0336393	1.31548
AVESA.00001b.r1.6Dg0001686	0.0418847	1.16038
AVESA.00001b.r1.2Cg0001748	0.0375413	1.22479
AVESA.00001b.r1.2Cg0001743	0.00495399	1.86447
NewGene_17674	0.0281746	0.883956
NewGene_27375	5.55074e-17	-5.16965
AVESA.00001b.r1.4Cg0002973	0.00128128	2.39584
AVESA.00001b.r1.4Dg0001232	0.0144681	1.04592
AVESA.00001b.r1.2Dg0003192	0.0123362	1.58469
NewGene_839	0.0107505	1.71052
NewGene_6153	0.0185167	-1.36513
AVESA.00001b.r1.6Ag0002006	0.000495838	-1.14766
AVESA.00001b.r1.6Cg0003045	0.000350248	2.32645
AVESA.00001b.r1.7Dg0000075	0.0129147	-1.96797
NewGene_47803	0.00794138	-2.38668
AVESA.00001b.r1.6Cg0002792	0.00385219	-1.73458
AVESA.00001b.r1.6Ag0001724	0.0160884	1.45172
AVESA.00001b.r1.Ung0000423	0.000837367	-2.32503
AVESA.00001b.r1.7Ag0002338	2.9389e-07	-1.96635
AVESA.00001b.r1.3Ag0002068	0.0241771	2.61327
AVESA.00001b.r1.6Cg0000559	0.00489647	1.0428
AVESA.00001b.r1.1Dg0001489	0.0222998	1.24469
AVESA.00001b.r1.7Cg0000913	1.28462e-07	-2.14365
NewGene_14170	1.32735e-09	-2.45258
AVESA.00001b.r1.3Cg0001562	9.09353e-06	-2.24782
NewGene_7568	0.0387271	-1.42407
AVESA.00001b.r1.4Ag0002720	0.0495257	-0.756699
NewGene_6932	0.00176804	2.3544
AVESA.00001b.r1.4Cg0002012	6.31425e-05	1.46052
AVESA.00001b.r1.4Cg0002018	1.7992e-06	1.97244
NewGene_1107	0.012415	0.764667
AVESA.00001b.r1.2Dg0002124	0.0327602	-0.836569
NewGene_22740	3.07171e-08	-1.89433
AVESA.00001b.r1.5Ag0001960	0.00566191	1.41434
AVESA.00001b.r1.4Ag0001811	0.0380351	-1.27877
AVESA.00001b.r1.4Ag0001816	0.000815451	-1.25343
NewGene_972	0.00328921	0.989245
AVESA.00001b.r1.2Ag0002066	0.0350589	-2.10394
AVESA.00001b.r1.2Ag0002067	0.0266818	-0.884731
NewGene_6033	0.00709507	2.05364
AVESA.00001b.r1.3Cg0000369	0.00485475	-0.860296
AVESA.00001b.r1.3Ag0000208	0.00674799	-3.4506
AVESA.00001b.r1.2Ag0000039	0.0248506	2.67939
AVESA.00001b.r1.2Ag0000030	0.0253887	-1.67123
AVESA.00001b.r1.3Ag0001290	0.0120899	-2.23443
AVESA.00001b.r1.2Cg0000628	0.0388209	1.00336
AVESA.00001b.r1.5Cg0003213	0.00176804	1.24527
AVESA.00001b.r1.5Dg0001579	0.0160849	-1.07158
AVESA.00001b.r1.5Dg0001571	8.54575e-06	2.10634
AVESA.00001b.r1.1Dg0001726	0.0235826	-2.06582
NewGene_48679	0.00366525	-2.56329
AVESA.00001b.r1.3Cg0001843	0.000963766	1.80049
NewGene_11550	1.38887e-06	8.35797
AVESA.00001b.r1.2Dg0001949	0.0243734	-1.4586
AVESA.00001b.r1.7Dg0002746	0.0265304	1.13794
AVESA.00001b.r1.2Dg0001166	2.51213e-05	3.21463
AVESA.00001b.r1.4Cg0002736	0.0213508	-0.799755
NewGene_33940	0.0301893	1.30554
AVESA.00001b.r1.4Cg0002196	0.0363688	-0.749875
AVESA.00001b.r1.Ung0000235	0.0327592	-1.16971
AVESA.00001b.r1.Ung0000237	0.000889357	-3.16161
AVESA.00001b.r1.Ung0000239	1.60242e-06	2.3769
NewGene_28625	0.00292503	-1.24009
AVESA.00001b.r1.4Ag0003579	6.99577e-09	-5.04885
AVESA.00001b.r1.2Cg0001807	0.0137795	2.65971
AVESA.00001b.r1.2Cg0001809	1.00719e-06	-1.43625
AVESA.00001b.r1.3Ag0001908	0.00562041	2.66032
AVESA.00001b.r1.3Dg0002085	0.0200557	-1.60713
AVESA.00001b.r1.3Dg0002086	0.0411275	-1.57115
AVESA.00001b.r1.3Dg0001578	0.0200557	1.00235
AVESA.00001b.r1.2Cg0000106	2.96954e-06	1.68935
AVESA.00001b.r1.7Ag0000777	0.00686093	1.6314
NewGene_43597	0.0380351	1.37794
AVESA.00001b.r1.6Ag0002427	0.000705662	1.30253
AVESA.00001b.r1.6Cg0003425	0.00126885	-1.14746
AVESA.00001b.r1.5Cg0001533	0.0489191	-0.600416
AVESA.00001b.r1.6Cg0002590	0.0338546	-0.688006
NewGene_8133	0.00861712	1.88462
AVESA.00001b.r1.7Dg0000400	0.0217679	-0.945657
AVESA.00001b.r1.3Cg0001199	0.0208069	1.19709
NewGene_49467	0.0151218	1.66085
NewGene_13682	0.0167249	-1.53404
AVESA.00001b.r1.5Dg0003074	0.0452419	0.992307
AVESA.00001b.r1.5Dg0003077	0.0173272	-1.12104
NewGene_21083	0.0425651	2.51353
AVESA.00001b.r1.5Dg0002385	0.00586887	-1.90248
AVESA.00001b.r1.5Dg0002382	0.0433508	-0.905098
NewGene_33890	1.98223e-06	-2.94586
AVESA.00001b.r1.5Dg0001170	0.0030306	-1.82881
AVESA.00001b.r1.3Ag0001006	0.0217398	0.945908
AVESA.00001b.r1.1Ag0000092	0.0319253	-1.56265
AVESA.00001b.r1.2Cg0001780	0.000803315	1.05933
AVESA.00001b.r1.7Dg0001916	2.54513e-06	-10.8323
NewGene_20581	6.72402e-11	9.27223
AVESA.00001b.r1.6Ag0003096	0.00511638	1.74164
NewGene_19039	0.00270222	2.83358
AVESA.00001b.r1.6Ag0000695	1.86488e-08	-2.90505
NewGene_13919	0.000889828	0.927468
NewGene_34510	0.0413394	1.45026
AVESA.00001b.r1.7Cg0000628	0.013661	2.39587
AVESA.00001b.r1.5Dg0002636	0.03706	1.55162
AVESA.00001b.r1.5Ag0000335	0.0430036	-0.795902
AVESA.00001b.r1.5Ag0000339	0.000456128	1.77738
AVESA.00001b.r1.7Ag0002075	0.0158585	-1.29745
AVESA.00001b.r1.7Ag0002076	0.0470904	-1.62906
AVESA.00001b.r1.6Cg0001905	0.0443262	1.26923
AVESA.00001b.r1.5Ag0002746	0.0259076	1.07611
AVESA.00001b.r1.5Ag0002747	0.022924	1.34978
AVESA.00001b.r1.6Cg0001735	0.0350765	2.29839
AVESA.00001b.r1.1Cg0000446	0.011999	-1.43952
AVESA.00001b.r1.1Cg0001316	0.0397317	1.25574
AVESA.00001b.r1.4Cg0001646	0.000774397	-1.92925
AVESA.00001b.r1.2Cg0003001	4.27637e-08	-14.9088
AVESA.00001b.r1.4Ag0002042	0.0242012	1.76756
AVESA.00001b.r1.5Cg0002093	0.00929007	-2.03872
AVESA.00001b.r1.2Dg0002241	0.00178826	1.62967
AVESA.00001b.r1.5Dg0001643	0.019717	0.921444
AVESA.00001b.r1.5Dg0000118	0.000407667	2.14733
AVESA.00001b.r1.5Dg0000119	0.0462521	1.08342
NewGene_258	0.0476374	-2.00415
NewGene_47482	0.0388209	-1.99773
AVESA.00001b.r1.1Dg0001536	0.00654687	1.03206
AVESA.00001b.r1.2Dg0001476	0.0481843	0.948755
NewGene_42196	1.55975e-08	-9.36866
AVESA.00001b.r1.5Ag0000271	0.0145198	1.13618
AVESA.00001b.r1.3Cg0000082	0.0178593	-1.61747
AVESA.00001b.r1.6Dg0001591	0.0321826	0.690429
AVESA.00001b.r1.2Cg0002502	2.77832e-06	4.37318
NewGene_39779	0.000253426	5.56173
NewGene_40361	1.02538e-06	5.31378
NewGene_3750	0.0301893	1.45007
AVESA.00001b.r1.4Dg0001510	0.0393943	0.713843
NewGene_21827	0.0275123	1.20583
NewGene_12399	2.08169e-07	3.31246
AVESA.00001b.r1.4Ag0002998	0.0260469	-0.978341
NewGene_33475	3.21817e-06	-13.0934
AVESA.00001b.r1.3Ag0000349	0.00521435	-2.34098
NewGene_30927	0.000353844	2.16042
AVESA.00001b.r1.6Ag0002714	0.0299106	-0.7615
AVESA.00001b.r1.2Dg0000516	0.0328138	-1.42858
AVESA.00001b.r1.4Cg0000236	0.0111696	2.17174
NewGene_19520	0.000390042	-1.48515
AVESA.00001b.r1.1Dg0003346	4.9533e-06	-2.16985
AVESA.00001b.r1.1Dg0003344	0.00180741	-0.722934
AVESA.00001b.r1.1Dg0003349	6.43921e-07	-2.31288
NewGene_30112	0.000963963	1.92485
AVESA.00001b.r1.6Cg0001777	0.00378634	1.50934
AVESA.00001b.r1.5Cg0001075	0.0285455	-1.09958
NewGene_49121	0.00338891	-1.74861
AVESA.00001b.r1.5Cg0002529	0.00197554	-1.62967
AVESA.00001b.r1.4Dg0001895	2.05091e-05	-4.11617
AVESA.00001b.r1.4Dg0001893	0.0272055	-1.62616
AVESA.00001b.r1.4Dg0001891	0.00102474	-2.26122
AVESA.00001b.r1.4Dg0001899	0.0476906	-1.32501
AVESA.00001b.r1.5Ag0000752	0.0144528	-0.613374
AVESA.00001b.r1.3Dg0000428	0.00538851	-2.27647
AVESA.00001b.r1.4Dg0003639	0.0311553	1.9952
AVESA.00001b.r1.2Dg0000611	0.000100174	-1.79504
AVESA.00001b.r1.2Dg0000612	0.00713926	-1.72658
AVESA.00001b.r1.2Dg0000615	0.00498931	-2.45744
AVESA.00001b.r1.4Ag0001147	5.53235e-08	-1.78789
AVESA.00001b.r1.4Ag0000817	0.0328297	-0.679892
NewGene_20056	0.014948	-1.34086
AVESA.00001b.r1.7Dg0002991	0.00878638	-1.9055
NewGene_30689	0.00688846	1.33871
AVESA.00001b.r1.1Ag0001937	0.00829004	-2.2562
NewGene_23509	0.024983	2.45532
AVESA.00001b.r1.4Cg0000379	0.0140139	-0.880045
AVESA.00001b.r1.1Dg0000719	2.64809e-05	-1.47358
AVESA.00001b.r1.7Dg0000100	0.0013701	-2.87205
AVESA.00001b.r1.7Ag0002386	0.0287183	-1.45069
AVESA.00001b.r1.2Cg0000532	0.00557693	3.66524
AVESA.00001b.r1.5Cg0003105	0.018185	2.0327
AVESA.00001b.r1.6Cg0000585	2.82637e-10	-3.17258
AVESA.00001b.r1.5Cg0000484	0.0207885	1.46294
NewGene_46112	1.10368e-08	4.62551
AVESA.00001b.r1.4Dg0001918	0.0087684	-1.55516
AVESA.00001b.r1.4Dg0001919	0.0453137	-1.31097
AVESA.00001b.r1.7Dg0003103	0.000313418	-3.23954
AVESA.00001b.r1.7Ag0000439	0.00212743	-2.11483
AVESA.00001b.r1.4Cg0003559	7.29568e-07	3.88275
AVESA.00001b.r1.4Cg0003558	0.00126691	3.9898
AVESA.00001b.r1.1Cg0001457	0.00389887	-0.893996
AVESA.00001b.r1.7Dg0002188	0.0169422	-0.794738
AVESA.00001b.r1.4Ag0000993	0.00188972	-2.14904
AVESA.00001b.r1.4Dg0001133	0.0465113	0.759094
AVESA.00001b.r1.Ung0000121	0.00100497	2.18554
AVESA.00001b.r1.7Dg0000477	1.56524e-10	6.63296
AVESA.00001b.r1.2Dg0001067	0.0121018	1.00686
AVESA.00001b.r1.2Ag0000650	1.35604e-05	-1.31177
AVESA.00001b.r1.4Cg0000261	1.40314e-22	-2.6129
AVESA.00001b.r1.1Ag0003402	0.0253893	1.32933
AVESA.00001b.r1.7Dg0002234	0.0382921	-0.778036
AVESA.00001b.r1.7Dg0003559	0.0211951	-1.24515
AVESA.00001b.r1.1Ag0000179	0.00348933	0.933789
AVESA.00001b.r1.2Dg0001705	0.0182733	-0.736145
AVESA.00001b.r1.5Cg0001401	5.46256e-11	2.44815
AVESA.00001b.r1.4Cg0001405	0.0243505	1.57596
AVESA.00001b.r1.3Cg0001605	0.000158088	2.60806
AVESA.00001b.r1.2Cg0001583	0.0269949	1.4403
AVESA.00001b.r1.4Ag0003476	0.006525	1.13817
AVESA.00001b.r1.5Dg0000410	0.0179647	0.960571
AVESA.00001b.r1.5Dg0000415	0.0251603	2.15442
AVESA.00001b.r1.4Ag0001737	0.0386805	0.705398
NewGene_13333	1.88002e-05	1.76151
AVESA.00001b.r1.1Ag0000597	0.0102261	-1.62275
NewGene_21175	0.0310904	-1.48821
NewGene_31512	0.000359321	3.08768
AVESA.00001b.r1.5Ag0001233	0.00816095	-0.899023
NewGene_43486	0.0279605	1.09272
AVESA.00001b.r1.1Cg0000379	0.0077585	-2.0682
AVESA.00001b.r1.4Ag0003344	0.0125072	1.30695
AVESA.00001b.r1.7Dg0002448	0.00870017	-1.87644
AVESA.00001b.r1.2Dg0000442	0.00692896	-1.45234
AVESA.00001b.r1.7Ag0000196	0.000385282	-2.40248
AVESA.00001b.r1.3Ag0000441	0.0243527	1.85512
AVESA.00001b.r1.7Dg0001665	2.31109e-05	1.30085
AVESA.00001b.r1.7Ag0002136	0.0435294	-0.678692
AVESA.00001b.r1.2Ag0001808	0.0199172	1.58799
AVESA.00001b.r1.7Dg0000695	1.4145e-05	-5.64009
AVESA.00001b.r1.5Dg0000388	0.000995923	-1.27203
NewGene_18951	0.00915064	1.75576
AVESA.00001b.r1.3Dg0001479	4.03651e-08	2.02274
AVESA.00001b.r1.5Dg0002524	0.0302468	-0.762998
AVESA.00001b.r1.3Cg0000459	0.0124194	2.03182
AVESA.00001b.r1.7Cg0001488	7.64307e-05	-1.17211
NewGene_35557	0.0456349	-1.32003
NewGene_44940	0.000288454	-3.35274
AVESA.00001b.r1.5Dg0001245	0.0213553	1.00377
AVESA.00001b.r1.4Dg0001780	0.00150051	-2.17229
AVESA.00001b.r1.4Ag0001678	0.0404362	1.28142
AVESA.00001b.r1.4Cg0002251	0.0040465	2.30257
AVESA.00001b.r1.4Cg0002254	0.0174009	-2.06529
AVESA.00001b.r1.2Dg0002322	5.83921e-17	4.43346
AVESA.00001b.r1.2Dg0002321	0.00198901	2.48998
AVESA.00001b.r1.5Ag0000856	0.00922864	-0.800112
AVESA.00001b.r1.3Dg0002741	0.000319286	3.64707
AVESA.00001b.r1.1Ag0001455	0.0159059	1.01756
AVESA.00001b.r1.1Dg0000242	0.0395967	-0.920061
AVESA.00001b.r1.2Ag0000857	0.0256093	-1.87236
AVESA.00001b.r1.6Cg0002031	6.77944e-06	-1.70292
AVESA.00001b.r1.3Ag0000760	0.0272936	-0.939857
AVESA.00001b.r1.3Ag0001647	8.62709e-10	1.88118
NewGene_35028	0.0363892	3.15905
NewGene_8494	0.0216332	1.60182
AVESA.00001b.r1.5Dg0000021	0.043019	-0.687981
NewGene_46215	5.86397e-10	5.63992
AVESA.00001b.r1.5Cg0000374	0.00800453	0.93174
AVESA.00001b.r1.7Cg0000072	3.05656e-06	-6.99314
AVESA.00001b.r1.5Ag0002927	0.0243038	-0.894957
AVESA.00001b.r1.4Cg0003492	0.0137936	-1.14345
AVESA.00001b.r1.2Ag0000894	0.0110846	-1.47038
AVESA.00001b.r1.6Dg0001205	0.0440573	-1.79035
AVESA.00001b.r1.6Cg0001376	0.0452206	-1.04354
AVESA.00001b.r1.6Cg0001375	0.011092	-1.51859
AVESA.00001b.r1.6Cg0001378	1.69883e-07	3.42682
NewGene_2539	0.0268436	1.17017
NewGene_1843	0.00709182	1.50715
AVESA.00001b.r1.7Dg0000142	0.0429359	-1.3108
AVESA.00001b.r1.6Dg0001458	8.85189e-05	-0.746698
AVESA.00001b.r1.4Ag0000001	0.0235826	-1.32517
AVESA.00001b.r1.2Cg0001380	0.00410871	0.853979
AVESA.00001b.r1.3Ag0002292	0.00102105	1.26665
AVESA.00001b.r1.2Ag0002383	0.0121018	2.12322
NewGene_9706	0.0473254	1.55619
AVESA.00001b.r1.1Ag0000682	0.00749688	-1.90598
AVESA.00001b.r1.7Dg0002576	0.0111798	-2.08851
AVESA.00001b.r1.7Dg0002572	0.0077061	-1.78808
AVESA.00001b.r1.6Ag0002629	0.0191877	-0.918927
NewGene_6374	0.0248818	1.4889
AVESA.00001b.r1.3Ag0001727	0.0392624	-1.23625
AVESA.00001b.r1.3Ag0001728	6.9984e-08	-5.49035
NewGene_9703	0.0301891	1.64618
NewGene_35722	0.0466719	1.54685
NewGene_9060	3.44898e-07	2.96357
NewGene_9063	0.0042601	1.49252
AVESA.00001b.r1.2Ag0000950	0.00474822	-1.15257
AVESA.00001b.r1.7Cg0001634	0.00525718	-1.67413
AVESA.00001b.r1.5Cg0002687	0.0463786	0.796158
NewGene_10130	0.045355	1.1347
AVESA.00001b.r1.2Ag0001207	0.0222998	-0.943975
NewGene_21246	0.0177997	1.93099
NewGene_47293	0.00683113	2.03898
NewGene_17846	7.76475e-05	2.27814
NewGene_24362	0.0441838	1.12276
AVESA.00001b.r1.4Dg0002653	0.00191691	1.0294
AVESA.00001b.r1.7Ag0002005	1.80631e-05	-10.4526
AVESA.00001b.r1.4Dg0003522	1.66927e-05	1.87373
AVESA.00001b.r1.4Dg0003527	2.96954e-06	-12.8973
AVESA.00001b.r1.2Dg0000765	0.0464434	-0.962652
NewGene_25618	0.000117865	-3.7389
AVESA.00001b.r1.5Ag0002693	0.0476374	1.30531
AVESA.00001b.r1.5Ag0002695	1.39569e-08	5.93235
AVESA.00001b.r1.2Ag0000280	0.0129546	-1.38802
AVESA.00001b.r1.5Ag0003124	1.47331e-07	-3.22342
AVESA.00001b.r1.3Ag0000396	0.0384548	-1.74007
AVESA.00001b.r1.1Dg0002625	0.0449413	-1.34319
AVESA.00001b.r1.5Cg0002344	0.0255158	-2.10003
AVESA.00001b.r1.6Cg0000392	0.0050473	-2.75637
AVESA.00001b.r1.1Dg0001549	0.0428513	-1.14328
AVESA.00001b.r1.1Dg0001543	0.0371439	1.20621
AVESA.00001b.r1.5Dg0002007	0.00189104	-1.39169
AVESA.00001b.r1.5Dg0002005	0.0104231	0.743076
AVESA.00001b.r1.5Dg0002008	2.60656e-08	-2.75075
AVESA.00001b.r1.4Dg0001823	0.0438632	0.76417
NewGene_6107	0.0476006	1.37275
NewGene_22018	0.00506765	2.74738
AVESA.00001b.r1.2Dg0001729	0.0169449	0.732616
AVESA.00001b.r1.6Cg0002748	0.045707	2.32894
AVESA.00001b.r1.5Ag0002150	0.00444625	1.70177
NewGene_9465	0.029102	1.13576
AVESA.00001b.r1.6Ag0001993	9.21763e-16	-3.38245
AVESA.00001b.r1.5Dg0001003	0.000302936	1.15619
AVESA.00001b.r1.3Dg0000285	0.0117618	1.5869
NewGene_24203	0.003125	-3.36999
AVESA.00001b.r1.7Cg0002762	0.0120851	-1.90417
NewGene_36676	0.00251234	-1.39669
AVESA.00001b.r1.1Dg0000162	0.0154893	0.957306
AVESA.00001b.r1.1Dg0000168	0.000650104	-0.734415
AVESA.00001b.r1.4Cg0001574	0.044445	-0.867751
AVESA.00001b.r1.6Cg0000394	0.0127322	-1.63987
AVESA.00001b.r1.6Cg0000399	0.0243505	-1.28721
AVESA.00001b.r1.5Cg0000431	0.0327803	0.938253
AVESA.00001b.r1.5Dg0003252	5.5589e-06	1.85203
AVESA.00001b.r1.1Cg0001874	0.0107505	1.56417
AVESA.00001b.r1.2Dg0002172	0.000917516	1.86938
AVESA.00001b.r1.4Dg0002715	0.047989	0.85113
AVESA.00001b.r1.4Dg0001324	0.0339949	-1.066
AVESA.00001b.r1.3Dg0002392	0.0396229	-1.02807
AVESA.00001b.r1.5Ag0001910	0.0361682	1.57098
AVESA.00001b.r1.6Ag0003208	0.0252181	-1.28166
AVESA.00001b.r1.7Dg0002866	0.0212466	-1.89344
AVESA.00001b.r1.6Ag0002151	0.022073	-0.884413
AVESA.00001b.r1.4Cg0000034	0.00685026	-1.50615
AVESA.00001b.r1.4Cg0000039	1.55022e-06	3.54832
AVESA.00001b.r1.1Cg0000032	0.0121156	1.56278
AVESA.00001b.r1.1Dg0003106	0.0157688	-1.25824
AVESA.00001b.r1.7Dg0001719	0.0255043	1.4235
AVESA.00001b.r1.2Dg0000304	0.00010225	1.5302
AVESA.00001b.r1.3Cg0001061	0.0153191	1.00835
AVESA.00001b.r1.2Cg0000099	0.0140139	2.14691
NewGene_948	6.1867e-12	2.68222
AVESA.00001b.r1.1Dg0001195	5.85346e-06	1.95285
NewGene_48688	0.0240612	-1.67687
NewGene_40680	2.41766e-05	-4.53227
NewGene_5969	0.0240801	2.08089
NewGene_7472	0.0138788	1.71773
AVESA.00001b.r1.4Ag0001780	0.00305003	-1.22524
NewGene_9655	0.0352989	1.3542
NewGene_28678	0.000292697	4.0431
NewGene_1059	0.0263992	1.41997
AVESA.00001b.r1.Ung0000242	0.00675763	-2.12226
NewGene_36842	5.38296e-05	2.03842
NewGene_34827	0.0418106	1.40933
AVESA.00001b.r1.2Dg0000370	0.00716358	-2.34962
NewGene_4100	0.0294546	-3.09024
AVESA.00001b.r1.2Ag0001965	1.39553e-08	-2.26406
AVESA.00001b.r1.2Ag0002174	0.0445387	0.928548
AVESA.00001b.r1.2Ag0002170	6.82668e-05	3.5667
AVESA.00001b.r1.7Ag0000786	0.000456545	2.80052
AVESA.00001b.r1.7Ag0000787	0.0262409	-0.986233
AVESA.00001b.r1.7Ag0000781	0.00406045	2.78095
AVESA.00001b.r1.3Dg0000679	0.00837378	0.846087
AVESA.00001b.r1.2Cg0001350	0.0246692	0.860311
AVESA.00001b.r1.6Cg0003454	3.41246e-05	-1.18793
AVESA.00001b.r1.6Cg0003457	0.0384838	0.761561
NewGene_39522	0.0144681	1.55197
NewGene_9295	0.000812905	1.52377
AVESA.00001b.r1.5Cg0001562	2.05991e-06	-1.39228
AVESA.00001b.r1.5Dg0001466	0.00098485	-1.96584
AVESA.00001b.r1.6Ag0002804	0.00336627	-2.21878
AVESA.00001b.r1.6Ag0002808	0.00203026	2.23394
NewGene_13658	0.0484283	0.985487
AVESA.00001b.r1.4Dg0000803	0.0409168	1.63473
AVESA.00001b.r1.2Cg0002619	0.00168245	2.60223
AVESA.00001b.r1.2Cg0002060	0.021086	-0.609292
AVESA.00001b.r1.3Cg0002607	0.048528	1.60872
AVESA.00001b.r1.3Cg0002602	0.0345883	-0.757951
AVESA.00001b.r1.1Dg0002427	1.14438e-11	-2.22101
AVESA.00001b.r1.4Ag0003465	0.0319054	-0.819041
AVESA.00001b.r1.7Dg0000890	0.0423518	0.890371
AVESA.00001b.r1.2Ag0000411	2.63495e-05	-2.98257
AVESA.00001b.r1.1Dg0001301	0.0236067	1.82088
AVESA.00001b.r1.7Ag0000665	0.00189855	-1.71269
AVESA.00001b.r1.7Cg0000656	0.00145867	0.905875
AVESA.00001b.r1.3Ag0001656	2.29583e-05	-2.03376
NewGene_19707	0.0269949	1.93315
AVESA.00001b.r1.5Ag0001033	0.0441801	1.81611
AVESA.00001b.r1.5Ag0001039	0.0483207	1.89928
NewGene_8280	0.0129046	2.23606
NewGene_179	0.0185467	1.62627
NewGene_26682	0.0291496	1.41368
AVESA.00001b.r1.5Ag0003044	0.0312606	-1.29225
AVESA.00001b.r1.6Cg0002802	0.00161265	-1.1006
AVESA.00001b.r1.6Cg0002803	0.011367	-0.775782
AVESA.00001b.r1.4Cg0003406	0.0476882	0.809035
AVESA.00001b.r1.1Cg0001344	0.0110874	-1.54306
AVESA.00001b.r1.2Ag0001570	0.00454334	1.71794
AVESA.00001b.r1.7Dg0003483	0.00185186	-3.54616
AVESA.00001b.r1.7Dg0003481	0.0138788	-1.77483
AVESA.00001b.r1.4Dg0002727	0.0433984	1.05805
AVESA.00001b.r1.7Dg0002359	0.0277886	-1.04772
AVESA.00001b.r1.7Dg0002356	3.10981e-05	-9.55794
NewGene_32864	0.0289181	-1.07691
NewGene_32865	0.0485186	-1.23111
NewGene_4517	0.000176022	2.73648
AVESA.00001b.r1.4Ag0000639	0.0225072	1.09903
AVESA.00001b.r1.4Ag0000630	0.00372994	1.09732
AVESA.00001b.r1.7Cg0001646	0.021187	-1.04261
AVESA.00001b.r1.2Ag0000594	0.0318785	0.953046
AVESA.00001b.r1.5Cg0000662	0.0395967	-1.22509
NewGene_32040	0.0302851	2.30135
AVESA.00001b.r1.6Cg0002997	0.0376449	-0.791974
AVESA.00001b.r1.5Dg0000140	2.91385e-05	2.81941
AVESA.00001b.r1.2Dg0000815	0.00677366	-1.83932
AVESA.00001b.r1.5Cg0000123	0.0316239	-0.609242
NewGene_37793	7.84663e-06	-5.71606
NewGene_46385	0.0409356	1.20017
AVESA.00001b.r1.1Ag0002472	0.011367	1.24775
AVESA.00001b.r1.7Ag0002707	0.000945167	-2.51717
AVESA.00001b.r1.7Ag0002708	0.000648754	-1.3877
AVESA.00001b.r1.7Dg0002071	0.0328138	-2.34152
AVESA.00001b.r1.2Cg0001004	0.000650104	-3.31499
AVESA.00001b.r1.6Cg0000102	0.0334473	-0.757228
AVESA.00001b.r1.7Cg0001115	0.0363438	-1.24286
AVESA.00001b.r1.3Dg0002503	0.0150515	-1.51324
AVESA.00001b.r1.3Dg0002504	0.0223765	-1.70488
AVESA.00001b.r1.3Dg0002508	0.0266375	1.4423
NewGene_1577	0.0185955	1.4119
AVESA.00001b.r1.4Dg0002023	0.00780218	-1.58781
AVESA.00001b.r1.3Ag0001445	0.00120158	-1.73399
AVESA.00001b.r1.6Ag0002747	0.0461072	1.14346
AVESA.00001b.r1.4Dg0003377	0.00756652	-1.05498
AVESA.00001b.r1.1Ag0002104	0.0349072	-1.31586
NewGene_47173	0.00524839	-1.71127
AVESA.00001b.r1.1Dg0003396	0.0263258	-1.09569
AVESA.00001b.r1.3Cg0000059	0.0380427	-1.64353
AVESA.00001b.r1.6Dg0001832	0.0414862	-2.36494
AVESA.00001b.r1.1Dg0002045	0.029102	1.13062
AVESA.00001b.r1.1Dg0002042	0.0461506	2.03684
AVESA.00001b.r1.1Dg0002043	0.0437902	1.76288
AVESA.00001b.r1.6Cg0000477	5.30217e-05	-1.63115
AVESA.00001b.r1.3Cg0001469	6.52132e-09	-1.13831
NewGene_16439	7.14213e-05	1.85414
AVESA.00001b.r1.5Ag0001454	0.0302506	-2.72014
NewGene_17749	0.0246631	-1.93064
AVESA.00001b.r1.4Ag0000245	0.0353628	1.39824
AVESA.00001b.r1.5Cg0000548	0.00702072	-1.56698
AVESA.00001b.r1.2Dg0003131	4.49876e-06	-1.23183
NewGene_22600	1.14643e-10	5.88732
NewGene_44357	0.0302918	-1.3146
AVESA.00001b.r1.2Dg0000444	0.00154156	-2.65056
NewGene_47860	5.32589e-11	7.00062
NewGene_47861	7.48032e-07	6.78527
AVESA.00001b.r1.1Ag0002605	0.0416671	0.923262
AVESA.00001b.r1.2Cg0001694	0.0494768	1.02279
AVESA.00001b.r1.7Dg0001802	1.48801e-08	-1.91692
AVESA.00001b.r1.1Dg0003219	0.0311914	-0.820712
AVESA.00001b.r1.6Cg0001661	0.0222882	-1.33642
NewGene_16187	0.00282609	-1.69353
AVESA.00001b.r1.3Ag0000395	0.0371871	-1.47877
AVESA.00001b.r1.5Cg0001166	0.00965986	1.33499
AVESA.00001b.r1.5Cg0001165	0.0362416	-0.714098
AVESA.00001b.r1.5Cg0001169	0.0488735	0.80687
AVESA.00001b.r1.3Dg0000532	0.0393943	1.51009
AVESA.00001b.r1.3Ag0000158	0.00623593	2.57764
AVESA.00001b.r1.4Cg0000526	0.0175791	-1.88992
AVESA.00001b.r1.4Ag0003250	0.0188746	-0.859961
NewGene_5960	0.00218906	-2.44782
AVESA.00001b.r1.2Ag0002005	0.000330773	-3.90005
AVESA.00001b.r1.5Ag0002396	0.0111303	-2.00705
AVESA.00001b.r1.1Ag0001273	0.0499323	1.25067
AVESA.00001b.r1.1Dg0000468	0.0299757	1.12103
AVESA.00001b.r1.7Ag0001783	0.0451932	-0.622466
AVESA.00001b.r1.7Ag0001780	0.000582487	-3.01751
AVESA.00001b.r1.3Ag0000582	0.0207885	1.09433
NewGene_41901	0.0354797	1.77784
AVESA.00001b.r1.5Dg0001514	0.0105917	1.12199
AVESA.00001b.r1.1Dg0001780	0.0142402	1.73859
AVESA.00001b.r1.5Cg0001824	0.00054025	-1.50733
AVESA.00001b.r1.5Dg0003112	0.00220333	-2.41545
AVESA.00001b.r1.7Cg0000253	0.0407232	1.46537
AVESA.00001b.r1.1Cg0001792	0.0375589	0.943075
NewGene_15943	0.00635258	-1.51859
AVESA.00001b.r1.2Dg0001922	0.0380427	1.27952
AVESA.00001b.r1.4Dg0000110	0.00786114	1.53348
NewGene_26203	0.0207885	-3.02291
AVESA.00001b.r1.4Ag0003508	0.0157843	-1.75688
AVESA.00001b.r1.5Ag0002393	5.38296e-05	-3.09845
AVESA.00001b.r1.5Ag0002392	0.000304412	-2.94574
AVESA.00001b.r1.5Ag0002391	0.000619154	-2.73573
AVESA.00001b.r1.4Dg0001640	0.0156017	2.53346
AVESA.00001b.r1.Ung0000297	1.63118e-07	-4.96197
AVESA.00001b.r1.Ung0000296	1.28516e-06	-4.6673
AVESA.00001b.r1.1Dg0002338	0.0177105	-1.88362
AVESA.00001b.r1.7Dg0000566	0.00886864	-1.82307
AVESA.00001b.r1.2Dg0001175	0.0220986	1.60266
AVESA.00001b.r1.2Ag0000708	0.00163344	1.46595
AVESA.00001b.r1.2Cg0000110	0.0242197	-1.00475
AVESA.00001b.r1.3Dg0002063	0.0198793	-0.70238
AVESA.00001b.r1.3Dg0002069	0.0433508	-0.610971
AVESA.00001b.r1.1Dg0001017	0.0240831	-1.8775
AVESA.00001b.r1.1Ag0002221	2.5045e-05	4.14839
AVESA.00001b.r1.5Ag0001115	0.000699837	1.92342
AVESA.00001b.r1.6Cg0002876	7.39654e-05	-1.6935
AVESA.00001b.r1.6Ag0001849	0.000397028	-2.38908
AVESA.00001b.r1.2Cg0002138	0.0146822	1.87595
AVESA.00001b.r1.7Dg0001997	0.0239443	-2.16605
AVESA.00001b.r1.6Ag0001471	0.00190874	2.23041
AVESA.00001b.r1.5Ag0002406	0.00493216	-2.58194
AVESA.00001b.r1.5Ag0000805	0.000488924	1.12755
AVESA.00001b.r1.5Ag0000806	0.0483433	1.05205
AVESA.00001b.r1.6Dg0000270	0.0413394	0.703295
AVESA.00001b.r1.1Cg0001231	0.0273099	-1.08011
NewGene_1745	9.33144e-08	-8.5387
NewGene_6288	0.000385596	1.26257
NewGene_6282	0.0293685	0.967653
AVESA.00001b.r1.3Ag0000736	0.0461506	-1.19566
AVESA.00001b.r1.5Dg0000696	0.0125831	2.12191
AVESA.00001b.r1.3Ag0000492	0.00037246	-1.87309
AVESA.00001b.r1.7Dg0001559	0.046229	1.2141
AVESA.00001b.r1.1Dg0001600	0.00284514	1.73821
AVESA.00001b.r1.7Dg0000680	0.0157843	-1.53011
AVESA.00001b.r1.7Dg0000684	0.0110045	-1.46926
AVESA.00001b.r1.6Cg0003223	0.00737006	-0.709276
AVESA.00001b.r1.7Cg0000025	0.0169422	-2.43752
AVESA.00001b.r1.7Cg0000020	0.00142561	-2.759
AVESA.00001b.r1.6Ag0002341	8.78772e-05	1.34399
NewGene_13972	0.00568289	1.33775
AVESA.00001b.r1.7Cg0001374	0.0126731	1.62111
AVESA.00001b.r1.5Dg0002694	0.0360416	-0.900255
AVESA.00001b.r1.5Dg0002690	6.83076e-08	-2.9714
AVESA.00001b.r1.6Ag0001060	0.0229735	-1.35341
AVESA.00001b.r1.6Cg0002578	0.0456391	-0.78946
NewGene_48072	0.0333496	-1.6168
AVESA.00001b.r1.6Cg0000077	0.00693182	1.2397
NewGene_21926	0.0317535	1.26256
NewGene_43587	0.0287825	1.01531
AVESA.00001b.r1.1Cg0000284	0.0366587	-0.804173
AVESA.00001b.r1.4Dg0002929	0.00655008	0.953851
AVESA.00001b.r1.1Cg0000281	0.0132515	0.764593
AVESA.00001b.r1.4Ag0000055	0.0403646	1.49089
AVESA.00001b.r1.4Ag0000056	0.019628	1.32975
AVESA.00001b.r1.1Cg0000427	6.31396e-08	-3.35834
AVESA.00001b.r1.5Dg0001409	0.00470755	2.35579
NewGene_70	0.0343914	0.993464
AVESA.00001b.r1.3Dg0002434	0.0189266	-1.07703
AVESA.00001b.r1.2Ag0001589	0.0473788	-1.28056
AVESA.00001b.r1.7Ag0000360	0.00053614	-1.87807
NewGene_31934	0.00139573	1.09687
AVESA.00001b.r1.2Dg0003593	0.0294538	2.6423
AVESA.00001b.r1.5Cg0002632	0.0495528	1.37691
NewGene_35131	0.0383775	1.21272
AVESA.00001b.r1.3Cg0000801	3.69822e-05	-1.94089
AVESA.00001b.r1.6Dg0000002	0.00336912	1.82431
AVESA.00001b.r1.3Dg0001340	0.000768927	2.5428
AVESA.00001b.r1.5Ag0001720	1.01987e-05	1.28547
AVESA.00001b.r1.7Ag0001368	0.0207173	1.82019
NewGene_21383	0.000155748	2.81876
AVESA.00001b.r1.4Dg0002687	1.19557e-06	2.8873
AVESA.00001b.r1.2Ag0002571	2.06908e-05	-2.81854
AVESA.00001b.r1.2Dg0000735	0.0347673	-1.52733
AVESA.00001b.r1.4Dg0003550	0.0366579	-0.727977
AVESA.00001b.r1.1Ag0001816	0.0327592	-1.3939
AVESA.00001b.r1.3Ag0000329	0.0150657	1.50505
AVESA.00001b.r1.3Cg0002972	0.000118792	2.19853
NewGene_22515	0.0375589	1.10244
AVESA.00001b.r1.7Dg0000683	0.0208954	0.889734
NewGene_42726	0.00123063	2.77688
AVESA.00001b.r1.7Dg0000583	0.00203486	-1.77915
AVESA.00001b.r1.7Ag0001939	0.00548564	-2.65966
AVESA.00001b.r1.7Ag0001936	0.00480576	-1.42402
AVESA.00001b.r1.7Ag0001937	0.00728267	-0.973039
AVESA.00001b.r1.5Dg0000891	0.0232722	1.12591
NewGene_16292	0.0224654	-2.18853
NewGene_16298	0.0310904	2.874
NewGene_6696	0.00311698	-2.57731
AVESA.00001b.r1.4Ag0001847	0.000392649	-1.6944
AVESA.00001b.r1.1Dg0001513	0.0370762	1.09352
AVESA.00001b.r1.3Dg0000108	0.0313569	1.29388
NewGene_2963	0.000150703	1.42006
AVESA.00001b.r1.1Cg0001103	0.000887899	-3.14947
AVESA.00001b.r1.5Ag0000193	0.000779572	-2.02671
AVESA.00001b.r1.5Ag0000190	0.0220103	-1.2171
AVESA.00001b.r1.5Ag0000194	0.0491528	-0.800139
NewGene_15154	0.000186041	-5.98225
AVESA.00001b.r1.3Dg0001714	1.67755e-06	2.04932
AVESA.00001b.r1.2Dg0003325	0.00948073	-1.75257
AVESA.00001b.r1.2Dg0003326	0.0038607	-0.767476
AVESA.00001b.r1.2Dg0003320	0.00304058	2.99652
AVESA.00001b.r1.3Dg0000443	0.00505045	-2.90827
AVESA.00001b.r1.4Ag0002479	0.0157524	1.27381
AVESA.00001b.r1.4Ag0002478	0.0375413	1.72803
NewGene_12278	0.0217061	-1.75018
NewGene_4753	0.00648441	-2.27934
AVESA.00001b.r1.5Ag0002126	0.041871	-0.937506
AVESA.00001b.r1.6Ag0001968	0.0428758	-0.899596
NewGene_640	0.0345595	1.58097
AVESA.00001b.r1.3Cg0002836	0.024059	1.0374
AVESA.00001b.r1.2Cg0000923	0.0147912	-1.11934
AVESA.00001b.r1.1Dg0001821	0.0296814	1.02025
AVESA.00001b.r1.1Dg0003460	0.0453374	-1.15072
AVESA.00001b.r1.3Dg0000457	0.00517093	-1.70362
AVESA.00001b.r1.3Dg0000459	0.00106019	2.86858
NewGene_42997	0.0197924	1.45676
AVESA.00001b.r1.6Cg0000347	0.0383775	-0.823197
NewGene_11253	0.0463549	0.829454
NewGene_26160	0.0395819	-1.87101
NewGene_14474	0.0204508	1.25648
AVESA.00001b.r1.1Cg0001805	0.0261471	0.996622
AVESA.00001b.r1.4Ag0000326	0.0483056	-1.33017
AVESA.00001b.r1.5Dg0003205	3.21231e-13	4.38506
AVESA.00001b.r1.5Ag0000013	0.0018819	-4.54593
AVESA.00001b.r1.6Dg0000425	0.0286063	1.36391
AVESA.00001b.r1.4Ag0003003	0.0151454	-1.18153
AVESA.00001b.r1.7Dg0002836	0.0475122	1.45829
AVESA.00001b.r1.3Dg0001694	0.031705	0.945364
AVESA.00001b.r1.4Cg0000041	0.00871397	-2.66967
AVESA.00001b.r1.4Cg0000044	0.000636932	-2.26295
AVESA.00001b.r1.6Ag0002101	0.00137593	-2.34472
AVESA.00001b.r1.6Ag0002100	0.000429018	-2.31552
AVESA.00001b.r1.1Ag0002347	0.0442631	0.936489
AVESA.00001b.r1.4Dg0000607	1.39365e-06	2.56818
AVESA.00001b.r1.2Dg0000357	0.0311823	-1.15853
AVESA.00001b.r1.2Ag0001946	0.0405102	-1.15278
AVESA.00001b.r1.7Dg0000412	0.0111303	3.47072
AVESA.00001b.r1.2Ag0000090	0.00183702	1.6062
NewGene_35869	0.00209299	1.23507
AVESA.00001b.r1.2Ag0002630	0.00663892	1.23134
AVESA.00001b.r1.1Dg0000871	0.00216739	-3.84151
AVESA.00001b.r1.6Cg0003315	0.00037246	2.0416
AVESA.00001b.r1.6Cg0003314	3.85708e-18	3.47527
NewGene_38114	4.24784e-06	7.73357
NewGene_37835	0.000450984	-2.28
AVESA.00001b.r1.2Ag0001421	0.0364477	1.76546
AVESA.00001b.r1.2Ag0001420	0.000631309	3.98675
AVESA.00001b.r1.5Cg0001464	0.0283467	-1.01006
AVESA.00001b.r1.4Cg0001460	0.0224968	1.31176
NewGene_35474	0.0379214	1.26894
AVESA.00001b.r1.5Ag0001619	0.0168385	-1.43988
NewGene_17989	0.00410397	-2.6401
AVESA.00001b.r1.4Dg0003001	0.0172545	1.18435
AVESA.00001b.r1.4Ag0003195	0.0221102	-0.905236
NewGene_26463	2.70242e-05	4.50593
NewGene_26462	2.0498e-05	-2.31714
AVESA.00001b.r1.2Dg0002060	0.0476006	-0.803999
AVESA.00001b.r1.5Ag0000937	0.000510039	-1.78143
AVESA.00001b.r1.4Dg0001093	0.0433636	-1.57624
AVESA.00001b.r1.4Dg0001090	0.0407863	-0.82757
AVESA.00001b.r1.1Ag0000062	0.047207	-1.18343
AVESA.00001b.r1.3Dg0001331	0.000570517	2.3849
AVESA.00001b.r1.3Dg0001335	0.0331914	-0.835453
AVESA.00001b.r1.3Dg0000682	0.0247937	-0.926086
AVESA.00001b.r1.6Dg0001683	0.0351424	1.54072
AVESA.00001b.r1.7Dg0001885	0.0299106	-1.1893
AVESA.00001b.r1.1Ag0001496	0.000288454	-3.21556
AVESA.00001b.r1.1Dg0002906	0.00266395	1.98443
AVESA.00001b.r1.7Ag0002197	0.00709997	-2.41129
AVESA.00001b.r1.7Ag0002195	0.000262467	-4.37007
NewGene_9829	1.83991e-08	2.47514
NewGene_9822	0.0453374	0.86462
AVESA.00001b.r1.7Dg0002099	1.75173e-07	-12.0487
AVESA.00001b.r1.7Dg0000681	0.0268436	-1.22596
AVESA.00001b.r1.5Dg0000360	0.0296814	1.87353
AVESA.00001b.r1.6Ag0003108	0.0194989	0.885144
AVESA.00001b.r1.5Cg0000016	0.00495783	-1.05233
AVESA.00001b.r1.3Cg0001943	0.0178951	-0.829198
AVESA.00001b.r1.5Dg0002329	0.0315198	-1.62791
AVESA.00001b.r1.2Ag0000819	0.0259884	-1.05249
AVESA.00001b.r1.3Dg0001447	0.0438149	1.13485
NewGene_14359	0.00567989	1.85465
AVESA.00001b.r1.7Ag0002006	2.00842e-07	-13.7821
AVESA.00001b.r1.5Ag0001796	0.000297693	-3.92773
AVESA.00001b.r1.4Cg0001167	0.00986745	-0.982514
AVESA.00001b.r1.4Ag0002381	0.000472019	3.15593
AVESA.00001b.r1.4Cg0000419	0.00583447	1.4995
AVESA.00001b.r1.6Ag0000237	0.0241951	0.769171
AVESA.00001b.r1.3Cg0002795	5.25763e-06	1.823
AVESA.00001b.r1.4Cg0003143	0.000407667	-1.2606
NewGene_5107	0.0233542	-2.81614
NewGene_28763	0.0265173	2.9052
AVESA.00001b.r1.7Dg0000865	0.000225659	-2.14744
AVESA.00001b.r1.7Dg0000866	0.0358555	-0.891189
AVESA.00001b.r1.1Ag0003212	0.00183702	-2.91731
AVESA.00001b.r1.6Ag0000796	0.0261744	0.887796
AVESA.00001b.r1.7Dg0002416	0.0429865	-1.73955
NewGene_32780	0.032314	1.08049
AVESA.00001b.r1.7Cg0002823	3.41174e-15	-5.94198
NewGene_9161	0.0209807	1.88594
NewGene_9166	0.000372568	3.2185
AVESA.00001b.r1.2Ag0000834	0.00688357	-2.05141
AVESA.00001b.r1.2Ag0000838	0.00478881	2.91683
AVESA.00001b.r1.5Dg0002877	0.0257903	-1.97635
AVESA.00001b.r1.5Dg0002875	0.0383209	-1.42318
AVESA.00001b.r1.7Cg0000661	0.0376843	1.46533
AVESA.00001b.r1.6Ag0002959	0.0158988	-6.39944
AVESA.00001b.r1.6Ag0002956	0.0159773	-1.75192
AVESA.00001b.r1.6Ag0002952	0.0465159	1.42367
AVESA.00001b.r1.2Ag0001282	0.0169563	0.88048
AVESA.00001b.r1.7Cg0000091	0.000495838	-3.11004
NewGene_2557	0.00375855	-1.14389
NewGene_12584	6.66593e-06	1.7784
NewGene_32813	0.0459515	0.80591
NewGene_32812	0.0451741	1.33258
AVESA.00001b.r1.7Dg0002383	0.014028	-1.36084
AVESA.00001b.r1.4Ag0002640	0.0120899	1.13684
NewGene_22855	0.0117399	2.90833
NewGene_20286	0.0311574	0.802858
AVESA.00001b.r1.6Ag0002939	0.029299	-1.33587
AVESA.00001b.r1.1Ag0001703	0.0171	1.97336
AVESA.00001b.r1.2Dg0000848	0.00434779	3.38268
AVESA.00001b.r1.5Cg0000879	0.000524307	1.46282
AVESA.00001b.r1.7Dg0003249	0.00595416	-2.09382
NewGene_11584	0.00109293	-2.98373
AVESA.00001b.r1.7Ag0000990	5.63048e-34	2.94066
AVESA.00001b.r1.7Ag0001097	0.0180452	-0.843381
AVESA.00001b.r1.7Cg0000525	0.015676	0.863601
AVESA.00001b.r1.7Cg0001697	0.00375966	-1.93647
AVESA.00001b.r1.4Cg0000210	0.0183695	0.952489
AVESA.00001b.r1.5Ag0001126	4.05247e-05	-2.28955
AVESA.00001b.r1.7Ag0001547	0.0373859	1.51987
AVESA.00001b.r1.2Cg0000304	8.62974e-21	1.91803
AVESA.00001b.r1.1Dg0001200	0.0287858	-1.07004
AVESA.00001b.r1.4Ag0002930	0.0288425	-0.72111
AVESA.00001b.r1.4Ag0002931	0.0444209	-1.17364
AVESA.00001b.r1.4Ag0002936	0.025152	-1.0765
AVESA.00001b.r1.4Ag0002939	0.042927	-1.26988
AVESA.00001b.r1.7Dg0002117	0.00171861	1.65583
AVESA.00001b.r1.6Ag0001065	2.18778e-06	-1.78068
AVESA.00001b.r1.5Dg0002746	0.0417713	-1.18072
AVESA.00001b.r1.5Dg0002956	0.00711495	1.47813
AVESA.00001b.r1.5Dg0002745	0.0191658	-0.878397
AVESA.00001b.r1.4Dg0003325	6.26904e-10	-2.16761
AVESA.00001b.r1.2Dg0003258	0.000885476	2.36526
NewGene_37623	0.0371271	1.34594
AVESA.00001b.r1.4Ag0001413	0.0112326	1.18685
AVESA.00001b.r1.7Dg0000349	0.0246921	0.969717
AVESA.00001b.r1.2Dg0000780	0.000102188	2.62858
AVESA.00001b.r1.5Ag0002638	4.13871e-05	2.37066
AVESA.00001b.r1.5Ag0002632	0.048528	1.80834
AVESA.00001b.r1.3Dg0001827	0.00407367	1.96993
AVESA.00001b.r1.7Cg0002282	0.0328138	-1.16802
AVESA.00001b.r1.5Ag0001550	0.0111798	-1.4213
AVESA.00001b.r1.7Dg0002353	0.0223265	-2.42387
AVESA.00001b.r1.1Dg0000063	0.00863774	-0.686171
AVESA.00001b.r1.7Dg0000741	0.0340451	2.20994
AVESA.00001b.r1.7Ag0001302	3.15284e-08	2.82314
AVESA.00001b.r1.5Cg0001630	0.00952471	-0.673656
AVESA.00001b.r1.3Cg0001439	0.0311024	-1.58028
AVESA.00001b.r1.4Dg0003694	0.00188751	-0.829893
AVESA.00001b.r1.4Ag0000217	0.00917499	-1.13535
AVESA.00001b.r1.5Ag0000421	0.0145361	-1.04844
AVESA.00001b.r1.4Cg0002902	0.0301893	1.05478
AVESA.00001b.r1.4Cg0002908	0.00311698	-1.54602
AVESA.00001b.r1.5Ag0000127	0.00836781	2.49688
AVESA.00001b.r1.5Ag0001834	1.3208e-05	-1.97501
NewGene_820	0.00417557	2.5008
AVESA.00001b.r1.2Dg0000437	0.00188751	-2.66414
AVESA.00001b.r1.5Ag0000006	0.0125917	0.975188
NewGene_4945	0.0425262	2.11244
AVESA.00001b.r1.4Dg0002920	0.0397837	1.40504
AVESA.00001b.r1.6Cg0003050	0.000302591	1.86728
AVESA.00001b.r1.3Dg0000546	7.11552e-19	-2.48866
AVESA.00001b.r1.2Dg0001745	8.26064e-05	4.44917
AVESA.00001b.r1.1Dg0003242	0.0195746	1.24705
AVESA.00001b.r1.4Ag0003079	0.0123743	1.26093
AVESA.00001b.r1.6Ag0001751	0.0293983	1.35153
AVESA.00001b.r1.6Ag0001757	0.0157022	1.94514
AVESA.00001b.r1.2Cg0002993	1.37902e-05	-10.2785
AVESA.00001b.r1.5Dg0001067	0.037942	-1.03682
AVESA.00001b.r1.7Ag0002328	0.0423518	1.06314
AVESA.00001b.r1.6Cg0000566	0.0135402	-0.773228
NewGene_19877	0.0402053	2.80083
AVESA.00001b.r1.7Cg0000908	0.00427897	-1.26674
AVESA.00001b.r1.1Cg0000422	0.000407296	3.03469
AVESA.00001b.r1.4Cg0002647	0.0248816	1.62799
AVESA.00001b.r1.4Dg0002445	0.0459139	1.4998
AVESA.00001b.r1.5Dg0000940	0.0116882	-2.65527
AVESA.00001b.r1.4Ag0002663	0.00676943	-1.25601
AVESA.00001b.r1.4Ag0000391	6.9842e-24	-3.25477
NewGene_24751	0.022073	-0.954142
AVESA.00001b.r1.4Ag0003285	0.000385282	3.415
AVESA.00001b.r1.Ung0000182	9.07354e-33	-4.10329
AVESA.00001b.r1.2Dg0002112	0.00879738	2.28302
AVESA.00001b.r1.3Ag0001898	0.0327397	-2.00724
AVESA.00001b.r1.7Cg0002675	0.0262589	-1.06602
NewGene_18697	0.00881964	1.76468
NewGene_985	0.0196462	1.50225
AVESA.00001b.r1.1Cg0000214	0.00825675	1.09458
NewGene_39423	0.0362097	2.80279
AVESA.00001b.r1.2Cg0001560	0.0392321	1.24544
AVESA.00001b.r1.2Cg0001561	0.0275123	-0.820067
AVESA.00001b.r1.7Dg0000200	0.00931121	-2.04117
AVESA.00001b.r1.4Cg0003507	0.00815086	-1.32205
NewGene_41927	0.00871226	1.72687
AVESA.00001b.r1.3Ag0001280	0.0337648	-0.592179
AVESA.00001b.r1.5Cg0003207	0.000230545	-1.98358
AVESA.00001b.r1.5Dg0001565	0.0157688	-1.08309
AVESA.00001b.r1.5Cg0001879	0.020522	-0.86815
AVESA.00001b.r1.5Cg0001874	0.00966242	1.18939
NewGene_15937	0.0330379	1.3626
AVESA.00001b.r1.1Cg0001741	0.0454909	2.02265
AVESA.00001b.r1.6Dg0000921	0.0126361	-1.56044
AVESA.00001b.r1.7Dg0003004	0.0173738	-2.13548
AVESA.00001b.r1.6Dg0001034	0.00113713	-2.63408
AVESA.00001b.r1.7Dg0002759	0.0456836	1.57855
NewGene_20805	0.00207202	-2.15253
AVESA.00001b.r1.5Ag0002320	0.000320214	-2.49474
NewGene_6747	1.27177e-06	-2.73926
NewGene_29963	0.000591402	2.016
NewGene_21703	0.0156823	-1.61952
AVESA.00001b.r1.4Ag0003567	0.0133951	-1.44383
NewGene_31938	0.020522	1.9482
AVESA.00001b.r1.2Dg0002096	8.42315e-06	1.80824
AVESA.00001b.r1.2Dg0002090	0.000293693	-1.97935
AVESA.00001b.r1.2Dg0002976	0.00578866	2.62098
AVESA.00001b.r1.7Dg0003268	0.0191644	-1.94124
AVESA.00001b.r1.7Ag0000769	0.00611406	-1.14069
AVESA.00001b.r1.3Ag0000010	0.0354058	1.30929
AVESA.00001b.r1.2Cg0002173	6.79586e-14	2.88371
AVESA.00001b.r1.7Cg0001425	0.0126638	-1.56934
AVESA.00001b.r1.2Cg0001552	0.0250779	2.75801
AVESA.00001b.r1.3Cg0001709	0.0197445	-1.12178
NewGene_11270	0.0141853	1.3368
AVESA.00001b.r1.4Cg0001801	0.022336	-0.966906
NewGene_24524	0.0491853	1.66724
AVESA.00001b.r1.3Ag0000508	5.67817e-15	3.74389
AVESA.00001b.r1.2Dg0000927	0.0380676	1.99027
AVESA.00001b.r1.1Cg0001280	0.0301081	-1.07777
AVESA.00001b.r1.7Dg0000493	8.22626e-06	-3.49714
NewGene_32961	0.0111696	-2.57278
AVESA.00001b.r1.6Cg0002095	0.0289843	0.741157
NewGene_4434	0.0286217	1.37012
NewGene_39873	0.00697428	1.31355
AVESA.00001b.r1.2Dg0001242	8.91305e-06	1.90554
AVESA.00001b.r1.3Dg0002174	0.0411136	0.902293
NewGene_32108	0.0461072	1.03524
AVESA.00001b.r1.5Dg0000083	2.00015e-09	1.92753
AVESA.00001b.r1.5Dg0000087	4.5132e-14	3.98487
AVESA.00001b.r1.3Cg0002752	0.0238534	0.943964
AVESA.00001b.r1.1Dg0001363	0.00362074	-1.73411
AVESA.00001b.r1.7Ag0001792	0.039428	1.48891
AVESA.00001b.r1.6Cg0001501	0.0370799	-1.72202
AVESA.00001b.r1.6Ag0002330	0.00010225	1.44539
AVESA.00001b.r1.3Ag0000148	0.01062	2.10656
AVESA.00001b.r1.7Cg0000633	0.000407296	-1.9575
NewGene_18456	0.0347768	-0.585678
AVESA.00001b.r1.2Ag0001798	0.00729936	2.95734
NewGene_18012	0.0159044	3.14193
AVESA.00001b.r1.5Ag0000324	0.0217398	-1.50247
AVESA.00001b.r1.6Ag0001014	6.2232e-06	4.12725
AVESA.00001b.r1.5Ag0001056	0.0011383	-1.87542
AVESA.00001b.r1.6Cg0001938	0.00441228	-1.72172
AVESA.00001b.r1.6Cg0001935	0.00395896	-2.21921
AVESA.00001b.r1.5Ag0002770	0.0141059	1.51889
NewGene_43742	2.00841e-17	3.1641
NewGene_49700	0.0375708	-2.96218
AVESA.00001b.r1.1Cg0000457	0.0375589	2.87067
AVESA.00001b.r1.1Cg0001321	4.08519e-05	-2.94843
AVESA.00001b.r1.3Dg0000845	0.0337826	-2.64211
AVESA.00001b.r1.7Dg0002592	0.0085591	-1.56598
AVESA.00001b.r1.7Dg0003469	0.0483179	-1.33741
AVESA.00001b.r1.2Ag0002325	0.00206486	1.23098
AVESA.00001b.r1.1Ag0001538	0.00428161	-1.00659
AVESA.00001b.r1.4Dg0003218	0.0165058	-1.34284
AVESA.00001b.r1.6Ag0000182	0.0396032	1.96708
AVESA.00001b.r1.4Ag0001522	0.0414679	1.38327
NewGene_4576	1.71575e-05	2.72573
AVESA.00001b.r1.7Cg0001878	0.0179828	-1.50546
AVESA.00001b.r1.7Cg0001876	0.0403178	-1.42052
NewGene_9621	0.00360325	2.02132
AVESA.00001b.r1.1Ag0003111	0.00032043	-1.79542
AVESA.00001b.r1.6Ag0000210	0.00463914	-1.42551
NewGene_243	0.039428	1.10585
AVESA.00001b.r1.3Cg0000875	5.46256e-11	4.39953
NewGene_47236	2.08175e-09	5.13432
[truncated: 2,226 more rows]

## Sheet: 50LD_vs_50SD
Supplementary Table 5. Total differentially expressed genes (DEGs) identified under 50-day long-day and short-day photoperiods.
GeneID	FDR	log2FC
AVESA.00001b.r1.3Cg0000191	0.0196345	-1.43466
AVESA.00001b.r1.5Dg0001766	0.0353749	-0.783783
AVESA.00001b.r1.5Dg0001765	0.0438042	-0.804072
NewGene_1694	0.0234932	1.20694
NewGene_2589	0.00195542	-2.28123
NewGene_29149	0.00529739	1.39397
AVESA.00001b.r1.1Ag0001770	0.0278174	1.4771
NewGene_38229	1.41288e-14	-3.21047
AVESA.00001b.r1.7Ag0002585	2.59477e-05	2.83181
NewGene_47417	2.52548e-16	3.33061
NewGene_47416	0.0385478	2.54785
AVESA.00001b.r1.2Ag0001695	0.0478882	1.4735
AVESA.00001b.r1.6Dg0000652	0.0224531	-2.92952
AVESA.00001b.r1.6Dg0000653	0.016807	-0.647127
AVESA.00001b.r1.7Ag0002728	0.0356933	1.05756
AVESA.00001b.r1.7Dg0000704	1.80086e-06	0.975795
AVESA.00001b.r1.6Cg0001876	0.0346329	0.764922
AVESA.00001b.r1.5Cg0000285	0.00874653	1.45303
NewGene_39172	0.00617197	1.09788
AVESA.00001b.r1.4Ag0000186	0.000492556	2.90889
AVESA.00001b.r1.1Cg0000714	0.00287615	1.96514
NewGene_6014	0.0178606	-1.17171
NewGene_6016	1.53218e-06	2.49582
AVESA.00001b.r1.6Ag0002767	0.00181919	1.56286
AVESA.00001b.r1.6Ag0002761	3.59557e-13	2.69091
AVESA.00001b.r1.6Cg0003123	0.000574045	1.73566
AVESA.00001b.r1.6Cg0002655	2.49268e-08	-1.81175
AVESA.00001b.r1.1Ag0002952	0.00714408	1.38285
AVESA.00001b.r1.3Cg0002991	2.13066e-08	-2.79984
AVESA.00001b.r1.6Dg0000599	0.0070799	2.27106
AVESA.00001b.r1.2Cg0002258	0.0374327	1.16935
AVESA.00001b.r1.2Cg0002252	0.0170318	1.64833
NewGene_14856	0.00324096	1.44047
AVESA.00001b.r1.4Ag0003746	1.49445e-08	4.45921
NewGene_7248	0.000812748	7.02158
AVESA.00001b.r1.4Ag0002489	0.0295585	-1.26192
AVESA.00001b.r1.3Dg0002289	0.000421343	-2.7363
NewGene_30855	1.22743e-06	2.19858
NewGene_6192	6.58875e-06	-3.07231
AVESA.00001b.r1.6Cg0003088	0.0227594	1.12041
AVESA.00001b.r1.1Dg0003271	0.0345104	2.44475
AVESA.00001b.r1.6Ag0001761	0.000142284	-1.07265
AVESA.00001b.r1.6Cg0001641	0.01274	-0.955829
AVESA.00001b.r1.4Dg0001317	0.00499671	1.12702
NewGene_2580	0.0165197	0.901669
NewGene_38230	0.000731032	-2.33579
NewGene_41627	1.32276e-06	3.26089
NewGene_41624	8.67114e-13	4.03442
AVESA.00001b.r1.5Cg0002458	0.00874653	2.07357
AVESA.00001b.r1.4Dg0002432	6.93984e-07	1.58475
AVESA.00001b.r1.4Dg0002438	0.0270275	1.99914
AVESA.00001b.r1.3Dg0000516	0.0039865	1.17629
NewGene_23841	0.039888	2.4512
AVESA.00001b.r1.5Ag0001538	0.0110583	-1.56129
AVESA.00001b.r1.1Ag0000932	8.65958e-07	1.67967
AVESA.00001b.r1.7Ag0002869	0.000530696	2.23389
AVESA.00001b.r1.7Cg0002623	6.89887e-15	2.90715
AVESA.00001b.r1.1Ag0001254	0.0156382	1.6604
AVESA.00001b.r1.2Dg0002914	4.70834e-05	-1.33041
AVESA.00001b.r1.3Ag0001797	3.99595e-09	2.93707
AVESA.00001b.r1.6Cg0001561	0.0283049	-0.853988
AVESA.00001b.r1.1Dg0002568	0.00308147	1.88632
NewGene_18439	0.000681136	7.657
AVESA.00001b.r1.5Cg0000757	0.0497221	4.09968
NewGene_49544	0.0172608	-1.01716
NewGene_12650	0.00646327	-1.57596
NewGene_48635	0.00355836	-1.43088
AVESA.00001b.r1.2Ag0001991	0.0223944	-1.32092
NewGene_10242	0.010941	-1.54827
NewGene_1261	0.00013151	-1.73152
AVESA.00001b.r1.7Dg0003228	0.00476803	1.04456
AVESA.00001b.r1.5Dg0001946	2.45607e-05	-1.776
AVESA.00001b.r1.7Dg0002787	0.000374384	2.68783
AVESA.00001b.r1.4Cg0003420	0.0384185	-1.01007
AVESA.00001b.r1.4Ag0001990	0.0161974	1.24774
AVESA.00001b.r1.1Dg0002351	0.0250615	-1.15231
AVESA.00001b.r1.2Cg0000178	0.000351103	2.0459
NewGene_32699	2.96489e-05	-2.53425
AVESA.00001b.r1.6Cg0000947	9.44121e-05	3.60987
NewGene_34690	0.000424437	2.22561
AVESA.00001b.r1.1Ag0002240	0.000140986	-1.03261
AVESA.00001b.r1.3Cg0000422	0.0439517	4.37892
AVESA.00001b.r1.5Cg0002082	2.73879e-12	6.17404
AVESA.00001b.r1.3Cg0000289	3.00752e-08	2.85319
AVESA.00001b.r1.7Ag0002218	0.0039866	-1.39713
AVESA.00001b.r1.2Dg0002928	4.21349e-06	1.23756
AVESA.00001b.r1.5Ag0002465	0.0448867	1.26034
AVESA.00001b.r1.5Dg0002953	0.0303506	-0.76082
AVESA.00001b.r1.2Ag0001172	0.00190868	1.07014
AVESA.00001b.r1.7Dg0001534	0.0228217	1.52164
AVESA.00001b.r1.2Ag0001697	7.21554e-10	4.44831
AVESA.00001b.r1.5Dg0002562	0.0045419	-1.07554
AVESA.00001b.r1.6Cg0002419	3.71561e-05	1.70973
AVESA.00001b.r1.4Dg0002903	0.0277897	0.647052
NewGene_21360	0.0197549	-1.33908
AVESA.00001b.r1.3Cg0000544	0.0105205	1.00589
AVESA.00001b.r1.5Dg0002472	0.0250943	-0.669401
AVESA.00001b.r1.7Ag0000729	7.04069e-05	-1.75502
AVESA.00001b.r1.7Ag0000967	0.020054	1.00838
AVESA.00001b.r1.7Dg0003419	3.54889e-06	-1.90032
AVESA.00001b.r1.1Ag0001565	9.5144e-05	-2.00437
AVESA.00001b.r1.4Ag0002009	4.87635e-06	3.14836
AVESA.00001b.r1.4Ag0002003	4.26794e-05	-1.25231
NewGene_44839	0.0181344	-1.34871
NewGene_35117	8.68129e-06	-3.09559
AVESA.00001b.r1.4Cg0002319	0.0439517	-1.05477
AVESA.00001b.r1.5Dg0001601	0.0165197	2.33715
AVESA.00001b.r1.5Dg0001600	6.71201e-05	3.05521
AVESA.00001b.r1.3Cg0000821	0.0303506	-0.790516
NewGene_36342	0.00246128	-1.55035
AVESA.00001b.r1.6Dg0000681	2.09916e-10	2.69233
NewGene_39737	2.45607e-05	3.29206
AVESA.00001b.r1.3Cg0000047	0.0493551	1.0735
AVESA.00001b.r1.5Cg0001810	0.0427761	0.991789
NewGene_22987	0.00219446	2.91153
AVESA.00001b.r1.4Ag0001262	0.0351824	1.02877
AVESA.00001b.r1.3Cg0002337	8.73573e-06	1.81509
AVESA.00001b.r1.4Dg0002318	0.0337558	-1.4047
AVESA.00001b.r1.1Dg0003302	0.0013443	1.15652
AVESA.00001b.r1.1Dg0002650	1.58355e-07	2.45351
AVESA.00001b.r1.5Dg0000875	3.79487e-12	5.21796
AVESA.00001b.r1.5Cg0003067	0.000156621	-3.57738
AVESA.00001b.r1.1Dg0001539	0.000581948	-1.23049
AVESA.00001b.r1.4Ag0002265	1.1373e-06	3.23911
AVESA.00001b.r1.3Dg0001169	0.0474148	-0.984317
AVESA.00001b.r1.7Cg0000460	0.0323087	-0.691316
AVESA.00001b.r1.4Cg0001814	1.25752e-05	-2.06941
AVESA.00001b.r1.7Cg0001730	7.04069e-05	2.10593
AVESA.00001b.r1.3Dg0001736	0.00542722	1.3037
NewGene_30648	0.00139405	-2.92306
AVESA.00001b.r1.7Ag0002523	0.00960934	1.68831
AVESA.00001b.r1.1Dg0002758	5.20324e-05	-2.40855
AVESA.00001b.r1.4Ag0002707	0.0217166	-1.54575
NewGene_1041	0.00103476	2.53942
AVESA.00001b.r1.4Ag0000349	0.00296103	1.85041
AVESA.00001b.r1.5Ag0000030	2.64191e-07	2.34119
NewGene_22124	0.0129802	2.68273
AVESA.00001b.r1.4Cg0003519	0.00899115	-1.42511
AVESA.00001b.r1.4Cg0003510	0.0486164	-0.655214
NewGene_2604	0.0165197	-1.35567
NewGene_33831	0.0099813	1.8232
AVESA.00001b.r1.7Dg0002077	0.026346	-1.85372
AVESA.00001b.r1.7Cg0002694	0.0497147	0.946223
NewGene_28092	0.000596253	1.93331
AVESA.00001b.r1.1Ag0003445	0.0313257	-1.87231
AVESA.00001b.r1.1Dg0001102	0.00452703	2.50827
NewGene_38177	8.45674e-13	-3.45866
NewGene_22	0.0393097	-1.7321
AVESA.00001b.r1.5Cg0001447	0.00516068	1.60538
AVESA.00001b.r1.6Ag0000100	3.33584e-07	-4.31849
AVESA.00001b.r1.2Ag0001885	2.67833e-06	-2.8041
NewGene_14688	0.00547827	-5.20001
AVESA.00001b.r1.2Dg0002044	0.00480715	-1.42949
AVESA.00001b.r1.2Dg0002041	2.45806e-07	1.4522
AVESA.00001b.r1.Ung0000415	0.00251042	2.46389
NewGene_30778	7.22726e-07	3.34759
AVESA.00001b.r1.7Dg0003019	0.000577481	-1.6603
AVESA.00001b.r1.1Ag0001354	0.000134976	-1.45115
AVESA.00001b.r1.7Ag0000155	2.86394e-06	2.02262
AVESA.00001b.r1.4Cg0003497	0.00293003	-1.4581
AVESA.00001b.r1.7Ag0001400	5.34647e-07	-2.53505
AVESA.00001b.r1.7Dg0001627	2.87247e-07	-2.28949
AVESA.00001b.r1.2Cg0002701	1.61742e-07	-2.87674
NewGene_44514	0.0107259	1.64899
AVESA.00001b.r1.7Cg0000174	0.00608366	-0.896641
AVESA.00001b.r1.1Ag0001085	0.000504464	1.51097
AVESA.00001b.r1.4Cg0001186	0.00531247	0.908126
AVESA.00001b.r1.4Ag0002361	0.0226563	-0.708743
NewGene_26529	0.0304758	1.38463
AVESA.00001b.r1.5Ag0002493	0.0177943	-2.07424
AVESA.00001b.r1.2Dg0001296	0.000482806	-1.03171
AVESA.00001b.r1.2Dg0002363	2.7806e-12	-1.83502
AVESA.00001b.r1.5Ag0000895	0.0171427	-1.12152
AVESA.00001b.r1.7Dg0000804	0.00459501	-2.29961
NewGene_31047	6.89401e-05	-6.31853
AVESA.00001b.r1.3Dg0002706	0.00345653	-2.37515
AVESA.00001b.r1.5Dg0000397	8.08828e-05	-1.72926
AVESA.00001b.r1.7Dg0003388	3.20128e-09	-2.94164
AVESA.00001b.r1.2Ag0002222	0.00284645	2.85492
AVESA.00001b.r1.1Ag0001490	0.0011297	1.63694
NewGene_39677	0.0375418	0.948863
AVESA.00001b.r1.2Ag0000816	0.000290701	-3.24403
NewGene_34331	0.000894148	2.58699
NewGene_41117	4.52217e-10	2.53151
NewGene_8239	0.0173986	1.78202
NewGene_11148	0.000213193	1.46313
AVESA.00001b.r1.5Dg0000857	0.00186003	1.44798
AVESA.00001b.r1.2Dg0000045	0.000328684	2.35897
AVESA.00001b.r1.1Cg0000215	0.0105139	1.14255
NewGene_30292	0.000117767	-1.11367
AVESA.00001b.r1.2Dg0000868	0.0196374	-0.778329
AVESA.00001b.r1.6Cg0000214	0.00366265	-2.29505
AVESA.00001b.r1.3Cg0002683	0.038044	-1.52141
AVESA.00001b.r1.3Cg0002022	0.0106439	1.51693
NewGene_8164	4.35146e-05	-1.98782
NewGene_8162	0.0246909	-1.16668
AVESA.00001b.r1.5Dg0002991	1.4349e-07	-1.50184
AVESA.00001b.r1.5Dg0002994	0.0352439	-0.810453
AVESA.00001b.r1.7Dg0000777	0.00704308	-0.699527
NewGene_21208	0.0342159	-0.838284
NewGene_37350	0.0274307	-4.00078
NewGene_34325	8.36771e-08	-7.88894
NewGene_40432	5.53952e-05	-7.56801
NewGene_29011	1.98619e-08	-3.4932
AVESA.00001b.r1.7Dg0002009	0.00660439	1.32766
AVESA.00001b.r1.7Dg0002006	0.0222072	2.06847
NewGene_41778	1.6489e-09	4.2444
NewGene_30737	0.000716735	-1.48453
AVESA.00001b.r1.1Dg0001546	0.00910841	1.55529
AVESA.00001b.r1.1Ag0003652	0.0457588	-0.947379
AVESA.00001b.r1.1Ag0000871	0.0290195	-4.51524
NewGene_42881	0.0031047	1.49183
AVESA.00001b.r1.1Dg0003530	0.0301997	1.66585
AVESA.00001b.r1.2Cg0002226	0.0215702	-1.00527
AVESA.00001b.r1.2Cg0002227	1.89974e-11	3.36005
AVESA.00001b.r1.4Cg0001270	9.96263e-05	-2.12063
AVESA.00001b.r1.4Cg0001278	0.000458973	-1.71855
AVESA.00001b.r1.5Cg0002303	2.57359e-11	-2.23577
AVESA.00001b.r1.6Ag0002777	0.00510594	-0.973639
AVESA.00001b.r1.5Cg0000535	7.24869e-07	-2.98194
AVESA.00001b.r1.5Cg0000533	0.0217467	-0.730433
AVESA.00001b.r1.5Dg0003310	0.0165221	-0.898885
AVESA.00001b.r1.4Cg0003115	0.0358032	2.14678
AVESA.00001b.r1.2Ag0002557	3.57585e-06	2.84338
AVESA.00001b.r1.2Ag0002552	0.000337864	3.05818
AVESA.00001b.r1.4Dg0001869	0.00110014	1.95237
AVESA.00001b.r1.6Ag0002011	0.0260741	-1.50361
AVESA.00001b.r1.6Cg0002787	3.76867e-07	2.87512
AVESA.00001b.r1.6Cg0002785	1.96783e-06	2.57887
NewGene_45296	0.0151283	-1.00818
NewGene_12844	3.97267e-05	-1.61497
AVESA.00001b.r1.2Dg0002444	0.0191147	-1.57258
AVESA.00001b.r1.3Ag0002016	0.000935484	-1.82561
AVESA.00001b.r1.7Cg0000960	0.00317297	-2.1518
AVESA.00001b.r1.4Dg0002467	0.00199567	1.85957
NewGene_17896	0.0182619	1.07217
AVESA.00001b.r1.4Dg0001723	1.4833e-09	5.43883
AVESA.00001b.r1.4Cg0001448	0.0353105	1.40659
AVESA.00001b.r1.2Dg0002137	1.79715e-07	-2.8806
AVESA.00001b.r1.7Ag0002797	0.0226254	1.12536
NewGene_4066	3.38465e-06	3.93909
AVESA.00001b.r1.5Ag0001954	0.000234029	-1.01414
NewGene_2482	0.00920854	2.61153
AVESA.00001b.r1.2Ag0002070	0.044503	1.67436
AVESA.00001b.r1.7Dg0000261	0.000121936	1.63667
AVESA.00001b.r1.3Cg0000375	0.0215702	1.28383
AVESA.00001b.r1.1Ag0000710	0.0010277	-1.24881
NewGene_41902	0.0131635	-1.41783
AVESA.00001b.r1.2Cg0000635	0.0283049	0.894478
AVESA.00001b.r1.6Cg0000663	7.21305e-15	-4.28323
AVESA.00001b.r1.1Dg0001734	0.00107815	1.34781
NewGene_19334	0.0384286	0.945385
NewGene_13553	0.00117768	-3.03164
NewGene_14024	1.32358e-10	4.23211
AVESA.00001b.r1.3Cg0001853	0.0437078	1.39091
AVESA.00001b.r1.3Dg0001226	4.10687e-06	3.21688
NewGene_7687	0.000297598	1.6699
AVESA.00001b.r1.7Cg0001138	3.24677e-06	-2.50178
AVESA.00001b.r1.4Dg0002340	0.0221114	-1.2195
AVESA.00001b.r1.4Ag0002299	0.0246909	0.829634
AVESA.00001b.r1.1Ag0002621	1.27083e-08	2.69143
AVESA.00001b.r1.4Dg0001639	0.00331841	1.12797
AVESA.00001b.r1.4Cg0002184	0.00488894	-1.34861
AVESA.00001b.r1.2Dg0001189	0.0196853	2.50461
AVESA.00001b.r1.2Dg0001180	0.0196853	1.58917
AVESA.00001b.r1.3Ag0001930	9.05653e-15	-2.38011
AVESA.00001b.r1.3Ag0001938	0.00670039	2.51208
AVESA.00001b.r1.7Cg0002152	0.0106439	-1.30952
AVESA.00001b.r1.3Dg0000639	0.0035806	-2.74304
NewGene_29442	0.0185639	1.54113
AVESA.00001b.r1.7Cg0002976	0.0120441	-0.858352
AVESA.00001b.r1.7Cg0002979	0.0128835	1.23375
AVESA.00001b.r1.7Ag0000615	3.77051e-05	-1.40352
AVESA.00001b.r1.2Cg0000282	1.29138e-10	3.09226
NewGene_20574	0.000949798	1.42317
AVESA.00001b.r1.7Dg0002298	0.00253945	1.79759
AVESA.00001b.r1.4Dg0000025	0.00198602	-1.1008
NewGene_6442	0.0217467	0.907102
AVESA.00001b.r1.4Cg0001222	5.02985e-05	1.95628
AVESA.00001b.r1.6Ag0002315	3.62736e-06	-2.82684
AVESA.00001b.r1.1Ag0001615	0.00159253	1.9844
AVESA.00001b.r1.7Cg0000612	1.25892e-09	4.08536
AVESA.00001b.r1.5Dg0002602	0.00194681	-1.42441
AVESA.00001b.r1.5Dg0002603	8.92333e-06	-1.34373
AVESA.00001b.r1.5Ag0001075	0.00728108	-1.28529
AVESA.00001b.r1.7Cg0001300	0.0307802	-1.30899
AVESA.00001b.r1.1Cg0000076	0.00166542	1.86968
AVESA.00001b.r1.4Dg0002955	0.00502221	0.882907
AVESA.00001b.r1.2Ag0002346	0.00522386	0.957439
AVESA.00001b.r1.4Dg0002188	0.0121477	1.82252
AVESA.00001b.r1.1Ag0001518	0.00134118	-2.26792
AVESA.00001b.r1.7Dg0002311	1.59853e-05	1.88461
NewGene_28870	0.0123154	-2.50409
AVESA.00001b.r1.4Dg0003278	0.00124152	2.16725
AVESA.00001b.r1.4Ag0001508	0.00810344	-0.757606
AVESA.00001b.r1.2Ag0001066	0.000230541	-2.01883
NewGene_39994	0.0261783	0.981891
AVESA.00001b.r1.5Cg0000743	0.0119276	1.33404
AVESA.00001b.r1.6Dg0000632	4.58695e-06	3.66501
AVESA.00001b.r1.7Dg0001413	4.44932e-08	4.35135
AVESA.00001b.r1.2Cg0002532	0.00159144	-1.62821
AVESA.00001b.r1.6Cg0000141	0.0238172	1.01156
AVESA.00001b.r1.6Cg0000146	0.00704499	-1.1213
AVESA.00001b.r1.4Dg0002855	1.03592e-05	2.41095
AVESA.00001b.r1.5Dg0003403	0.000294188	1.82456
AVESA.00001b.r1.4Cg0002813	1.13134e-08	-1.53325
AVESA.00001b.r1.4Cg0002814	0.0465619	1.2281
NewGene_2849	4.04081e-10	-8.06241
AVESA.00001b.r1.6Cg0003145	0.000932599	1.36088
AVESA.00001b.r1.4Ag0002151	0.0110583	1.94822
AVESA.00001b.r1.4Ag0002154	0.0183976	-0.884523
AVESA.00001b.r1.2Cg0002343	7.24869e-07	-2.90452
AVESA.00001b.r1.6Ag0001425	0.0116365	-1.76718
NewGene_30160	0.00413963	-6.12622
AVESA.00001b.r1.2Cg0000487	0.0290092	-0.958928
AVESA.00001b.r1.7Cg0002218	0.000883914	1.35474
AVESA.00001b.r1.3Ag0002127	0.0139554	-1.04308
AVESA.00001b.r1.6Cg0000437	1.561e-05	-1.62206
AVESA.00001b.r1.1Dg0001582	7.74808e-09	-2.53008
NewGene_15120	0.00331507	1.06809
AVESA.00001b.r1.5Ag0000767	0.0471803	0.81207
NewGene_4729	0.0029404	-1.45569
AVESA.00001b.r1.4Dg0003602	9.14953e-07	3.22067
NewGene_13153	1.9375e-07	-4.08848
AVESA.00001b.r1.5Dg0003251	0.000344339	-2.61695
AVESA.00001b.r1.4Dg0001292	0.0351824	2.19312
NewGene_31546	0.0408943	-1.00013
AVESA.00001b.r1.3Cg0002843	0.000752378	-1.38474
AVESA.00001b.r1.3Dg0001651	8.10183e-05	-1.70605
AVESA.00001b.r1.1Ag0001176	5.85687e-05	1.59599
AVESA.00001b.r1.1Dg0000702	0.0125275	-0.981958
AVESA.00001b.r1.4Dg0002488	9.58817e-13	4.77509
AVESA.00001b.r1.1Ag0000883	0.0471287	1.06129
AVESA.00001b.r1.3Dg0000573	0.00675652	1.22524
AVESA.00001b.r1.4Dg0000699	1.09477e-12	-4.32652
AVESA.00001b.r1.7Dg0002341	0.00157526	1.42063
AVESA.00001b.r1.1Ag0000992	2.55272e-08	-2.81602
AVESA.00001b.r1.7Dg0002862	0.000143277	-2.97281
AVESA.00001b.r1.4Ag0003213	0.034309	-1.16035
AVESA.00001b.r1.3Dg0001151	0.0200753	-1.92114
AVESA.00001b.r1.5Ag0000128	0.00563281	2.38309
AVESA.00001b.r1.1Dg0001154	0.000993408	1.7295
AVESA.00001b.r1.1Ag0000145	0.00216014	-1.98801
AVESA.00001b.r1.1Ag0000146	0.018803	1.637
NewGene_39275	7.91814e-09	-3.90496
AVESA.00001b.r1.5Cg0001418	0.0286979	-1.10903
NewGene_45162	0.045677	-1.58741
AVESA.00001b.r1.3Ag0001486	0.00177903	-2.68583
AVESA.00001b.r1.6Ag0000171	0.017133	1.16817
AVESA.00001b.r1.5Dg0000462	0.00151804	-1.50617
NewGene_18494	0.00266629	3.23804
AVESA.00001b.r1.1Cg0000086	0.00198962	1.62548
NewGene_43243	5.12778e-10	-5.24172
AVESA.00001b.r1.7Dg0003090	0.0206206	1.23038
AVESA.00001b.r1.7Dg0003092	0.000412296	1.40501
NewGene_3003	6.25713e-06	2.27953
AVESA.00001b.r1.2Ag0002399	0.000753767	-1.68618
AVESA.00001b.r1.4Cg0002792	4.84246e-08	3.2373
AVESA.00001b.r1.2Dg0002685	2.18503e-13	5.55692
AVESA.00001b.r1.2Ag0001870	0.024544	1.46568
AVESA.00001b.r1.2Dg0001137	0.0223944	5.17157
AVESA.00001b.r1.6Ag0000827	0.00451602	-1.7896
AVESA.00001b.r1.2Ag0001465	0.0040513	1.62662
AVESA.00001b.r1.5Cg0001593	0.0114253	1.9599
AVESA.00001b.r1.2Ag0002672	0.00140926	1.8493
AVESA.00001b.r1.5Ag0000452	0.0180594	1.58511
AVESA.00001b.r1.5Ag0000453	0.00874653	1.84848
AVESA.00001b.r1.4Dg0003138	0.00451602	-1.46687
NewGene_20493	0.000506196	3.02833
AVESA.00001b.r1.5Ag0000847	0.00274726	1.94388
AVESA.00001b.r1.7Dg0003530	0.0227594	-1.17399
AVESA.00001b.r1.3Ag0001696	1.42705e-05	2.55718
NewGene_35812	0.00251118	1.33864
AVESA.00001b.r1.2Dg0003458	1.28586e-09	3.06326
AVESA.00001b.r1.3Ag0000776	4.06782e-06	-1.72573
AVESA.00001b.r1.2Ag0001115	5.28857e-10	2.58277
NewGene_39602	1.19432e-06	2.12653
AVESA.00001b.r1.7Dg0002201	0.0224409	-1.45761
AVESA.00001b.r1.1Ag0003004	0.0063643	-1.09742
AVESA.00001b.r1.2Ag0000141	0.000297228	3.07014
AVESA.00001b.r1.5Cg0000344	3.47964e-05	-1.5901
AVESA.00001b.r1.5Ag0002934	0.00668089	1.65381
AVESA.00001b.r1.5Ag0002938	0.0279074	-1.31878
AVESA.00001b.r1.6Dg0001216	0.00257292	1.28343
AVESA.00001b.r1.7Ag0001503	3.94295e-06	-2.3114
AVESA.00001b.r1.6Cg0001300	0.0426259	1.05292
AVESA.00001b.r1.4Cg0001052	0.0370119	-0.878627
AVESA.00001b.r1.4Dg0000341	0.00167178	1.57676
AVESA.00001b.r1.2Ag0001517	0.0364354	0.797924
AVESA.00001b.r1.2Ag0001516	5.94875e-11	1.62923
AVESA.00001b.r1.6Cg0002406	0.0130764	-1.26723
AVESA.00001b.r1.6Dg0000669	0.0332108	1.48625
AVESA.00001b.r1.2Dg0001344	0.015087	-0.890041
AVESA.00001b.r1.4Ag0001363	5.14174e-06	-2.79635
NewGene_14218	0.0254927	1.42544
NewGene_35435	0.0485993	4.75812
AVESA.00001b.r1.5Dg0002050	1.43219e-05	2.09874
AVESA.00001b.r1.7Dg0002568	0.00558802	-0.814784
AVESA.00001b.r1.4Cg0000554	0.0276264	1.65288
AVESA.00001b.r1.7Ag0002683	0.0165269	-1.23761
AVESA.00001b.r1.6Cg0001897	0.000156269	2.08251
AVESA.00001b.r1.5Ag0002873	0.00286663	3.40148
AVESA.00001b.r1.5Ag0002871	0.00253274	-0.988321
NewGene_38406	0.000592545	2.46289
AVESA.00001b.r1.6Dg0001096	8.36567e-11	4.25476
AVESA.00001b.r1.6Cg0003299	0.0198644	-1.71116
AVESA.00001b.r1.4Dg0002648	0.0130261	-1.77569
NewGene_12375	0.0102113	2.0143
AVESA.00001b.r1.5Cg0001802	0.0243346	-1.40362
AVESA.00001b.r1.5Ag0002683	4.8967e-05	-3.26758
AVESA.00001b.r1.4Ag0000734	0.00504619	-0.814814
NewGene_43543	2.79582e-05	-2.85712
AVESA.00001b.r1.6Ag0000910	0.0450394	2.22641
AVESA.00001b.r1.6Ag0000911	4.88909e-05	3.11872
AVESA.00001b.r1.6Ag0000917	0.0140028	-1.43533
AVESA.00001b.r1.7Ag0001392	0.0282359	-1.50512
NewGene_10066	0.00773919	-2.20305
NewGene_18271	0.0331863	1.64906
AVESA.00001b.r1.7Dg0000005	4.88909e-05	1.63139
AVESA.00001b.r1.5Cg0002354	0.000482806	-1.23589
AVESA.00001b.r1.5Cg0002351	7.36973e-09	3.88428
AVESA.00001b.r1.2Cg0000453	0.030944	-0.923218
AVESA.00001b.r1.5Cg0000589	0.00884103	1.63215
AVESA.00001b.r1.1Dg0001552	0.00200974	-2.68497
AVESA.00001b.r1.1Dg0001555	0.00459501	-0.967018
AVESA.00001b.r1.5Cg0002868	0.0486379	-0.763806
AVESA.00001b.r1.1Cg0000637	2.23029e-07	3.70006
AVESA.00001b.r1.4Dg0001833	0.021758	-0.941396
AVESA.00001b.r1.5Ag0000156	0.0298259	-1.10117
AVESA.00001b.r1.5Ag0000155	4.24335e-06	1.6884
AVESA.00001b.r1.3Dg0000488	0.00961417	0.849689
AVESA.00001b.r1.2Dg0003369	0.00235955	1.96247
AVESA.00001b.r1.5Ag0002162	0.0218563	1.53117
AVESA.00001b.r1.1Dg0000116	0.0431565	-1.56472
NewGene_5544	0.0190821	-1.27545
AVESA.00001b.r1.5Cg0001704	0.000579361	-1.43019
NewGene_10560	0.0184922	1.60597
AVESA.00001b.r1.4Dg0003768	0.0484703	-0.928646
AVESA.00001b.r1.5Cg0000420	0.0441081	0.895569
NewGene_22729	1.21007e-09	5.05426
AVESA.00001b.r1.3Dg0002382	0.0149281	1.23618
AVESA.00001b.r1.5Ag0001909	8.79332e-05	-2.84894
NewGene_3178	0.0213054	-1.02208
AVESA.00001b.r1.2Dg0001890	0.0376977	0.927677
AVESA.00001b.r1.1Dg0003112	0.00810569	-1.0866
AVESA.00001b.r1.1Dg0003111	0.0195802	0.835124
AVESA.00001b.r1.2Cg0002644	0.0298357	-1.12113
AVESA.00001b.r1.2Cg0000647	0.0203694	-2.67558
NewGene_9980	0.000715151	-1.77295
NewGene_42078	9.56148e-06	2.94127
NewGene_42075	3.92522e-05	2.69773
AVESA.00001b.r1.7Cg0000875	0.0052789	2.00864
AVESA.00001b.r1.6Dg0000950	0.0156152	0.998737
AVESA.00001b.r1.5Ag0002355	0.0322949	-0.602779
AVESA.00001b.r1.4Ag0001797	2.26875e-06	-1.31963
AVESA.00001b.r1.4Ag0001796	0.005747	1.1612
AVESA.00001b.r1.4Ag0001791	2.20522e-06	-1.93581
NewGene_31709	0.0351824	-0.987139
AVESA.00001b.r1.6Cg0002854	6.34045e-06	2.42215
AVESA.00001b.r1.2Ag0002166	0.000940884	1.85271
AVESA.00001b.r1.2Ag0002160	0.036828	-1.8589
AVESA.00001b.r1.7Cg0001617	0.0498369	1.34135
AVESA.00001b.r1.6Ag0002480	0.000234029	-1.07297
AVESA.00001b.r1.7Ag0001462	0.0274427	0.833947
AVESA.00001b.r1.7Dg0000373	4.8005e-05	-1.66658
NewGene_9865	5.76487e-05	2.29847
NewGene_9572	1.10153e-07	-2.36967
AVESA.00001b.r1.3Ag0001681	0.0143092	-0.952562
AVESA.00001b.r1.5Dg0001454	0.000458134	-1.84079
AVESA.00001b.r1.6Ag0002819	0.0203473	-1.19094
NewGene_14396	0.0114095	1.31769
AVESA.00001b.r1.3Cg0000147	0.00136487	-1.73345
AVESA.00001b.r1.6Dg0000851	0.000100837	3.1296
AVESA.00001b.r1.2Cg0000185	0.000221877	-1.97052
AVESA.00001b.r1.5Ag0000482	0.000124256	-1.91455
AVESA.00001b.r1.5Dg0001843	0.00622353	-1.29822
AVESA.00001b.r1.4Cg0001129	0.00427653	1.26368
AVESA.00001b.r1.4Cg0000454	0.0328078	1.62714
NewGene_7165	3.64847e-05	2.19624
AVESA.00001b.r1.2Dg0000188	0.0241725	-1.10899
AVESA.00001b.r1.3Ag0002042	2.72833e-07	2.30945
AVESA.00001b.r1.4Dg0001724	9.94596e-09	5.21649
AVESA.00001b.r1.6Ag0000516	0.0157435	0.957914
AVESA.00001b.r1.1Cg0000378	0.000848775	-2.57233
AVESA.00001b.r1.4Ag0003454	1.82639e-19	4.07069
AVESA.00001b.r1.4Ag0003451	0.00107918	1.67101
AVESA.00001b.r1.5Cg0002038	0.00514399	-0.822134
AVESA.00001b.r1.2Cg0000211	0.00015603	2.32565
AVESA.00001b.r1.1Cg0001428	0.000597675	2.66804
AVESA.00001b.r1.1Ag0003254	4.39427e-11	1.55579
AVESA.00001b.r1.1Ag0003256	0.0131525	1.85079
AVESA.00001b.r1.3Dg0001418	0.0216699	-0.874921
AVESA.00001b.r1.7Ag0000619	0.0211534	-1.34347
AVESA.00001b.r1.6Ag0002527	2.21657e-06	1.41221
AVESA.00001b.r1.5Cg0001256	6.46405e-08	3.04212
AVESA.00001b.r1.6Dg0001472	0.0141844	1.87322
NewGene_163	0.0101626	2.4429
AVESA.00001b.r1.4Dg0003582	2.50459e-05	2.3059
AVESA.00001b.r1.4Cg0001625	0.00411409	-1.34767
AVESA.00001b.r1.2Dg0003557	0.00214943	2.06814
AVESA.00001b.r1.2Dg0003554	0.0025125	-1.78023
AVESA.00001b.r1.4Ag0001557	0.00251331	1.0372
AVESA.00001b.r1.3Ag0000896	0.0312162	-1.86444
NewGene_44700	0.0275329	-1.7389
AVESA.00001b.r1.7Dg0000063	0.0413857	1.80367
AVESA.00001b.r1.6Ag0000825	0.00816998	-0.744759
AVESA.00001b.r1.7Cg0002547	0.017133	-1.10488
AVESA.00001b.r1.5Dg0000170	0.0312568	0.788406
AVESA.00001b.r1.7Dg0000268	0.0277897	-1.17376
AVESA.00001b.r1.3Cg0002620	0.0116995	1.70165
NewGene_37785	0.0154688	-1.24303
AVESA.00001b.r1.5Ag0001748	7.09325e-05	-2.2054
AVESA.00001b.r1.7Cg0000562	0.00267864	-1.25442
NewGene_10190	1.01098e-05	-8.95848
NewGene_10191	0.00296148	-4.8037
AVESA.00001b.r1.5Ag0001160	0.0248448	1.2126
AVESA.00001b.r1.5Ag0001162	6.6196e-06	2.42206
AVESA.00001b.r1.5Ag0001166	0.000399512	-2.36819
AVESA.00001b.r1.4Ag0002972	0.00395674	-1.77814
AVESA.00001b.r1.2Dg0002836	0.0212581	-1.14266
AVESA.00001b.r1.4Cg0001980	0.0472216	-1.31055
AVESA.00001b.r1.2Ag0002470	6.57317e-07	1.4209
AVESA.00001b.r1.3Ag0001451	7.04615e-05	-1.81964
AVESA.00001b.r1.6Ag0002776	1.96787e-05	-1.38332
NewGene_28964	0.00658188	1.94227
AVESA.00001b.r1.2Dg0003296	0.0199409	-0.931506
AVESA.00001b.r1.4Ag0001450	0.000175426	-2.07368
AVESA.00001b.r1.4Ag0001454	0.000353501	-1.49092
AVESA.00001b.r1.4Cg0002479	0.00652367	1.19614
AVESA.00001b.r1.2Dg0002504	9.7213e-06	3.72479
NewGene_31265	5.7128e-07	2.72567
AVESA.00001b.r1.3Ag0002177	0.0011593	-1.74142
AVESA.00001b.r1.3Cg0002983	0.00117768	-1.56018
AVESA.00001b.r1.1Dg0000026	2.64766e-09	-2.64219
AVESA.00001b.r1.6Dg0000587	0.00510452	-2.92354
NewGene_14863	0.0144551	5.8088
AVESA.00001b.r1.4Cg0001219	0.000456368	1.1402
AVESA.00001b.r1.2Dg0001500	0.000328684	1.8006
AVESA.00001b.r1.5Cg0000558	1.04785e-05	-1.82845
AVESA.00001b.r1.3Ag0000201	0.0317768	1.08751
AVESA.00001b.r1.3Ag0000200	0.00643268	1.13743
AVESA.00001b.r1.3Ag0000202	1.04913e-07	3.54271
AVESA.00001b.r1.6Cg0003094	0.000133795	-2.15863
AVESA.00001b.r1.4Cg0000318	0.000289967	2.2237
AVESA.00001b.r1.1Ag0002099	0.00793918	-2.07976
AVESA.00001b.r1.1Dg0003209	1.93051e-08	-1.72517
AVESA.00001b.r1.7Dg0001832	0.0255713	1.01319
NewGene_30076	0.0363553	1.38113
NewGene_40918	0.0129045	1.4384
NewGene_26332	6.31326e-05	2.66578
NewGene_14452	2.43679e-05	-3.79614
NewGene_46174	3.22819e-08	-6.98396
AVESA.00001b.r1.3Cg0000664	0.00940211	-1.28185
AVESA.00001b.r1.4Dg0001971	0.000141216	-3.27848
AVESA.00001b.r1.4Dg0001974	1.98782e-19	-3.64777
NewGene_11407	0.000432459	-1.87005
AVESA.00001b.r1.5Ag0000679	0.00400124	-2.14095
AVESA.00001b.r1.4Cg0000666	4.8967e-05	1.95598
AVESA.00001b.r1.4Cg0000667	8.59555e-07	1.81974
AVESA.00001b.r1.4Dg0001194	0.0136087	1.58661
AVESA.00001b.r1.4Dg0001195	0.011777	1.72511
AVESA.00001b.r1.6Ag0001804	0.00318675	1.31525
AVESA.00001b.r1.3Dg0000173	5.31088e-48	7.85259
AVESA.00001b.r1.1Ag0000119	0.0201346	2.5942
AVESA.00001b.r1.1Ag0000111	0.039853	0.900467
AVESA.00001b.r1.2Ag0001598	3.68529e-06	-1.35837
AVESA.00001b.r1.5Cg0002111	0.012613	1.15429
AVESA.00001b.r1.5Cg0003242	1.05035e-06	-2.19393
AVESA.00001b.r1.5Dg0001525	2.25952e-09	-2.28021
AVESA.00001b.r1.7Dg0000387	0.00810344	-1.6323
AVESA.00001b.r1.7Cg0000244	0.0457723	-0.817882
AVESA.00001b.r1.1Cg0001780	0.00836762	-1.11887
AVESA.00001b.r1.4Dg0000900	5.78397e-10	-2.49686
NewGene_7628	5.75515e-18	-3.00776
AVESA.00001b.r1.1Cg0000818	0.0373414	-1.35753
AVESA.00001b.r1.2Dg0001912	0.00265641	-1.35955
AVESA.00001b.r1.7Dg0000555	0.000360408	-1.31694
AVESA.00001b.r1.1Dg0002325	0.0201732	-1.18853
AVESA.00001b.r1.7Dg0000664	0.0352281	-0.822652
AVESA.00001b.r1.3Dg0002074	5.98066e-05	1.74231
AVESA.00001b.r1.1Cg0001506	0.000201833	2.40356
NewGene_42717	0.0346329	1.41203
AVESA.00001b.r1.1Ag0002259	2.71527e-09	-2.81138
AVESA.00001b.r1.6Cg0002562	0.000763259	-1.52024
AVESA.00001b.r1.5Cg0002098	0.0117397	2.17284
AVESA.00001b.r1.7Dg0000703	0.0113261	1.23514
NewGene_2270	1.67629e-07	3.63796
NewGene_26580	0.0358645	1.22521
AVESA.00001b.r1.5Dg0003083	5.21128e-13	4.02782
AVESA.00001b.r1.5Ag0002474	0.0222775	-0.975746
AVESA.00001b.r1.1Cg0000594	0.00171341	-1.78955
AVESA.00001b.r1.4Cg0001718	1.10677e-10	2.45673
AVESA.00001b.r1.3Dg0000107	7.94652e-05	3.99707
NewGene_43948	0.0255628	-0.971129
NewGene_43369	0.0296197	-0.970175
NewGene_43366	0.00105819	1.35498
NewGene_18875	0.000769822	-2.24329
AVESA.00001b.r1.3Cg0002716	0.000703121	1.82021
AVESA.00001b.r1.6Dg0000718	0.000126471	1.57059
NewGene_10685	0.0461089	1.0131
NewGene_26627	0.0119276	1.48591
NewGene_26629	0.0276175	2.27002
AVESA.00001b.r1.2Cg0002555	0.0178987	1.02742
AVESA.00001b.r1.7Dg0000905	9.49435e-05	-2.82458
AVESA.00001b.r1.7Dg0000904	0.00336308	-1.14854
AVESA.00001b.r1.4Ag0000063	0.0454625	-1.2256
AVESA.00001b.r1.4Cg0000586	0.00203574	-1.92672
AVESA.00001b.r1.2Ag0000935	0.000903338	-2.14583
AVESA.00001b.r1.2Dg0003588	4.80012e-09	2.2247
AVESA.00001b.r1.6Ag0001521	1.49445e-08	-2.47299
AVESA.00001b.r1.6Ag0001529	0.00399491	-1.53348
AVESA.00001b.r1.7Ag0001562	0.00156987	-1.15672
AVESA.00001b.r1.3Cg0000837	0.000542736	-0.96362
AVESA.00001b.r1.4Cg0001329	3.07159e-25	-7.35845
NewGene_26986	0.00239228	-2.32918
AVESA.00001b.r1.4Ag0003694	2.96489e-05	-2.77621
AVESA.00001b.r1.5Ag0003188	0.00578733	-1.39302
AVESA.00001b.r1.7Dg0002475	3.23259e-05	-3.09748
AVESA.00001b.r1.3Ag0000330	0.00397922	1.44166
AVESA.00001b.r1.3Ag0000336	0.00362467	2.87913
AVESA.00001b.r1.6Ag0001324	0.000769822	-1.65698
AVESA.00001b.r1.4Ag0003122	0.00244884	1.23984
NewGene_37426	0.0490294	-1.52567
AVESA.00001b.r1.3Cg0002325	0.00375935	-2.8594
NewGene_12732	0.00361723	-2.0758
AVESA.00001b.r1.7Ag0002692	0.00013151	1.97836
AVESA.00001b.r1.1Dg0000640	0.00196577	2.40063
AVESA.00001b.r1.7Dg0001906	4.9673e-05	2.42159
AVESA.00001b.r1.6Cg0001724	0.000913368	2.45522
AVESA.00001b.r1.7Ag0000205	4.72153e-06	2.52346
AVESA.00001b.r1.7Ag0000204	0.0467973	1.47732
AVESA.00001b.r1.6Ag0001121	5.27854e-09	3.28957
AVESA.00001b.r1.1Dg0001522	8.38408e-05	2.00821
AVESA.00001b.r1.1Cg0000667	0.0166772	-1.21181
AVESA.00001b.r1.1Cg0000666	0.0312568	0.921815
AVESA.00001b.r1.3Cg0001466	0.00309902	-0.960322
AVESA.00001b.r1.3Dg0001721	0.0144763	-1.12637
AVESA.00001b.r1.4Dg0002536	0.0328889	-1.30305
AVESA.00001b.r1.5Ag0001258	0.0271987	1.11513
AVESA.00001b.r1.7Ag0000524	4.17512e-06	-4.03899
AVESA.00001b.r1.7Ag0000526	5.85468e-05	8.04985
AVESA.00001b.r1.3Dg0002317	2.94797e-09	-4.99255
NewGene_12262	0.00361723	-1.76348
NewGene_15828	0.00360942	-1.45337
AVESA.00001b.r1.7Cg0001547	0.000182256	2.12326
NewGene_20000	8.18359e-07	-1.23946
AVESA.00001b.r1.3Dg0000290	0.016875	-1.41672
AVESA.00001b.r1.4Dg0000583	8.6329e-05	0.893807
NewGene_31527	0.0116821	2.4026
AVESA.00001b.r1.3Cg0002821	0.00012099	2.59554
AVESA.00001b.r1.3Cg0002820	0.0211534	1.22972
AVESA.00001b.r1.3Cg0002829	0.000838253	-1.95725
AVESA.00001b.r1.7Cg0002707	0.012064	-1.27928
AVESA.00001b.r1.7Ag0001068	7.72038e-07	-1.59905
AVESA.00001b.r1.1Dg0001814	1.09999e-10	2.07303
AVESA.00001b.r1.1Dg0001817	2.05161e-05	3.00641
AVESA.00001b.r1.7Ag0001063	0.000380781	2.15094
AVESA.00001b.r1.3Dg0001667	1.59806e-05	-1.32067
AVESA.00001b.r1.2Dg0000063	0.03642	-1.19177
AVESA.00001b.r1.7Ag0001686	0.014438	-0.973352
AVESA.00001b.r1.6Cg0001687	0.00609536	-1.61594
AVESA.00001b.r1.6Cg0000374	0.0101509	0.991173
AVESA.00001b.r1.2Ag0000839	0.00968051	1.88047
AVESA.00001b.r1.4Cg0003314	7.95353e-08	-1.85609
NewGene_14714	2.50598e-15	-5.07469
AVESA.00001b.r1.5Dg0002140	0.0321817	1.8196
AVESA.00001b.r1.5Dg0002146	1.67748e-07	-3.79509
AVESA.00001b.r1.5Ag0000003	0.000328684	-2.12824
AVESA.00001b.r1.3Dg0002332	0.00258205	1.85345
AVESA.00001b.r1.7Dg0002800	1.22952e-18	5.13012
AVESA.00001b.r1.7Dg0002809	0.0444667	1.79512
AVESA.00001b.r1.4Ag0003073	0.0414011	-1.72865
AVESA.00001b.r1.1Ag0002351	0.0121477	1.07635
AVESA.00001b.r1.1Ag0002357	0.0017195	-1.41948
AVESA.00001b.r1.4Cg0003501	1.13336e-06	3.03329
AVESA.00001b.r1.1Dg0002212	0.00373915	1.9759
AVESA.00001b.r1.7Dg0000420	3.3269e-05	1.55776
AVESA.00001b.r1.3Ag0001864	0.0387218	0.765852
AVESA.00001b.r1.7Dg0002891	0.000505877	1.91475
AVESA.00001b.r1.1Dg0001741	3.05218e-08	-5.14534
AVESA.00001b.r1.2Ag0002609	0.0126302	-0.869748
AVESA.00001b.r1.2Ag0002600	0.00570779	0.870085
AVESA.00001b.r1.1Dg0000845	0.000397767	-0.980056
AVESA.00001b.r1.1Ag0003477	7.04866e-18	-2.87987
AVESA.00001b.r1.1Ag0003476	1.16598e-05	-2.07173
AVESA.00001b.r1.7Dg0003413	0.00498935	-0.879218
NewGene_20790	8.97238e-05	2.05982
NewGene_49703	0.0229878	-1.38345
AVESA.00001b.r1.3Cg0000509	0.000374384	-2.90135
AVESA.00001b.r1.5Dg0002437	0.0471648	-1.01093
NewGene_35408	0.00292208	-1.13208
AVESA.00001b.r1.6Ag0000110	0.0063904	0.855314
AVESA.00001b.r1.4Ag0001766	0.00185997	1.56052
AVESA.00001b.r1.4Ag0001763	3.98035e-05	2.67898
AVESA.00001b.r1.4Ag0000490	0.00123625	2.26601
NewGene_14690	0.0307274	2.58188
AVESA.00001b.r1.5Ag0000908	0.000828957	2.34107
NewGene_10868	0.00562255	1.21427
AVESA.00001b.r1.3Cg0002455	0.00540328	-1.26118
AVESA.00001b.r1.3Dg0000694	1.62142e-06	-1.76165
NewGene_32451	3.24728e-12	-3.77776
NewGene_33321	0.00112445	2.98675
AVESA.00001b.r1.7Ag0001430	0.0249492	1.59712
AVESA.00001b.r1.2Cg0000718	0.00214943	1.85605
AVESA.00001b.r1.2Cg0000716	0.000143444	1.43878
AVESA.00001b.r1.2Cg0000717	0.00350192	2.54792
AVESA.00001b.r1.2Cg0000715	0.0455731	1.33106
AVESA.00001b.r1.1Dg0002394	0.0249078	1.33936
AVESA.00001b.r1.1Dg0001612	0.00045014	-1.11989
AVESA.00001b.r1.7Cg0000168	6.12572e-05	2.31742
AVESA.00001b.r1.5Cg0000002	0.00183334	-1.48582
AVESA.00001b.r1.7Cg0000781	0.00672046	1.61097
AVESA.00001b.r1.6Dg0000800	0.0107684	1.61514
AVESA.00001b.r1.1Dg0002847	0.00421046	-1.22964
AVESA.00001b.r1.4Ag0002370	0.00068466	-0.905773
AVESA.00001b.r1.4Ag0002371	0.0328078	-0.890367
AVESA.00001b.r1.5Ag0002205	1.56764e-05	1.73925
NewGene_21622	0.044503	-1.54921
AVESA.00001b.r1.1Cg0000387	0.000667932	-2.38588
AVESA.00001b.r1.2Dg0002398	0.00301093	-1.33291
NewGene_4242	0.0470577	-0.722533
AVESA.00001b.r1.7Ag0002463	5.30372e-09	-1.98591
AVESA.00001b.r1.3Dg0002712	6.25279e-06	1.91922
AVESA.00001b.r1.3Dg0002713	1.88301e-06	2.03269
AVESA.00001b.r1.2Ag0001754	0.000360897	1.73007
AVESA.00001b.r1.2Ag0001758	0.0354261	1.3751
NewGene_43996	3.29182e-06	2.59967
NewGene_43997	0.000411691	2.04335
NewGene_118	0.00970215	1.46557
AVESA.00001b.r1.6Ag0000435	0.000125206	-2.3289
AVESA.00001b.r1.4Dg0003429	0.0149416	-0.76381
AVESA.00001b.r1.4Cg0001033	0.039853	-2.27314
NewGene_3238	0.022856	2.62149
NewGene_22867	7.84865e-07	2.62856
NewGene_22866	4.00852e-09	2.17766
AVESA.00001b.r1.2Dg0000050	0.00410194	-1.28521
AVESA.00001b.r1.4Dg0001494	5.44899e-08	-3.7368
NewGene_43205	0.0240693	1.16786
AVESA.00001b.r1.5Dg0002451	0.046579	0.852391
AVESA.00001b.r1.7Cg0002598	0.00350192	0.824402
AVESA.00001b.r1.3Cg0002695	0.000769332	1.75617
NewGene_47450	2.70025e-05	2.05911
NewGene_44832	0.00229846	-1.37581
AVESA.00001b.r1.2Cg0001066	0.048786	-0.840309
AVESA.00001b.r1.1Ag0002974	4.70087e-06	-2.85514
AVESA.00001b.r1.3Cg0002261	1.4704e-05	2.59359
AVESA.00001b.r1.3Dg0002567	0.0192335	2.07591
AVESA.00001b.r1.4Dg0002085	0.00773919	1.23533
AVESA.00001b.r1.4Dg0002084	0.0322949	1.01366
AVESA.00001b.r1.4Dg0002086	0.000419868	1.34649
NewGene_6054	0.0114338	2.95787
AVESA.00001b.r1.7Dg0002030	0.0287741	-1.10285
AVESA.00001b.r1.4Dg0002623	0.0225737	-1.39186
AVESA.00001b.r1.2Dg0003262	0.0152256	-0.830675
AVESA.00001b.r1.4Ag0001402	1.28951e-07	-3.33684
AVESA.00001b.r1.6Cg0002611	0.00019052	-2.4436
AVESA.00001b.r1.5Cg0001837	1.22478e-09	2.45416
AVESA.00001b.r1.1Cg0000034	0.000628178	1.0614
NewGene_6880	0.0201732	1.41637
AVESA.00001b.r1.3Ag0002181	0.000573741	-1.15737
AVESA.00001b.r1.3Ag0002182	3.47964e-05	-1.76726
AVESA.00001b.r1.5Dg0003443	0.0115807	-1.33742
AVESA.00001b.r1.1Dg0000071	0.0490433	1.11118
AVESA.00001b.r1.4Cg0002973	0.007199	2.72613
AVESA.00001b.r1.4Dg0001230	0.0190522	-1.34752
AVESA.00001b.r1.2Dg0003192	0.00881201	2.23137
AVESA.00001b.r1.1Cg0000737	0.000350406	1.04764
NewGene_835	0.000202781	-2.09308
NewGene_839	3.9869e-07	2.43333
AVESA.00001b.r1.6Cg0003045	1.87372e-06	2.79643
AVESA.00001b.r1.7Dg0000075	2.51139e-09	-3.26562
AVESA.00001b.r1.6Cg0002792	0.0438331	-1.33383
AVESA.00001b.r1.7Ag0002338	6.54158e-06	-1.93365
AVESA.00001b.r1.3Ag0002068	0.000848399	2.17077
AVESA.00001b.r1.1Ag0002810	0.00132297	-1.79749
AVESA.00001b.r1.7Cg0000913	0.00348837	-2.12055
NewGene_14170	5.51762e-05	-2.79362
AVESA.00001b.r1.3Cg0000613	0.0223115	-1.18383
AVESA.00001b.r1.3Cg0000616	0.0265067	1.44005
AVESA.00001b.r1.3Cg0001562	2.05604e-11	-2.28043
NewGene_10507	0.0335513	1.84551
AVESA.00001b.r1.4Ag0000969	0.0107911	-0.775639
AVESA.00001b.r1.2Ag0001971	2.87017e-07	-1.94054
NewGene_6932	2.81302e-07	2.05259
AVESA.00001b.r1.4Dg0000786	0.00912802	-1.3339
NewGene_22740	6.79524e-05	-1.56061
AVESA.00001b.r1.5Ag0001960	0.000646597	1.53168
AVESA.00001b.r1.2Ag0002066	0.000287401	-2.38821
AVESA.00001b.r1.2Dg0003607	8.85502e-06	3.17133
AVESA.00001b.r1.1Dg0003171	0.0453313	0.957041
AVESA.00001b.r1.1Dg0003174	2.79069e-05	-1.08473
AVESA.00001b.r1.3Cg0000363	0.0242793	1.59146
AVESA.00001b.r1.3Cg0000364	0.00115329	-1.37415
AVESA.00001b.r1.3Ag0000208	0.049126	-2.40761
AVESA.00001b.r1.5Dg0001579	0.00156733	-1.26243
AVESA.00001b.r1.5Dg0001571	0.0311304	1.3752
AVESA.00001b.r1.5Dg0000220	0.0195802	0.97295
AVESA.00001b.r1.5Cg0001844	0.0386637	2.4781
AVESA.00001b.r1.1Dg0000890	0.0472688	-1.05581
NewGene_41586	4.30324e-05	-1.99447
AVESA.00001b.r1.6Dg0001115	0.0434074	1.23211
AVESA.00001b.r1.5Ag0000543	0.0187539	0.898185
AVESA.00001b.r1.2Dg0001949	0.000698171	-1.77318
AVESA.00001b.r1.7Dg0002746	0.0111992	1.01864
AVESA.00001b.r1.2Dg0001166	4.44932e-08	2.96208
AVESA.00001b.r1.4Cg0000770	1.35968e-08	-2.22489
AVESA.00001b.r1.4Cg0002736	0.00017602	-1.03308
NewGene_28625	3.9869e-07	-1.61801
AVESA.00001b.r1.2Cg0001807	8.5966e-05	1.47426
AVESA.00001b.r1.2Cg0001809	0.00159547	-1.54691
AVESA.00001b.r1.3Ag0001904	0.0116742	1.31256
AVESA.00001b.r1.6Cg0000903	0.0472618	-1.81897
AVESA.00001b.r1.2Cg0000107	0.0438493	1.57734
AVESA.00001b.r1.3Dg0001578	0.0124234	1.15914
AVESA.00001b.r1.2Cg0000106	3.47834e-06	2.63946
AVESA.00001b.r1.5Cg0001537	0.0137026	-1.13781
AVESA.00001b.r1.7Dg0000390	0.00069125	1.12946
NewGene_8133	0.00362015	1.00575
AVESA.00001b.r1.5Dg0001292	0.00533398	-1.10602
AVESA.00001b.r1.5Dg0000521	0.033148	1.44777
NewGene_49467	3.19525e-05	2.45955
AVESA.00001b.r1.3Ag0001063	8.13939e-07	-3.62616
AVESA.00001b.r1.4Dg0000859	8.85502e-06	2.00467
AVESA.00001b.r1.1Cg0001295	0.00545042	-2.3809
AVESA.00001b.r1.1Cg0001294	0.0332166	-2.1936
AVESA.00001b.r1.1Cg0001299	0.0217166	-1.07691
AVESA.00001b.r1.5Dg0001170	0.00394072	-1.42901
AVESA.00001b.r1.3Ag0001002	0.0255273	0.634182
AVESA.00001b.r1.3Ag0001006	0.00210463	1.41384
NewGene_18820	0.000762782	-2.46461
AVESA.00001b.r1.6Ag0003094	1.36719e-05	-1.8906
NewGene_19039	0.00157526	1.96219
NewGene_9846	0.016186	-1.57103
AVESA.00001b.r1.7Ag0002071	0.0243367	-1.31009
AVESA.00001b.r1.3Cg0001333	0.00417193	-0.925696
AVESA.00001b.r1.1Dg0000339	0.0449498	0.648067
AVESA.00001b.r1.7Ag0002617	3.81852e-06	-4.30416
AVESA.00001b.r1.6Cg0002109	0.011055	1.43971
AVESA.00001b.r1.2Dg0002241	0.0326739	1.95214
NewGene_46571	0.00572221	-1.33078
AVESA.00001b.r1.5Ag0000271	0.00541285	1.04195
AVESA.00001b.r1.3Cg0000322	7.78488e-07	2.77824
AVESA.00001b.r1.6Dg0001590	0.000501224	1.42794
AVESA.00001b.r1.2Cg0002502	5.3881e-09	5.50545
NewGene_11882	0.0064135	-1.877
NewGene_11881	0.0167176	1.33707
NewGene_40361	0.000305869	1.91735
AVESA.00001b.r1.3Cg0000738	1.05213e-16	-2.51731
NewGene_17616	0.000955035	-1.51524
NewGene_12399	0.000349644	2.56349
NewGene_12393	0.0491014	1.42536
AVESA.00001b.r1.5Cg0000231	0.00178345	-2.83956
NewGene_14577	0.00478254	-2.86229
NewGene_33477	0.0363553	1.03934
NewGene_2873	0.0384903	1.23168
NewGene_4841	0.0011622	2.17988
AVESA.00001b.r1.6Ag0002710	0.0116995	1.14641
AVESA.00001b.r1.4Dg0002226	3.5541e-13	-3.15783
AVESA.00001b.r1.4Cg0000236	0.0395113	1.37036
NewGene_47973	0.000712217	-1.51697
AVESA.00001b.r1.1Dg0000693	0.039709	-1.00979
NewGene_19520	0.00242675	-1.48256
AVESA.00001b.r1.1Dg0003346	0.00430487	-0.950997
AVESA.00001b.r1.1Dg0003349	0.000261999	-1.43075
NewGene_30112	0.044503	1.54337
AVESA.00001b.r1.6Ag0000386	6.33863e-05	1.67573
AVESA.00001b.r1.5Dg0000831	0.000255906	-2.72465
AVESA.00001b.r1.4Cg0001818	0.0125981	-1.85793
AVESA.00001b.r1.7Ag0000730	0.0102634	-1.2323
AVESA.00001b.r1.5Cg0001074	0.0474661	-1.20592
AVESA.00001b.r1.5Cg0001076	0.0249222	1.91851
NewGene_49121	0.0197727	-1.73158
AVESA.00001b.r1.5Cg0002529	7.57998e-09	-1.90054
AVESA.00001b.r1.5Ag0000756	0.0304758	2.4214
AVESA.00001b.r1.4Dg0003639	0.0223942	0.92193
NewGene_25101	0.00124152	1.72223
AVESA.00001b.r1.2Dg0001569	4.56136e-07	-2.94238
NewGene_20057	0.000627573	-1.82513
NewGene_36689	0.00362654	-1.63143
NewGene_34620	0.0144667	-2.21136
AVESA.00001b.r1.2Cg0000941	0.0412399	0.876064
AVESA.00001b.r1.3Cg0002850	0.0263823	1.41695
AVESA.00001b.r1.2Cg0002392	0.020166	-1.33352
AVESA.00001b.r1.1Dg0000719	1.16615e-07	-1.93843
AVESA.00001b.r1.7Dg0000106	1.26782e-08	-1.72292
AVESA.00001b.r1.7Ag0002386	0.00517448	-1.15376
AVESA.00001b.r1.2Cg0000532	3.96263e-05	2.50021
AVESA.00001b.r1.6Cg0000585	0.00737665	-1.58226
AVESA.00001b.r1.7Dg0000992	0.00179265	-1.2392
NewGene_32932	0.00318279	-1.04368
AVESA.00001b.r1.1Cg0000115	0.02325	-1.00295
AVESA.00001b.r1.6Dg0000482	0.00415362	2.27838
NewGene_46113	0.0420151	-1.6002
AVESA.00001b.r1.3Dg0001636	7.48492e-08	-2.84145
AVESA.00001b.r1.7Ag0000433	0.0384488	-0.994608
AVESA.00001b.r1.1Cg0000501	0.000700031	-2.53696
AVESA.00001b.r1.3Dg0000588	0.0117893	-1.60462
AVESA.00001b.r1.1Cg0001457	0.00948282	-0.87357
AVESA.00001b.r1.5Ag0002023	2.50459e-05	1.45414
AVESA.00001b.r1.Ung0000121	0.034005	1.32175
AVESA.00001b.r1.7Dg0000477	2.36207e-12	5.49247
AVESA.00001b.r1.2Cg0001937	0.000949798	0.952551
AVESA.00001b.r1.2Ag0000650	0.00863941	-1.17175
AVESA.00001b.r1.7Dg0002234	0.0164686	-0.977481
AVESA.00001b.r1.1Ag0000173	4.4364e-06	6.39006
NewGene_19922	0.0057498	1.94498
AVESA.00001b.r1.7Ag0001175	0.0037976	1.66428
AVESA.00001b.r1.5Cg0001401	0.0486164	1.71372
AVESA.00001b.r1.3Cg0001605	0.0173821	1.82492
AVESA.00001b.r1.4Ag0003476	0.000101499	1.48145
AVESA.00001b.r1.5Dg0000414	1.36856e-06	3.21339
NewGene_13333	0.0235351	1.02094
AVESA.00001b.r1.5Cg0001896	0.0358645	-1.14311
AVESA.00001b.r1.1Cg0000092	0.00193245	-1.50033
NewGene_21175	0.0011297	-1.83441
AVESA.00001b.r1.4Dg0001036	0.0372049	2.19371
AVESA.00001b.r1.4Ag0003343	3.27082e-06	3.76129
AVESA.00001b.r1.4Ag0003349	3.98535e-05	2.40289
AVESA.00001b.r1.7Dg0002446	0.0241725	0.795589
AVESA.00001b.r1.3Ag0000448	1.88264e-05	-1.77608
NewGene_45686	0.00111424	-1.83636
AVESA.00001b.r1.7Dg0000695	1.79687e-10	-3.03795
NewGene_32605	0.000320045	2.849
NewGene_43024	0.00224829	-2.6448
AVESA.00001b.r1.5Dg0000388	0.035217	-1.16557
AVESA.00001b.r1.3Dg0001479	0.00390537	1.56113
AVESA.00001b.r1.6Cg0003274	7.00165e-10	3.53894
AVESA.00001b.r1.3Cg0000459	0.023765	1.56476
AVESA.00001b.r1.7Cg0001488	0.0093051	-1.20951
AVESA.00001b.r1.7Cg0001485	0.0124344	-0.816118
NewGene_10745	1.0811e-11	-8.53185
AVESA.00001b.r1.6Ag0001171	0.00224829	1.22409
AVESA.00001b.r1.6Ag0001177	1.49445e-08	-2.13779
AVESA.00001b.r1.3Cg0001635	0.027572	-0.949364
AVESA.00001b.r1.7Dg0002772	0.00786376	-1.20975
AVESA.00001b.r1.4Cg0002251	0.00638722	1.67696
AVESA.00001b.r1.2Dg0002322	0.000479457	3.11695
AVESA.00001b.r1.2Dg0002321	0.00416315	2.48035
AVESA.00001b.r1.5Ag0000856	0.000255129	-1.11047
AVESA.00001b.r1.6Ag0000781	0.00053896	2.70495
AVESA.00001b.r1.7Ag0001074	0.0038002	1.46887
AVESA.00001b.r1.1Ag0001451	0.000375667	1.72556
AVESA.00001b.r1.6Cg0002034	1.46304e-06	4.07965
AVESA.00001b.r1.6Cg0002031	5.57462e-08	-2.08488
NewGene_42429	0.000191292	3.18712
AVESA.00001b.r1.3Ag0001643	0.0125816	-1.22763
AVESA.00001b.r1.2Cg0002462	0.0128835	1.14495
AVESA.00001b.r1.2Cg0002460	0.0434252	1.35372
AVESA.00001b.r1.3Ag0001647	0.00240131	1.40199
AVESA.00001b.r1.5Dg0003129	0.0200556	2.79672
AVESA.00001b.r1.5Cg0000373	0.0131229	1.32243
AVESA.00001b.r1.5Ag0002923	0.0472747	-1.24334
AVESA.00001b.r1.2Ag0000894	3.04811e-06	2.71392
AVESA.00001b.r1.6Dg0001205	0.0191807	-1.72382
NewGene_1843	7.03911e-07	1.83298
AVESA.00001b.r1.4Ag0001350	0.000750762	1.97136
AVESA.00001b.r1.5Dg0002891	0.0336366	-0.970028
AVESA.00001b.r1.6Dg0001458	0.000769822	-0.990701
AVESA.00001b.r1.6Dg0001450	0.00443125	-0.850755
AVESA.00001b.r1.5Cg0002275	0.0219723	1.14803
AVESA.00001b.r1.3Dg0002469	2.30681e-05	2.13866
AVESA.00001b.r1.3Dg0002463	3.38692e-05	-3.32218
AVESA.00001b.r1.2Ag0002388	0.0149433	-1.33344
NewGene_9703	0.0172029	1.93934
NewGene_9060	0.0387243	1.65034
AVESA.00001b.r1.7Cg0001634	0.000315098	-1.509
AVESA.00001b.r1.5Dg0002952	0.00209928	-1.28829
AVESA.00001b.r1.5Cg0002687	0.000249205	1.08253
AVESA.00001b.r1.7Cg0000941	0.0307274	-2.07813
AVESA.00001b.r1.6Ag0001054	0.00675633	1.2978
AVESA.00001b.r1.4Dg0003385	0.00168303	2.37119
NewGene_12723	0.000213268	2.21735
AVESA.00001b.r1.4Dg0003522	0.00912802	1.82416
NewGene_7341	0.00060471	2.07864
AVESA.00001b.r1.5Ag0002695	5.30372e-09	4.73032
NewGene_46148	0.0193686	1.46696
AVESA.00001b.r1.5Ag0003124	0.00169663	-3.20069
AVESA.00001b.r1.3Cg0002928	0.0057498	-1.63545
AVESA.00001b.r1.7Cg0002447	0.0113261	2.70054
AVESA.00001b.r1.7Cg0002446	4.94386e-05	-1.42455
AVESA.00001b.r1.1Dg0001933	6.33155e-10	-1.91681
AVESA.00001b.r1.1Dg0001938	0.0350897	1.11213
AVESA.00001b.r1.1Dg0002622	0.0141588	-1.87984
AVESA.00001b.r1.1Dg0001547	1.13996e-05	-2.30483
AVESA.00001b.r1.1Dg0001544	0.012064	-1.46034
AVESA.00001b.r1.1Cg0001685	0.0167206	0.831345
AVESA.00001b.r1.5Dg0002007	0.00362305	-1.53898
AVESA.00001b.r1.5Dg0002008	3.55584e-06	-2.46437
AVESA.00001b.r1.7Cg0000412	8.61683e-06	-1.68076
AVESA.00001b.r1.5Ag0001899	0.0378479	1.29912
AVESA.00001b.r1.3Dg0002212	0.0384903	-1.86565
AVESA.00001b.r1.3Dg0001747	0.0457723	0.905849
AVESA.00001b.r1.2Dg0001724	0.0249511	-1.5684
AVESA.00001b.r1.6Cg0002748	0.0124903	2.4385
AVESA.00001b.r1.4Dg0000308	0.036828	1.92639
AVESA.00001b.r1.6Ag0001993	0.00105281	-2.61843
NewGene_24203	0.0384174	-2.55835
AVESA.00001b.r1.7Cg0002762	3.43655e-10	-3.63544
AVESA.00001b.r1.7Cg0002767	0.00861724	-1.44983
AVESA.00001b.r1.7Cg0002764	0.000361096	-3.4067
AVESA.00001b.r1.7Dg0003145	0.025921	-1.51757
AVESA.00001b.r1.2Cg0002341	0.00791649	-1.68927
NewGene_35348	2.57359e-11	-2.8053
AVESA.00001b.r1.4Dg0003776	0.0155098	-1.40451
AVESA.00001b.r1.5Dg0003256	0.00970215	-1.05243
AVESA.00001b.r1.2Dg0002174	0.01487	-0.797444
AVESA.00001b.r1.3Dg0000230	3.24246e-13	-2.1457
AVESA.00001b.r1.4Dg0001326	0.00348426	-1.16837
AVESA.00001b.r1.3Cg0002572	0.026762	1.1299
AVESA.00001b.r1.4Cg0000039	0.00099421	1.62424
AVESA.00001b.r1.2Dg0003654	0.00891457	1.10088
AVESA.00001b.r1.7Ag0001750	0.0164755	0.859991
AVESA.00001b.r1.7Ag0001754	8.63983e-06	0.942567
AVESA.00001b.r1.7Ag0001755	0.00430397	1.56679
AVESA.00001b.r1.2Dg0000306	0.0108554	0.926229
AVESA.00001b.r1.2Dg0000304	0.0149992	1.35489
AVESA.00001b.r1.2Ag0000519	0.00224045	1.10518
AVESA.00001b.r1.2Ag0000045	0.00698441	1.77975
AVESA.00001b.r1.3Dg0001677	0.0112379	-2.73595
AVESA.00001b.r1.2Cg0000099	0.036828	1.5693
NewGene_19375	0.0463144	1.00157
AVESA.00001b.r1.1Dg0001195	4.49973e-06	2.33985
NewGene_19998	0.0177943	-0.87369
NewGene_19992	0.0416585	1.29487
AVESA.00001b.r1.5Dg0000498	0.00912802	-0.935222
AVESA.00001b.r1.4Dg0002300	0.0467478	-1.47169
NewGene_5967	9.5144e-05	-3.39028
AVESA.00001b.r1.5Ag0001647	0.0072462	1.05954
NewGene_28678	0.00116732	2.12272
AVESA.00001b.r1.2Dg0000894	0.0492301	1.17836
NewGene_4100	0.0016926	-5.41649
AVESA.00001b.r1.2Cg0001872	0.000140866	2.41231
AVESA.00001b.r1.7Cg0002112	0.000489981	-2.18765
AVESA.00001b.r1.2Ag0001965	0.000205265	-2.8889
AVESA.00001b.r1.2Ag0002170	9.44121e-05	3.40091
AVESA.00001b.r1.7Ag0000786	0.00040157	2.11257
AVESA.00001b.r1.7Ag0000787	0.00172557	-2.37
AVESA.00001b.r1.6Ag0002477	0.0222258	1.51274
AVESA.00001b.r1.7Dg0000431	0.011199	-1.10617
AVESA.00001b.r1.6Cg0003454	0.0343936	-0.878818
AVESA.00001b.r1.2Cg0001467	0.0303503	1.30117
NewGene_39529	1.00728e-09	-8.76957
NewGene_9295	0.0204272	1.63701
AVESA.00001b.r1.7Dg0001697	0.0244296	-1.16454
AVESA.00001b.r1.7Dg0000346	2.16906e-05	3.23573
NewGene_16777	1.77688e-06	-2.6924
NewGene_45638	0.0120304	-1.60901
AVESA.00001b.r1.5Dg0001466	0.0278085	-1.44533
AVESA.00001b.r1.6Ag0002808	0.0166772	1.78838
NewGene_48769	3.93384e-05	-1.60039
AVESA.00001b.r1.3Cg0001913	0.0490572	2.22033
AVESA.00001b.r1.3Ag0001755	0.00010884	-1.4407
NewGene_26334	0.00260695	-1.27407
AVESA.00001b.r1.2Cg0002060	0.0116742	-0.818231
AVESA.00001b.r1.3Cg0002607	0.00610165	1.79494
AVESA.00001b.r1.4Dg0001732	0.0218489	1.09635
AVESA.00001b.r1.4Dg0001731	0.00169268	5.91047
AVESA.00001b.r1.3Ag0000901	0.0390681	-0.970762
AVESA.00001b.r1.7Dg0000895	8.3998e-05	-1.17114
AVESA.00001b.r1.6Ag0001370	0.0200254	0.8092
AVESA.00001b.r1.7Dg0003317	0.00562255	-1.36383
AVESA.00001b.r1.2Ag0000980	0.00010311	-2.24129
AVESA.00001b.r1.7Ag0000665	1.66627e-09	-2.35452
AVESA.00001b.r1.2Ag0000989	0.044166	0.953189
NewGene_37612	2.45633e-05	-2.70218
AVESA.00001b.r1.5Cg0001241	0.00172806	-1.21593
NewGene_19703	0.000353501	-1.58912
NewGene_19707	0.0363041	1.41729
AVESA.00001b.r1.5Ag0001032	0.00681294	-1.79571
AVESA.00001b.r1.5Ag0002714	0.010036	-1.47018
AVESA.00001b.r1.3Cg0000968	9.48622e-05	-2.64849
AVESA.00001b.r1.6Cg0002803	0.0286188	-0.635581
AVESA.00001b.r1.4Cg0003406	0.00230254	1.06213
NewGene_41869	0.00868343	2.37264
AVESA.00001b.r1.7Dg0002352	0.00505229	1.1686
AVESA.00001b.r1.3Dg0000207	0.0170184	-1.07649
NewGene_22803	3.78127e-06	2.07516
NewGene_4514	0.0394933	-1.02389
AVESA.00001b.r1.4Ag0000639	0.039709	1.12085
AVESA.00001b.r1.5Dg0000140	3.92523e-06	2.47732
AVESA.00001b.r1.2Dg0000815	8.69342e-12	-2.95491
NewGene_37133	0.000463841	1.85936
NewGene_37793	4.26773e-07	-6.53416
NewGene_46380	0.0103642	1.63495
AVESA.00001b.r1.7Dg0002071	1.14979e-06	-3.35346
AVESA.00001b.r1.6Cg0001858	0.000234029	1.36552
NewGene_2055	0.0463318	1.4206
AVESA.00001b.r1.3Cg0001878	0.0116652	-1.00629
NewGene_13097	8.43565e-07	-2.08486
AVESA.00001b.r1.4Ag0002943	0.0173821	1.4045
AVESA.00001b.r1.5Dg0003442	0.0131994	-1.59208
AVESA.00001b.r1.2Ag0002460	0.0143928	-1.43122
AVESA.00001b.r1.3Dg0002508	0.0290195	1.01894
AVESA.00001b.r1.3Ag0001445	0.0159094	-1.14729
AVESA.00001b.r1.4Cg0000288	0.00224825	-1.01635
AVESA.00001b.r1.4Cg0000289	0.0015804	-1.72991
AVESA.00001b.r1.6Cg0003106	0.0025782	1.28441
NewGene_47173	0.00162811	-1.70667
AVESA.00001b.r1.3Cg0000059	3.59597e-06	-2.98719
AVESA.00001b.r1.5Dg0001174	0.0232599	-1.04158
NewGene_31214	0.000231138	-2.59786
AVESA.00001b.r1.6Cg0000477	0.000107227	-1.12963
AVESA.00001b.r1.6Cg0000476	0.000375667	-2.53529
AVESA.00001b.r1.6Cg0000473	0.00673698	-1.13218
AVESA.00001b.r1.5Cg0002571	0.0291775	-1.7385
AVESA.00001b.r1.4Dg0002861	0.00203894	1.12698
AVESA.00001b.r1.4Dg0000971	0.000979573	-1.18718
NewGene_7229	0.00418868	-1.36198
AVESA.00001b.r1.2Dg0001510	0.000357626	-2.76766
AVESA.00001b.r1.5Cg0002848	3.41432e-08	-2.9746
AVESA.00001b.r1.5Cg0000548	0.000789421	-2.49639
NewGene_13119	0.0470547	-0.823677
AVESA.00001b.r1.1Ag0002991	0.00770137	-1.65477
AVESA.00001b.r1.2Dg0003131	0.000419338	-1.21651
NewGene_22600	0.00147636	7.37708
AVESA.00001b.r1.4Cg0003673	0.0236581	1.15835
AVESA.00001b.r1.2Cg0001694	0.00544233	1.24971
AVESA.00001b.r1.2Cg0001696	1.80835e-06	2.95869
AVESA.00001b.r1.2Cg0001697	0.00153898	1.48131
AVESA.00001b.r1.7Ag0001624	2.60571e-21	4.44824
AVESA.00001b.r1.5Cg0001168	1.68507e-05	2.08116
AVESA.00001b.r1.5Ag0002589	0.000106129	-2.15761
AVESA.00001b.r1.3Cg0000677	9.48622e-05	2.03008
AVESA.00001b.r1.3Dg0000532	0.00251503	1.85463
AVESA.00001b.r1.3Ag0000158	0.000721664	2.22276
NewGene_25058	4.53691e-06	-2.44375
AVESA.00001b.r1.4Cg0003309	0.00418868	-1.38785
NewGene_5961	0.0438331	2.31781
AVESA.00001b.r1.6Cg0002669	0.00752358	0.838534
AVESA.00001b.r1.2Ag0002005	2.32465e-14	-4.29628
AVESA.00001b.r1.7Ag0001125	0.0133393	0.860656
AVESA.00001b.r1.2Cg0002686	0.0135171	-1.86542
NewGene_15551	0.00068466	2.3279
AVESA.00001b.r1.2Cg0001850	0.0281531	0.894748
AVESA.00001b.r1.1Dg0001789	0.000121936	1.71051
AVESA.00001b.r1.5Cg0001824	0.00040157	-1.41631
AVESA.00001b.r1.7Cg0000257	0.00184105	-1.12421
AVESA.00001b.r1.7Cg0000253	0.00136217	2.00522
AVESA.00001b.r1.1Cg0001798	0.0369271	1.24459
AVESA.00001b.r1.6Dg0001066	0.0462842	-0.961169
AVESA.00001b.r1.4Dg0000110	0.00544233	1.15654
AVESA.00001b.r1.3Ag0001345	0.0165221	1.33345
AVESA.00001b.r1.1Dg0002333	0.00358716	-1.96122
AVESA.00001b.r1.3Ag0001774	0.00031766	-1.39013
AVESA.00001b.r1.2Ag0000706	0.000168269	-5.64119
AVESA.00001b.r1.2Cg0000110	0.000107471	-1.19574
AVESA.00001b.r1.6Cg0000960	0.00154973	-1.38058
AVESA.00001b.r1.1Dg0001017	0.00368604	-1.69327
NewGene_42721	0.0418792	-1.36066
AVESA.00001b.r1.6Cg0002876	0.00298361	-1.41183
AVESA.00001b.r1.3Cg0001757	0.0136355	1.53419
AVESA.00001b.r1.2Cg0002138	0.00252672	1.23304
NewGene_30153	0.014125	-1.02416
AVESA.00001b.r1.5Dg0000546	0.0020592	5.26555
AVESA.00001b.r1.7Dg0001997	0.00950701	1.90451
AVESA.00001b.r1.6Ag0001471	0.0100439	1.60723
AVESA.00001b.r1.4Ag0001629	1.33892e-05	-3.60192
AVESA.00001b.r1.4Ag0000578	3.79991e-09	-2.09775
AVESA.00001b.r1.5Ag0000805	0.038044	0.965179
AVESA.00001b.r1.7Cg0002915	0.00424275	0.917448
NewGene_6288	0.000560392	1.09997
AVESA.00001b.r1.3Ag0000492	0.00752358	-1.79652
AVESA.00001b.r1.7Dg0000684	0.0082021	-1.03926
AVESA.00001b.r1.6Ag0001484	0.0241837	-2.35166
AVESA.00001b.r1.5Dg0001788	0.0181129	1.34062
AVESA.00001b.r1.6Ag0003036	0.0402061	1.32607
AVESA.00001b.r1.6Ag0002341	6.96923e-05	1.40617
NewGene_46419	0.0274427	-1.38504
AVESA.00001b.r1.6Ag0000680	0.00421014	1.76457
AVESA.00001b.r1.6Dg0001257	6.84942e-14	4.93901
AVESA.00001b.r1.5Dg0002690	0.0259245	-2.54325
AVESA.00001b.r1.5Ag0000359	0.0156553	-1.26254
AVESA.00001b.r1.4Ag0000056	0.000493638	1.71398
NewGene_14259	0.000225503	-2.2721
AVESA.00001b.r1.3Cg0000402	0.00239407	-1.45487
AVESA.00001b.r1.5Dg0001409	0.00539419	2.49961
NewGene_70	0.0200496	1.06107
AVESA.00001b.r1.7Dg0003294	0.000160867	-1.78598
AVESA.00001b.r1.4Dg0002116	0.0149901	-1.00798
AVESA.00001b.r1.7Dg0002523	2.45633e-05	-2.21094
AVESA.00001b.r1.3Cg0002099	0.00356989	-1.83143
AVESA.00001b.r1.6Ag0001516	0.0457723	1.98895
AVESA.00001b.r1.7Cg0002367	0.000161114	-1.43134
NewGene_15744	8.92333e-06	-2.62375
AVESA.00001b.r1.6Dg0000002	0.0370599	0.760823
AVESA.00001b.r1.6Cg0001790	0.000796958	-2.03293
AVESA.00001b.r1.3Dg0001340	1.15474e-07	2.56418
AVESA.00001b.r1.5Ag0001720	0.00836762	1.47094
AVESA.00001b.r1.7Ag0001368	0.0271245	1.6951
NewGene_40302	0.000419868	2.60139
AVESA.00001b.r1.7Ag0001367	1.72453e-06	-1.49603
AVESA.00001b.r1.4Dg0002689	0.0167662	-1.53911
AVESA.00001b.r1.4Dg0002681	4.19641e-06	2.47898
AVESA.00001b.r1.4Dg0002687	0.00668089	1.22663
AVESA.00001b.r1.2Dg0000077	5.80578e-07	1.84466
NewGene_7311	0.0341433	1.31917
AVESA.00001b.r1.2Ag0002571	3.24246e-13	-2.92614
NewGene_25642	0.0379551	0.787673
AVESA.00001b.r1.7Cg0000325	0.00891457	4.95918
AVESA.00001b.r1.3Ag0000329	0.0151048	1.31848
AVESA.00001b.r1.7Dg0000683	0.0439517	0.821678
NewGene_42726	0.0186538	2.06918
AVESA.00001b.r1.7Dg0000583	0.0368324	-0.900935
AVESA.00001b.r1.1Dg0000631	0.0486906	1.1525
AVESA.00001b.r1.1Dg0003585	1.43257e-13	-4.55263
AVESA.00001b.r1.1Dg0003586	3.66384e-10	-4.0865
NewGene_42743	0.0348453	-2.37938
AVESA.00001b.r1.5Dg0000895	0.029335	-1.02695
AVESA.00001b.r1.4Cg0001831	0.0101299	-1.44687
AVESA.00001b.r1.4Cg0001836	0.04821	-1.40395
AVESA.00001b.r1.5Ag0000192	0.0122879	1.38409
AVESA.00001b.r1.3Dg0001714	0.00927719	1.90371
AVESA.00001b.r1.4Dg0002527	0.0418746	0.865307
AVESA.00001b.r1.4Dg0002521	0.0107188	-1.66534
AVESA.00001b.r1.5Ag0001240	0.0167408	3.5726
AVESA.00001b.r1.7Ag0000519	0.0462565	-0.77554
AVESA.00001b.r1.2Dg0003321	4.42544e-06	2.17444
AVESA.00001b.r1.2Dg0003320	0.000682066	3.18431
AVESA.00001b.r1.2Dg0000671	0.000807561	-0.821687
NewGene_42986	0.00416315	-1.99367
AVESA.00001b.r1.5Ag0002120	0.00172557	-1.46775
NewGene_36626	0.000492009	2.34058
AVESA.00001b.r1.3Cg0002836	0.0457723	1.40597
AVESA.00001b.r1.5Cg0001749	0.0109376	-0.954579
AVESA.00001b.r1.7Dg0000168	0.000121936	1.46406
AVESA.00001b.r1.6Cg0001690	0.000357147	7.68298
AVESA.00001b.r1.1Cg0001807	0.0260136	1.65921
AVESA.00001b.r1.5Dg0003205	0.021758	1.56971
AVESA.00001b.r1.5Dg0003201	0.0494299	-0.805166
AVESA.00001b.r1.4Dg0001352	0.0467478	1.10423
AVESA.00001b.r1.6Dg0000425	0.00125659	1.75448
AVESA.00001b.r1.3Dg0002343	0.0436648	-0.807894
NewGene_7708	0.00131656	-1.49098
NewGene_36395	0.00321842	1.22115
AVESA.00001b.r1.6Ag0002101	0.027572	-1.83643
AVESA.00001b.r1.6Ag0002100	0.0124358	-2.10588
AVESA.00001b.r1.4Cg0003536	0.0420228	1.203
NewGene_33852	0.0331245	-1.47954
AVESA.00001b.r1.7Dg0000414	0.0103736	1.96406
AVESA.00001b.r1.7Cg0002011	0.00334397	1.93571
NewGene_36980	0.0268769	-1.16752
NewGene_36982	1.90144e-05	-2.04287
AVESA.00001b.r1.1Dg0000876	8.36731e-09	-4.99312
AVESA.00001b.r1.1Dg0000871	0.00475625	-4.17093
NewGene_31598	0.000934492	-1.91795
AVESA.00001b.r1.6Cg0003314	6.46405e-08	3.48285
NewGene_37835	0.00146144	-2.91226
AVESA.00001b.r1.4Cg0001461	0.0281245	1.89642
NewGene_17989	5.9549e-06	-3.39526
AVESA.00001b.r1.4Dg0003001	3.44636e-08	1.38515
AVESA.00001b.r1.2Dg0003412	5.20324e-05	-2.86275
NewGene_26463	1.81149e-06	2.63511
AVESA.00001b.r1.7Dg0002476	0.00217288	-2.26394
AVESA.00001b.r1.5Ag0001846	1.46612e-11	-1.87855
NewGene_36214	0.0327786	1.32785
AVESA.00001b.r1.3Dg0000680	0.00534815	-2.08739
AVESA.00001b.r1.1Ag0001338	0.00110171	-2.20279
AVESA.00001b.r1.1Dg0002906	0.008648	1.47522
NewGene_40148	0.00210463	-3.5373
NewGene_43626	0.0013891	-1.29822
AVESA.00001b.r1.6Ag0003100	0.0121259	1.41684
AVESA.00001b.r1.5Cg0000016	0.0306818	0.691028
NewGene_41481	0.0232179	2.91798
AVESA.00001b.r1.5Dg0002329	1.90946e-10	-1.86842
NewGene_4411	0.0162807	2.94077
NewGene_34667	0.00605486	6.36348
AVESA.00001b.r1.5Ag0001795	0.0427398	1.0176
AVESA.00001b.r1.4Ag0002381	2.56417e-07	2.9888
AVESA.00001b.r1.3Cg0002793	7.05591e-08	2.44654
NewGene_25290	4.86413e-11	-5.5219
AVESA.00001b.r1.4Cg0003143	0.0217361	-0.898066
AVESA.00001b.r1.Ung0000311	0.000140057	1.303
AVESA.00001b.r1.7Dg0000865	8.60939e-06	-2.37338
AVESA.00001b.r1.7Dg0000866	6.31326e-05	-1.61945
AVESA.00001b.r1.2Ag0001746	0.000397767	-1.01184
AVESA.00001b.r1.7Cg0002823	2.1509e-26	-4.46756
AVESA.00001b.r1.2Ag0000838	7.79893e-05	3.45443
AVESA.00001b.r1.7Cg0000661	0.0281303	1.30687
AVESA.00001b.r1.6Ag0002959	4.6325e-12	-6.26105
NewGene_42988	0.0132821	4.99586
NewGene_43900	0.000866785	-1.80947
AVESA.00001b.r1.7Dg0002383	0.00134149	-1.4011
NewGene_7008	7.91388e-05	1.98488
AVESA.00001b.r1.4Dg0001480	0.0012347	1.63872
AVESA.00001b.r1.5Dg0000061	0.00398213	-0.802839
NewGene_20280	0.000369143	-1.57002
AVESA.00001b.r1.1Ag0001703	0.0142889	2.12862
AVESA.00001b.r1.1Ag0003391	2.97027e-05	2.47419
NewGene_11584	0.000949798	-1.6328
AVESA.00001b.r1.7Ag0000990	0.0233973	1.63126
AVESA.00001b.r1.7Ag0000996	0.0307082	1.0575
AVESA.00001b.r1.7Cg0001697	2.63443e-28	-2.74043
AVESA.00001b.r1.5Ag0001126	7.41061e-13	-3.21811
AVESA.00001b.r1.2Cg0000304	9.5144e-05	2.38513
NewGene_35697	0.0256903	-1.73964
AVESA.00001b.r1.4Ag0002930	0.0271237	-0.690753
AVESA.00001b.r1.4Ag0002937	0.049987	-1.19874
AVESA.00001b.r1.4Ag0002939	0.00065283	-2.17981
AVESA.00001b.r1.7Dg0002117	0.000949798	0.924173
AVESA.00001b.r1.6Ag0001065	0.00334827	-1.91981
AVESA.00001b.r1.1Cg0001037	0.00160688	1.02265
AVESA.00001b.r1.6Ag0001066	0.00303801	-0.994623
AVESA.00001b.r1.5Dg0002956	9.98145e-05	1.46247
NewGene_13450	0.00624766	4.54651
AVESA.00001b.r1.4Dg0002632	0.0201732	1.5149
AVESA.00001b.r1.4Dg0003325	0.000484463	-1.89857
NewGene_5536	1.6489e-09	-9.30931
AVESA.00001b.r1.2Dg0003255	0.00402163	1.80011
AVESA.00001b.r1.2Dg0003258	0.0474148	2.02248
AVESA.00001b.r1.6Cg0002609	0.0497831	1.07716
AVESA.00001b.r1.2Dg0000780	3.83953e-07	2.05266
AVESA.00001b.r1.5Ag0002638	0.000107717	3.5393
NewGene_7508	0.000142284	-2.88842
AVESA.00001b.r1.3Dg0001827	0.0164438	1.51682
AVESA.00001b.r1.4Cg0000957	0.0405903	1.69874
AVESA.00001b.r1.4Ag0001324	0.0452368	-1.59469
AVESA.00001b.r1.7Ag0001302	2.32727e-18	3.37032
AVESA.00001b.r1.7Ag0001300	0.00328192	-1.10471
AVESA.00001b.r1.5Cg0002589	0.0201732	-1.05273
AVESA.00001b.r1.3Cg0001439	0.00800562	-1.64916
AVESA.00001b.r1.5Cg0000519	0.0201796	-1.5781
AVESA.00001b.r1.4Ag0000217	0.000178676	-1.08494
AVESA.00001b.r1.3Dg0001905	0.00204868	-2.30935
AVESA.00001b.r1.5Ag0000125	0.0136507	2.28253
NewGene_820	0.0194324	2.14702
AVESA.00001b.r1.3Cg0002259	2.29087e-06	1.30354
AVESA.00001b.r1.3Dg0000546	3.28531e-08	-1.82618
AVESA.00001b.r1.2Dg0001745	0.00253945	2.99606
AVESA.00001b.r1.7Ag0001675	0.00184921	-0.90775
AVESA.00001b.r1.1Dg0003242	1.25101e-05	2.27099
AVESA.00001b.r1.1Dg0003240	0.00773919	2.09356
AVESA.00001b.r1.6Ag0001751	0.000713726	1.48447
AVESA.00001b.r1.6Ag0001757	0.0474339	1.69186
NewGene_6978	0.0106439	1.18302
AVESA.00001b.r1.3Ag0002074	0.0420146	1.06219
AVESA.00001b.r1.3Ag0002071	1.56578e-08	-1.7865
AVESA.00001b.r1.6Cg0000566	0.035217	-0.631227
AVESA.00001b.r1.1Ag0002826	0.00398213	-1.0731
AVESA.00001b.r1.4Cg0001598	0.0404496	1.12875
AVESA.00001b.r1.1Cg0000422	0.0132993	2.02707
AVESA.00001b.r1.4Cg0002647	0.00675633	1.54579
NewGene_25009	1.18853e-08	-3.06449
AVESA.00001b.r1.4Ag0000391	3.55143e-09	-3.20709
AVESA.00001b.r1.2Dg0002112	5.80564e-07	1.63952
AVESA.00001b.r1.4Dg0001382	1.18155e-08	4.38689
NewGene_22757	0.000581948	-2.33266
AVESA.00001b.r1.3Cg0002591	0.00105904	-1.91941
AVESA.00001b.r1.1Cg0000214	0.00912742	1.19524
AVESA.00001b.r1.2Dg0002941	0.00266629	-1.60592
AVESA.00001b.r1.2Ag0000023	0.00336308	-1.3466
AVESA.00001b.r1.2Cg0001385	0.0124236	-1.30721
AVESA.00001b.r1.4Ag0003084	7.74582e-06	-1.61861
AVESA.00001b.r1.5Cg0003207	0.00069125	-1.74222
AVESA.00001b.r1.4Ag0001832	0.000995797	1.78941
AVESA.00001b.r1.6Dg0001034	1.57199e-10	-2.99727
AVESA.00001b.r1.4Cg0000702	0.015939	1.55853
AVESA.00001b.r1.4Cg0000701	0.000573741	-2.16128
AVESA.00001b.r1.4Cg0000707	0.00410049	-1.5336
AVESA.00001b.r1.5Ag0002320	0.000145584	-1.42994
NewGene_6747	5.39529e-09	-2.39664
AVESA.00001b.r1.4Dg0001611	0.00385932	1.41218
AVESA.00001b.r1.4Dg0001618	5.46484e-05	-1.48658
NewGene_31938	0.00680538	1.7991
AVESA.00001b.r1.1Ag0003507	0.00599836	1.2344
AVESA.00001b.r1.6Ag0001191	1.95236e-10	-1.98065
AVESA.00001b.r1.2Cg0001487	0.0436648	1.58809
AVESA.00001b.r1.7Cg0001421	0.033552	-0.948626
AVESA.00001b.r1.2Cg0001552	0.00178864	3.09097
NewGene_44487	0.003794	1.85691
AVESA.00001b.r1.3Ag0000508	0.0290502	4.44527
AVESA.00001b.r1.6Ag0002708	0.0133411	-0.812051
AVESA.00001b.r1.2Cg0002160	0.000380825	-1.39074
AVESA.00001b.r1.6Dg0001172	0.00416315	-1.42562
NewGene_32961	9.96263e-05	-3.27528
NewGene_26354	0.00439439	-1.6663
AVESA.00001b.r1.1Dg0002446	0.0198745	1.37384
NewGene_37893	0.00601248	2.35068
AVESA.00001b.r1.2Dg0001242	0.000410666	1.46824
AVESA.00001b.r1.5Dg0000083	0.00430397	1.26493
AVESA.00001b.r1.5Dg0000087	0.00817063	2.46871
AVESA.00001b.r1.3Cg0002759	0.00744767	1.25242
AVESA.00001b.r1.3Cg0002756	0.0166772	0.791344
AVESA.00001b.r1.3Cg0002753	0.00033595	2.46607
AVESA.00001b.r1.1Dg0001363	0.0127835	-1.80652
AVESA.00001b.r1.6Ag0002330	0.00120381	1.33548
AVESA.00001b.r1.3Ag0000148	0.0184896	1.69387
AVESA.00001b.r1.3Ag0000143	0.0384903	1.50205
AVESA.00001b.r1.2Ag0001798	0.000915475	3.33684
NewGene_18012	2.34314e-08	3.0032
AVESA.00001b.r1.6Cg0001391	0.00103179	2.7443
AVESA.00001b.r1.6Cg0001390	0.000725956	2.78831
AVESA.00001b.r1.6Cg0001392	1.21564e-05	4.10116
AVESA.00001b.r1.5Ag0001055	1.16598e-05	-2.29112
AVESA.00001b.r1.5Ag0001056	1.16433e-10	-2.33671
AVESA.00001b.r1.6Ag0000760	2.89686e-07	-2.02156
AVESA.00001b.r1.6Cg0001938	0.00852588	-1.3472
AVESA.00001b.r1.4Ag0003754	6.42796e-08	2.76417
AVESA.00001b.r1.4Dg0002979	0.000457095	3.88471
AVESA.00001b.r1.5Ag0002772	0.000492147	-1.34156
NewGene_43742	0.00083577	2.36585
AVESA.00001b.r1.1Cg0001321	1.79759e-05	-2.19369
NewGene_36454	0.00158434	-2.00347
AVESA.00001b.r1.2Ag0002325	0.0444343	0.89543
AVESA.00001b.r1.1Ag0001535	0.000782594	1.16945
NewGene_28813	0.00672046	1.58316
NewGene_11	0.02468	2.04907
AVESA.00001b.r1.1Dg0000347	0.0300253	-1.08849
AVESA.00001b.r1.6Ag0000182	0.00254157	1.98171
AVESA.00001b.r1.6Cg0002115	0.000594808	-1.26646
AVESA.00001b.r1.2Ag0001567	0.00935054	-2.26778
AVESA.00001b.r1.2Ag0001560	0.00197437	1.35793
AVESA.00001b.r1.2Cg0002083	0.000682845	-2.40439
AVESA.00001b.r1.6Ag0000210	0.0346329	-0.848594
AVESA.00001b.r1.6Ag0000213	6.69765e-17	-3.0878
AVESA.00001b.r1.6Ag0000214	0.0257259	0.776834
AVESA.00001b.r1.5Ag0000249	2.2319e-05	-2.76329
NewGene_47236	1.4906e-07	3.59111
AVESA.00001b.r1.5Ag0000243	0.0122129	0.980794
AVESA.00001b.r1.2Cg0002515	0.0197568	-0.861899
AVESA.00001b.r1.7Ag0002764	1.27936e-07	-2.44699
AVESA.00001b.r1.7Ag0002765	0.00658188	-1.64746
AVESA.00001b.r1.5Dg0002246	0.000450291	-2.84546
NewGene_12387	0.0373804	-1.54863
NewGene_14562	0.0062391	1.49972
AVESA.00001b.r1.2Ag0000220	0.0138923	0.845185
AVESA.00001b.r1.7Cg0000665	0.000274576	2.34658
AVESA.00001b.r1.7Ag0000814	8.24822e-05	1.19566
NewGene_4833	5.05425e-07	-3.17166
NewGene_12604	0.000106072	1.036
NewGene_36177	0.00249897	1.71563
AVESA.00001b.r1.6Cg0002836	0.0343936	-1.00688
NewGene_47967	0.0381563	2.19297
AVESA.00001b.r1.1Ag0002745	0.0100003	1.58093
AVESA.00001b.r1.1Ag0001092	6.0891e-05	2.06475
AVESA.00001b.r1.4Dg0003213	0.00102467	-1.42971
AVESA.00001b.r1.5Ag0000524	0.000317466	3.48966
AVESA.00001b.r1.4Dg0003210	0.00328586	1.46328
AVESA.00001b.r1.7Cg0002275	0.000124255	-1.98364
AVESA.00001b.r1.6Cg0000414	1.7907e-08	-8.22951
AVESA.00001b.r1.4Ag0002402	0.0384056	2.42714
NewGene_13179	3.84181e-20	-5.02146
AVESA.00001b.r1.5Cg0002851	0.0372892	-1.48752
AVESA.00001b.r1.2Dg0001576	0.00201099	-1.10959
AVESA.00001b.r1.4Dg0002685	0.0011317	1.83621
AVESA.00001b.r1.3Cg0002865	1.26992e-09	-2.4619
AVESA.00001b.r1.3Cg0002860	0.0293724	-0.85928
AVESA.00001b.r1.4Cg0000759	0.00366438	1.08875
AVESA.00001b.r1.6Dg0001051	0.00186003	0.977528
AVESA.00001b.r1.6Ag0000482	0.0378479	1.3119
AVESA.00001b.r1.1Dg0001859	0.0404859	0.811779
AVESA.00001b.r1.5Cg0003112	0.00316631	1.78984
AVESA.00001b.r1.6Cg0000593	0.00562663	1.57564
AVESA.00001b.r1.5Cg0000490	3.80101e-07	-1.71675
AVESA.00001b.r1.5Cg0000491	0.000591146	1.9599
AVESA.00001b.r1.1Dg0001442	0.0414011	1.48188
AVESA.00001b.r1.1Dg0001448	0.0406061	-0.957095
NewGene_13403	0.0339902	-2.17876
AVESA.00001b.r1.7Cg0000371	0.00041784	1.98827
AVESA.00001b.r1.7Cg0000377	1.72684e-13	3.268
NewGene_5510	0.00907832	-1.82426
AVESA.00001b.r1.6Dg0001728	0.00115329	1.70795
AVESA.00001b.r1.2Dg0001826	0.0128391	-1.127
NewGene_22587	0.00015233	-1.635
AVESA.00001b.r1.7Dg0000468	0.0249078	-0.949719
AVESA.00001b.r1.7Dg0000469	2.25832e-13	-2.4157
AVESA.00001b.r1.3Ag0001829	0.00334127	-1.11882
AVESA.00001b.r1.1Dg0002532	0.0167568	-2.14841
AVESA.00001b.r1.2Cg0000037	0.0066295	-1.23421
AVESA.00001b.r1.1Dg0001139	0.00519772	-2.50138
AVESA.00001b.r1.1Dg0001130	0.0323424	-1.28357
AVESA.00001b.r1.1Ag0000168	0.00881201	3.01954
NewGene_19936	0.004669	-1.14386
AVESA.00001b.r1.7Dg0001972	0.0145688	1.09105
NewGene_20915	0.0115208	1.346
AVESA.00001b.r1.5Cg0001439	0.0140257	-1.89275
NewGene_48471	1.4906e-07	1.92658
NewGene_16080	7.95353e-08	3.76089
NewGene_24410	4.13487e-08	3.69057
NewGene_3844	5.86809e-11	4.33819
AVESA.00001b.r1.5Cg0001888	0.000426123	-2.49955
AVESA.00001b.r1.4Dg0001028	2.99719e-08	3.13582
AVESA.00001b.r1.4Dg0001027	0.000351152	1.88651
NewGene_36244	0.00747802	2.06547
AVESA.00001b.r1.1Ag0001362	0.000334972	-1.52504
AVESA.00001b.r1.1Ag0001361	0.00065283	-2.38268
AVESA.00001b.r1.3Dg0001965	3.59916e-05	1.57824
AVESA.00001b.r1.3Ag0000459	0.0162802	1.40547
NewGene_5098	0.00160803	2.38235
AVESA.00001b.r1.1Dg0000579	0.00207474	1.08793
NewGene_33983	0.000817179	-1.63483
NewGene_41844	0.0143376	-2.12436
AVESA.00001b.r1.7Ag0002127	0.00166542	1.44352
AVESA.00001b.r1.2Ag0001817	6.71201e-05	-1.30577
NewGene_44566	0.000425605	-1.74673
AVESA.00001b.r1.5Dg0000396	4.44443e-06	2.29419
NewGene_32612	0.044675	1.35994
AVESA.00001b.r1.6Ag0002206	0.00209524	2.18495
AVESA.00001b.r1.6Ag0002201	1.49878e-05	-1.48932
AVESA.00001b.r1.5Ag0000439	0.00126449	-0.775084
AVESA.00001b.r1.5Dg0001258	0.014803	1.54457
NewGene_47998	0.0109376	0.999172
AVESA.00001b.r1.4Dg0003156	0.00359825	-1.53056
NewGene_25245	0.0378479	-2.03748
NewGene_18237	0.0151656	-1.3268
AVESA.00001b.r1.7Dg0001392	0.00108468	-1.36585
AVESA.00001b.r1.1Ag0001049	0.0165197	-1.78085
AVESA.00001b.r1.6Cg0003134	0.00274323	1.47274
AVESA.00001b.r1.3Ag0000791	0.0459579	1.31893
AVESA.00001b.r1.3Cg0000114	0.00118248	-1.99895
AVESA.00001b.r1.3Cg0000113	2.18245e-06	-2.09456
AVESA.00001b.r1.3Cg0000112	7.70439e-07	1.5438
AVESA.00001b.r1.1Dg0001613	0.0363553	-0.721979
AVESA.00001b.r1.6Ag0002251	0.00931919	-1.46858
AVESA.00001b.r1.1Ag0003027	1.0333e-05	-2.36706
AVESA.00001b.r1.7Cg0000044	4.83137e-05	-2.91614
AVESA.00001b.r1.5Ag0002914	0.0189855	-0.794484
NewGene_7862	0.00197827	-2.96093
AVESA.00001b.r1.4Cg0001076	0.044503	1.53994
AVESA.00001b.r1.2Cg0000415	0.00234987	2.72284
AVESA.00001b.r1.4Ag0001341	0.00740546	1.10555
AVESA.00001b.r1.3Cg0000414	3.28781e-05	1.7478
NewGene_22430	0.0347664	2.07433
AVESA.00001b.r1.1Ag0000699	0.0130935	1.57558
AVESA.00001b.r1.1Ag0000693	0.0239281	-1.31609
NewGene_18795	0.000171078	2.79505
AVESA.00001b.r1.7Cg0001626	0.0400118	-1.32491
AVESA.00001b.r1.5Dg0002967	3.37871e-08	-2.03076
AVESA.00001b.r1.5Cg0002690	0.035217	2.45335
AVESA.00001b.r1.7Dg0000787	0.0236441	0.729236
AVESA.00001b.r1.1Dg0001271	0.00874729	1.76819
AVESA.00001b.r1.5Ag0002890	0.0142889	-1.23045
AVESA.00001b.r1.1Dg0001512	1.72603e-09	2.83705
AVESA.00001b.r1.6Ag0001236	0.0344734	1.39808
AVESA.00001b.r1.4Cg0001919	0.028622	1.31486
AVESA.00001b.r1.5Cg0002860	0.000939089	1.27758
AVESA.00001b.r1.3Cg0002501	0.020166	-4.66936
AVESA.00001b.r1.4Dg0002661	0.000119138	-2.26126
AVESA.00001b.r1.3Dg0000300	0.0225369	0.866588
AVESA.00001b.r1.3Dg0000309	0.00312632	-1.91646
AVESA.00001b.r1.4Ag0002716	0.0167182	1.4221
NewGene_12352	0.0327405	1.28369
AVESA.00001b.r1.4Ag0000716	7.70087e-05	2.82156
AVESA.00001b.r1.3Dg0001896	0.00217183	-0.927186
AVESA.00001b.r1.2Dg0001488	0.0462842	0.745059
NewGene_31415	2.98423e-10	3.11063
AVESA.00001b.r1.1Dg0001929	0.0265489	-1.28643
AVESA.00001b.r1.6Dg0000517	0.0197802	-1.72454
AVESA.00001b.r1.2Cg0001709	0.00610165	1.29319
AVESA.00001b.r1.5Cg0002339	0.0257085	-2.1123
NewGene_16272	0.0489142	6.25852
NewGene_26390	0.0306562	-1.15594
NewGene_2904	0.00151305	-2.73387
AVESA.00001b.r1.5Ag0001886	0.00407303	1.63628
AVESA.00001b.r1.5Ag0000176	0.00254157	2.40947
NewGene_26800	0.0493551	1.35774
AVESA.00001b.r1.4Ag0003147	2.61611e-05	3.50581
AVESA.00001b.r1.4Dg0001859	0.011455	1.83564
NewGene_11926	0.00852588	2.52117
NewGene_3690	0.0215702	-1.3284
AVESA.00001b.r1.2Dg0001735	2.85597e-06	1.55304
AVESA.00001b.r1.1Ag0002003	8.31821e-06	-2.31939
AVESA.00001b.r1.1Ag0002002	3.61029e-10	-2.48466
AVESA.00001b.r1.1Ag0002005	5.14818e-10	-2.81766
AVESA.00001b.r1.1Ag0002004	1.19432e-06	-2.31557
AVESA.00001b.r1.6Cg0002754	0.00658885	1.88733
AVESA.00001b.r1.4Cg0002522	0.00919349	0.795253
AVESA.00001b.r1.4Ag0001139	2.97429e-07	1.62674
AVESA.00001b.r1.6Ag0000053	0.015645	1.36519
AVESA.00001b.r1.6Ag0000055	1.38969e-05	1.91634
NewGene_40985	0.0343936	1.33186
AVESA.00001b.r1.4Dg0001248	0.0208587	-1.41475
AVESA.00001b.r1.1Ag0002855	0.0209539	0.725212
NewGene_36641	0.00328384	-1.79885
AVESA.00001b.r1.5Dg0002046	0.0299475	-1.29151
AVESA.00001b.r1.7Ag0000886	0.0131994	-1.73247
AVESA.00001b.r1.7Dg0001279	0.0295313	-1.3297
NewGene_15445	2.12764e-12	4.1905
AVESA.00001b.r1.1Cg0000383	0.0102314	-1.59105
AVESA.00001b.r1.4Ag0001036	0.0221678	1.04124
AVESA.00001b.r1.4Cg0000492	0.000136697	2.92531
AVESA.00001b.r1.4Dg0000469	0.012613	2.48839
AVESA.00001b.r1.5Dg0003263	0.0285414	1.00376
AVESA.00001b.r1.2Dg0002161	0.00397922	-1.27598
AVESA.00001b.r1.7Dg0001564	0.0463144	1.87518
NewGene_3157	3.68529e-06	-3.86473
NewGene_32569	0.000482806	1.88045
AVESA.00001b.r1.7Dg0000879	0.0103642	-1.30994
AVESA.00001b.r1.7Dg0000259	0.00261733	3.0089
AVESA.00001b.r1.7Ag0001767	0.00668089	0.791461
AVESA.00001b.r1.3Ag0000529	0.0472605	-1.12465
AVESA.00001b.r1.7Ag0001762	3.23639e-06	-1.68847
AVESA.00001b.r1.2Ag0000072	0.00452815	-1.89597
NewGene_6688	0.0455777	-1.5797
AVESA.00001b.r1.1Dg0002268	0.00724192	1.71721
AVESA.00001b.r1.7Dg0000707	0.0254927	0.842776
AVESA.00001b.r1.3Dg0000129	0.00361723	1.38319
AVESA.00001b.r1.3Dg0000122	0.0472605	0.881212
AVESA.00001b.r1.7Cg0000853	0.0138938	1.40692
AVESA.00001b.r1.7Cg0000857	0.00787058	-0.976942
AVESA.00001b.r1.7Cg0001104	5.94523e-06	2.17707
AVESA.00001b.r1.5Ag0002379	0.0381579	-1.16796
AVESA.00001b.r1.4Cg0003207	0.0339033	-0.706804
AVESA.00001b.r1.Ung0000279	9.17442e-06	2.11047
NewGene_36850	0.0229461	1.17676
AVESA.00001b.r1.3Ag0001940	0.0192256	-1.324
NewGene_4115	1.93051e-08	3.48933
AVESA.00001b.r1.2Ag0001148	0.0168551	-0.969061
AVESA.00001b.r1.3Dg0002627	0.00583565	-1.07682
AVESA.00001b.r1.2Ag0002108	1.3226e-08	1.96045
AVESA.00001b.r1.1Ag0000008	0.016807	-1.38951
AVESA.00001b.r1.5Dg0000707	9.73601e-05	1.37421
AVESA.00001b.r1.3Dg0000666	0.0488689	0.828922
AVESA.00001b.r1.2Ag0001487	0.0190524	-1.08941
AVESA.00001b.r1.2Ag0001489	0.00157552	1.09267
AVESA.00001b.r1.7Cg0002928	9.73855e-05	2.12636
NewGene_35061	6.10357e-07	2.89783
AVESA.00001b.r1.2Dg0000170	0.0142889	1.25765
NewGene_39539	0.0232246	-1.43878
AVESA.00001b.r1.7Ag0001485	0.00748471	6.24905
AVESA.00001b.r1.5Dg0001475	5.28857e-10	-3.25574
NewGene_37378	3.82434e-07	-4.57285
AVESA.00001b.r1.3Cg0001925	0.0187351	1.12762
AVESA.00001b.r1.6Dg0001127	0.0149901	1.61662
AVESA.00001b.r1.6Cg0002060	0.0482768	1.96767
AVESA.00001b.r1.4Cg0001101	0.000651108	4.62272
AVESA.00001b.r1.7Cg0001540	0.0133012	-1.06898
AVESA.00001b.r1.5Ag0002146	4.30056e-12	-4.13873
AVESA.00001b.r1.7Cg0001548	1.60962e-09	3.08374
AVESA.00001b.r1.4Dg0001740	0.0101329	2.57935
AVESA.00001b.r1.3Cg0000157	0.00322261	-1.73314
AVESA.00001b.r1.3Ag0000976	0.000531223	-1.13327
AVESA.00001b.r1.2Dg0001218	5.49734e-06	1.84599
AVESA.00001b.r1.3Dg0002122	0.000100532	2.47807
AVESA.00001b.r1.1Ag0001646	0.0143928	1.36755
AVESA.00001b.r1.5Cg0001744	0.000558959	-2.76957
AVESA.00001b.r1.3Dg0001472	6.2553e-13	-2.68967
NewGene_42428	0.000257743	2.48526
AVESA.00001b.r1.2Ag0000831	0.000161114	1.40575
AVESA.00001b.r1.6Dg0001455	2.49221e-05	2.98832
AVESA.00001b.r1.5Ag0001022	0.000130907	-1.91186
AVESA.00001b.r1.5Ag0001024	0.000690051	1.74789
AVESA.00001b.r1.7Cg0000031	3.59651e-05	-3.00817
AVESA.00001b.r1.1Cg0001350	0.00887675	-1.10386
AVESA.00001b.r1.1Cg0001356	0.00207368	-1.36207
NewGene_6383	0.00815676	1.84412
NewGene_32873	0.000133795	1.83275
NewGene_9654	3.5483e-05	-2.44429
AVESA.00001b.r1.6Ag0000750	0.0147751	1.40678
NewGene_27216	0.0103252	1.45038
AVESA.00001b.r1.7Cg0000581	0.048664	1.26085
AVESA.00001b.r1.6Dg0000605	0.00192426	1.78446
AVESA.00001b.r1.6Cg0001633	8.8144e-07	4.17946
AVESA.00001b.r1.4Dg0002790	0.00537803	-1.0218
AVESA.00001b.r1.4Dg0002868	0.0495859	-0.733536
NewGene_13088	9.73601e-05	-2.03199
NewGene_13085	1.56243e-09	-2.50653
AVESA.00001b.r1.5Cg0000274	0.0147751	-1.74626
AVESA.00001b.r1.5Dg0003451	2.43544e-05	-1.21479
NewGene_14534	0.0157198	1.99968
NewGene_2835	8.9521e-07	-5.1068
[truncated: 1,278 more rows]
