# Supplementary material for: Transcriptomic response for revealing the molecular mechanism of oat flowering under different photoperiods
Source: Front Plant Sci. 2023 Oct 31;14:1279107. doi: 10.3389/fpls.2023.1279107 (PMC10644674; doi:10.3389/fpls.2023.1279107)
Supplement: Supplementary file 12 [file Table_6.xlsx]

## Sheet: up-DEGs terms
Supplementary Table 6. GO enrichment analysis of the differential expression genes under long day and short day in oat.
10LD_vs_10SD					15LD_vs_15SD					20LD_vs_20SD					25LD_vs_25SD					30LD_vs_30SD					40LD_vs_40SD					50LD_vs_50SD
ID	Description	GeneNumber	qvalue		ID	Description	GeneNumber	qvalue		ID	Description	GeneNumber	qvalue		ID	Description	GeneNumber	qvalue		ID	Description	GeneNumber	qvalue		ID	Description	GeneNumber	qvalue		ID	Description	GeneNumber	qvalue
GO:0000272	polysaccharide catabolic process	5	1.65171e-05		GO:0016036	cellular response to phosphate starvation	6	0.000252997		GO:0030574	collagen catabolic process	2	0.000706172		GO:0006880	intracellular sequestering of iron ion	2	0.00628425		GO:0000027	ribosomal large subunit assembly	28	9.32e-15		GO:0046323	glucose import	11	2.33e-06		GO:0009738	abscisic acid-activated signaling pathway	12	1.84605e-07
GO:0071586	CAAX-box protein processing	5	1.65171e-05		GO:0000272	polysaccharide catabolic process	6	0.000252997		GO:0019441	tryptophan catabolic process to kynurenine	3	0.000706172		GO:0017006	protein-tetrapyrrole linkage	2	0.00749554		GO:0016554	cytidine to uridine editing	18	1.24e-13		GO:1901002	positive regulation of response to salt stress	5	0.000963785		GO:0031408	oxylipin biosynthetic process	11	7.11171e-07
GO:0006355	regulation of transcription, DNA-templated	21	0.00229059		GO:0005982	starch metabolic process	4	0.000844128		GO:0009751	response to salicylic acid	4	0.00217731		GO:0006168	adenine salvage	2	0.00749554		GO:0006364	rRNA processing	41	3.25e-11		GO:0006747	FAD biosynthetic process	3	0.00310767		GO:0080163	regulation of protein serine/threonine phosphatase activity	6	1.90018e-05
GO:0009450	gamma-aminobutyric acid catabolic process	2	0.00229059		GO:0071454	cellular response to anoxia	3	0.00130022		GO:1900150	regulation of defense response to fungus	3	0.00499424		GO:0009584	detection of visible light	2	0.00812413		GO:0002181	cytoplasmic translation	21	2.14e-09		GO:0001737	establishment of imaginal disc-derived wing hair orientation	2	0.0240171		GO:0006561	proline biosynthetic process	4	0.00012654
GO:0006880	intracellular sequestering of iron ion	2	0.00607812		GO:0071586	CAAX-box protein processing	5	0.00153265		GO:0045901	positive regulation of translational elongation	2	0.00499424		GO:0010183	pollen tube guidance	2	0.00812413		GO:0009228	thiamine biosynthetic process	11	2.22e-09		GO:0002168	instar larval development	2	0.0240171		GO:0009084	glutamine family amino acid biosynthetic process	3	0.000272051
GO:0016036	cellular response to phosphate starvation	3	0.00742224		GO:0052543	callose deposition in cell wall	3	0.00910041		GO:0045905	positive regulation of translational termination	2	0.00499424		GO:0055129	L-proline biosynthetic process	2	0.00812413		GO:0042026	protein refolding	19	3.78e-09		GO:0006168	adenine salvage	3	0.0240171		GO:0016106	sesquiterpenoid biosynthetic process	3	0.000272051
GO:0042183	formate catabolic process	2	0.00742224		GO:0006148	inosine catabolic process	2	0.0108276		GO:0009269	response to desiccation	2	0.00710908		GO:0030026	cellular manganese ion homeostasis	2	0.00812413		GO:0009658	chloroplast organization	33	4.85e-09		GO:0006308	DNA catabolic process	4	0.0240171		GO:0043289	apocarotenoid biosynthetic process	3	0.000272051
GO:0006075	(1->3)-beta-D-glucan biosynthetic process	3	0.0126558		GO:0042759	long-chain fatty acid biosynthetic process	2	0.0108276		GO:0006081	cellular aldehyde metabolic process	2	0.0378588		GO:1902347	response to strigolactone	2	0.00812413		GO:0090305	nucleic acid phosphodiester bond hydrolysis	97	6.26e-09		GO:0007318	pole plasm protein localization	2	0.0240171		GO:1902645	tertiary alcohol biosynthetic process	3	0.000272051
GO:0052543	callose deposition in cell wall	2	0.0137242		GO:0046514	ceramide catabolic process	2	0.0108276		GO:0046677	response to antibiotic	3	0.0378588		GO:0009585	red, far-red light phototransduction	2	0.012969		GO:0001522	pseudouridine synthesis	20	9.84e-09		GO:0007391	dorsal closure	2	0.0240171		GO:0046323	glucose import	7	0.000358763
GO:0030026	cellular manganese ion homeostasis	2	0.0222373		GO:0002791	regulation of peptide secretion	2	0.0156381		GO:0010215	cellulose microfibril organization	2	0.0400251		GO:0048511	rhythmic process	2	0.0318056		GO:0000463	maturation of LSU-rRNA from tricistronic rRNA transcript (SSU-rRNA, 5.8S rRNA, LSU-rRNA)	14	7.68e-07		GO:0007464	R3/R4 cell fate commitment	2	0.0240171		GO:0009410	response to xenobiotic stimulus	4	0.00137923
GO:1902347	response to strigolactone	2	0.0222373		GO:0010021	amylopectin biosynthetic process	2	0.0156381												GO:0052837	thiazole biosynthetic process	6	1.83e-06		GO:0009204	deoxyribonucleoside triphosphate catabolic process	2	0.0240171		GO:0009695	jasmonic acid biosynthetic process	3	0.00137923
					GO:0019516	lactate oxidation	2	0.0156381												GO:0000373	Group II intron splicing	9	4.27e-06		GO:0009611	response to wounding	11	0.0240171		GO:0009750	response to fructose	3	0.00137923
					GO:0009408	response to heat	7	0.0156381												GO:0042793	plastid transcription	9	4.27e-06		GO:0009738	abscisic acid-activated signaling pathway	7	0.0240171		GO:0009415	response to water	9	0.00195825
					GO:1903532	positive regulation of secretion by cell	2	0.0207637												GO:1901671	positive regulation of superoxide dismutase activity	6	3.55e-05		GO:0015937	coenzyme A biosynthetic process	4	0.0240171		GO:0009688	abscisic acid biosynthetic process	3	0.00228207
					GO:0043547	positive regulation of GTPase activity	4	0.0224949												GO:0009098	leucine biosynthetic process	7	4.43e-05		GO:0016332	establishment or maintenance of polarity of embryonic epithelium	2	0.0240171		GO:0042183	formate catabolic process	3	0.00228207
					GO:0006334	nucleosome assembly	6	0.0224949												GO:0009657	plastid organization	23	4.57e-05		GO:0016334	establishment or maintenance of polarity of follicular epithelium	2	0.0240171		GO:0009687	abscisic acid metabolic process	3	0.00378166
					GO:0006787	porphyrin-containing compound catabolic process	2	0.0224949												GO:0034641	cellular nitrogen compound metabolic process	128	8.07e-05		GO:0016336	establishment or maintenance of polarity of larval imaginal disc epithelium	2	0.0240171		GO:0000272	polysaccharide catabolic process	5	0.0045028
					GO:0042183	formate catabolic process	2	0.0224949												GO:0006725	cellular aromatic compound metabolic process	126	0.000121947		GO:0030638	polyketide metabolic process	2	0.0240171		GO:0010728	regulation of hydrogen peroxide biosynthetic process	2	0.00610789
					GO:0046149	pigment catabolic process	2	0.0224949												GO:0009097	isoleucine biosynthetic process	7	0.000392332		GO:0030714	anterior/posterior axis specification, follicular epithelium	2	0.0240171		GO:0072330	monocarboxylic acid biosynthetic process	4	0.00610789
					GO:0046512	sphingosine biosynthetic process	2	0.0224949												GO:0006353	DNA-templated transcription, termination	6	0.000597397		GO:0031408	oxylipin biosynthetic process	7	0.0240171		GO:2000068	regulation of defense response to insect	2	0.00610789
					GO:0009789	positive regulation of abscisic acid-activated signaling pathway	3	0.0267223												GO:0042254	ribosome biogenesis	23	0.000597397		GO:0032366	intracellular sterol transport	3	0.0240171		GO:0009635	response to herbicide	4	0.00686051
					GO:0009611	response to wounding	6	0.0271604												GO:0042274	ribosomal small subunit biogenesis	12	0.000597397		GO:0033499	galactose catabolic process via UDP-galactose	3	0.0240171		GO:0009746	response to hexose	3	0.00686051
					GO:0019856	pyrimidine nucleobase biosynthetic process	2	0.0271604												GO:0006189	'de novo' IMP biosynthetic process	10	0.000637686		GO:0033539	fatty acid beta-oxidation using acyl-CoA dehydrogenase	2	0.0240171		GO:0034284	response to monosaccharide	3	0.00686051
					GO:0051187	obsolete cofactor catabolic process	2	0.0271604												GO:0006541	glutamine metabolic process	13	0.000637686		GO:0034333	adherens junction assembly	2	0.0240171		GO:0071486	cellular response to high light intensity	3	0.00857758
					GO:0016132	brassinosteroid biosynthetic process	3	0.0297096												GO:0000105	histidine biosynthetic process	8	0.000783411		GO:0035089	establishment of apical/basal cell polarity	2	0.0240171		GO:0071492	cellular response to UV-A	3	0.00857758
					GO:0006557	S-adenosylmethioninamine biosynthetic process	2	0.0297096												GO:0022618	ribonucleoprotein complex assembly	12	0.000973652		GO:0035317	imaginal disc-derived wing hair organization	2	0.0240171		GO:0045017	glycerolipid biosynthetic process	5	0.0099588
					GO:0042454	ribonucleoside catabolic process	2	0.0297096												GO:0000494	box C/D snoRNA 3'-end processing	4	0.00112095		GO:0042048	olfactory behavior	2	0.0240171		GO:1901002	positive regulation of response to salt stress	3	0.0110243
					GO:0006597	spermine biosynthetic process	2	0.0349002												GO:0101030	tRNA-guanine transglycosylation	4	0.00112095		GO:0042067	establishment of ommatidial planar polarity	2	0.0240171		GO:0006747	FAD biosynthetic process	2	0.0126642
					GO:0071486	cellular response to high light intensity	2	0.0401159												GO:1990258	histone glutamine methylation	4	0.00112095		GO:0045175	basal protein localization	2	0.0240171		GO:0010337	regulation of salicylic acid metabolic process	2	0.0126642
					GO:0071492	cellular response to UV-A	2	0.0401159												GO:0031167	rRNA methylation	5	0.00130689		GO:0045186	zonula adherens assembly	2	0.0240171		GO:0080027	response to herbivore	2	0.0126642
					GO:0048825	cotyledon development	2	0.0469544												GO:0045037	protein import into chloroplast stroma	6	0.00136434		GO:0045198	establishment of epithelial cell apical/basal polarity	2	0.0240171		GO:0009414	response to water deprivation	8	0.0181979
					GO:0071577	zinc ion transmembrane transport	2	0.0469544												GO:0034599	cellular response to oxidative stress	11	0.00234446		GO:0045571	negative regulation of imaginal disc growth	2	0.0240171		GO:0010115	regulation of abscisic acid biosynthetic process	3	0.019733
																				GO:0006177	GMP biosynthetic process	4	0.00245617		GO:0046621	negative regulation of organ growth	5	0.0240171		GO:0032787	monocarboxylic acid metabolic process	5	0.0213571
																				GO:0009157	deoxyribonucleoside monophosphate biosynthetic process	4	0.00245617		GO:0048863	stem cell differentiation	2	0.0240171		GO:0033356	UDP-L-arabinose metabolic process	2	0.021791
																				GO:0043097	pyrimidine nucleoside salvage	4	0.00245617		GO:0050680	negative regulation of epithelial cell proliferation	2	0.0240171		GO:0010112	regulation of systemic acquired resistance	3	0.0223433
																				GO:0043101	purine-containing compound salvage	4	0.00245617		GO:0050803	regulation of synapse structure or activity	2	0.0240171		GO:0034644	cellular response to UV	3	0.0223433
																				GO:0046134	pyrimidine nucleoside biosynthetic process	4	0.00245617		GO:0055129	L-proline biosynthetic process	4	0.0240171		GO:0030001	metal ion transport	9	0.030103
																				GO:0006747	FAD biosynthetic process	3	0.00300706		GO:0061162	establishment of monopolar cell polarity	2	0.0240171		GO:0009756	carbohydrate mediated signaling	3	0.0306899
																				GO:0070407	oxidation-dependent protein catabolic process	3	0.00300706		GO:0061326	renal tubule development	2	0.0240171		GO:0071322	cellular response to carbohydrate stimulus	3	0.0306899
																				GO:0090228	positive regulation of red or far-red light signaling pathway	3	0.00300706		GO:0061339	establishment or maintenance of monopolar cell polarity	2	0.0240171		GO:0080141	regulation of jasmonic acid biosynthetic process	2	0.0317872
																				GO:0045903	positive regulation of translational fidelity	5	0.00307984		GO:0072002	Malpighian tubule development	2	0.0240171		GO:0006721	terpenoid metabolic process	3	0.0350201
																				GO:0006265	DNA topological change	9	0.00362447		GO:1900067	regulation of cellular response to alkaline pH	2	0.0240171		GO:0006108	malate metabolic process	3	0.0375534
																				GO:0000462	maturation of SSU-rRNA from tricistronic rRNA transcript (SSU-rRNA, 5.8S rRNA, LSU-rRNA)	10	0.00644354		GO:2000022	regulation of jasmonic acid mediated signaling pathway	6	0.0240171		GO:0006720	isoprenoid metabolic process	3	0.0375534
																				GO:0071051	polyadenylation-dependent snoRNA 3'-end processing	5	0.00723174		GO:0016998	cell wall macromolecule catabolic process	6	0.0298464		GO:0034605	cellular response to heat	4	0.0375534
																				GO:0034475	U4 snRNA 3'-end processing	5	0.00998744		GO:0001736	establishment of planar polarity	2	0.033615		GO:1901607	alpha-amino acid biosynthetic process	3	0.0375534
																				GO:0051391	tRNA acetylation	3	0.00998744		GO:0006006	glucose metabolic process	5	0.033615		GO:0010182	sugar mediated signaling pathway	3	0.039567
																				GO:0055129	L-proline biosynthetic process	5	0.00998744		GO:0006032	chitin catabolic process	6	0.033615		GO:0019747	regulation of isoprenoid metabolic process	3	0.039567
																				GO:0044205	'de novo' UMP biosynthetic process	4	0.013797		GO:0006228	UTP biosynthetic process	3	0.033615		GO:0036158	outer dynein arm assembly	2	0.039567
																				GO:0000470	maturation of LSU-rRNA	6	0.0173626		GO:0007164	establishment of tissue polarity	2	0.033615		GO:0036159	inner dynein arm assembly	2	0.039567
																				GO:0006264	mitochondrial DNA replication	3	0.017847		GO:0007314	oocyte anterior/posterior axis specification	2	0.033615		GO:0044458	motile cilium assembly	2	0.039567
																				GO:0031053	primary miRNA processing	3	0.017847		GO:0007351	tripartite regional subdivision	2	0.033615		GO:0060972	left/right pattern formation	2	0.039567
																				GO:0031118	rRNA pseudouridine synthesis	3	0.017847		GO:0008595	anterior/posterior axis specification, embryo	2	0.033615		GO:0061408	positive regulation of transcription from RNA polymerase II promoter in response to heat stress	3	0.0449164
																				GO:0031120	snRNA pseudouridine synthesis	3	0.017847		GO:0009913	epidermal cell differentiation	2	0.033615
																				GO:0032955	regulation of division septum assembly	3	0.017847		GO:0016477	cell migration	2	0.033615
																				GO:0042450	arginine biosynthetic process via ornithine	4	0.017847		GO:0046208	spermine catabolic process	2	0.033615
																				GO:0043461	proton-transporting ATP synthase complex assembly	3	0.017847		GO:1903602	thermospermine catabolic process	2	0.033615
																				GO:0051096	positive regulation of helicase activity	3	0.017847		GO:0030001	metal ion transport	11	0.0356614
																				GO:0071486	cellular response to high light intensity	4	0.017847		GO:0006183	GTP biosynthetic process	3	0.0399431
																				GO:0071492	cellular response to UV-A	4	0.017847		GO:0006879	cellular iron ion homeostasis	3	0.0399431
																				GO:1901659	glycosyl compound biosynthetic process	4	0.017847		GO:0008283	cell population proliferation	4	0.0408662
																				GO:0072321	chaperone-mediated protein transport	4	0.0243055		GO:0009116	nucleoside metabolic process	7	0.0439654
																				GO:1900865	chloroplast RNA modification	4	0.0243055		GO:0045944	positive regulation of transcription by RNA polymerase II	11	0.0453125
																				GO:0070131	positive regulation of mitochondrial translation	5	0.0255242		GO:0006241	CTP biosynthetic process	3	0.0460754
																				GO:0009099	valine biosynthetic process	3	0.0306198		GO:0009228	thiamine biosynthetic process	3	0.0460754
																				GO:0036529	protein deglycation, glyoxal removal	3	0.0306198		GO:0010112	regulation of systemic acquired resistance	3	0.0460754
																				GO:0042183	formate catabolic process	3	0.0306198		GO:0009439	cyanate metabolic process	2	0.0491318
																				GO:0090503	RNA phosphodiester bond hydrolysis, exonucleolytic	3	0.0306198		GO:0009695	jasmonic acid biosynthetic process	2	0.0491318
																				GO:0106046	guanine deglycation, glyoxal removal	3	0.0306198
																				GO:0033614	chloroplast proton-transporting ATP synthase complex assembly	2	0.031173
																				GO:0010183	pollen tube guidance	4	0.0429692
																				GO:0010036	response to boron-containing substance	3	0.0469007
																				GO:0035445	borate transmembrane transport	3	0.0469007
																				GO:0080029	cellular response to boron-containing substance levels	3	0.0469007

## Sheet: down-DEGs terms
Supplementary Table 6. GO enrichment analysis of the differential expression genes under long day and short day in oat.
10LD_vs_10SD					15LD_vs_15SD					20LD_vs_20SD					25LD_vs_25SD					30LD_vs_30SD					40LD_vs_40SD					50LD_vs_50SD
ID	Description	GeneNumber	qvalue		ID	Description	GeneNumber	qvalue		ID	Description	GeneNumber	qvalue		ID	Description	GeneNumber	qvalue		ID	Description	GeneNumber	qvalue		ID	Description	GeneNumber	qvalue		ID	Description	GeneNumber	qvalue
GO:0009768	photosynthesis, light harvesting in photosystem I	19	1.39562e-30		GO:0018298	protein-chromophore linkage	62	2.78123e-83		GO:0090070	positive regulation of ribosome biogenesis	2	0.0164327		GO:0018298	protein-chromophore linkage	51	2.72567e-83		GO:0018298	protein-chromophore linkage	57	2.64979e-53		GO:0018298	protein-chromophore linkage	26	1.42947e-14		GO:0009768	photosynthesis, light harvesting in photosystem I	13	3.85109e-10
GO:0009416	response to light stimulus	19	1.67466e-13		GO:0009768	photosynthesis, light harvesting in photosystem I	34	7.59517e-53		GO:2000234	positive regulation of rRNA processing	2	0.0164327		GO:0009768	photosynthesis, light harvesting in photosystem I	30	1.25503e-55		GO:0009768	photosynthesis, light harvesting in photosystem I	32	9.13573e-37		GO:0009768	photosynthesis, light harvesting in photosystem I	14	3.04951e-09		GO:0018298	protein-chromophore linkage	18	3.89855e-10
GO:0080037	negative regulation of cytokinin-activated signaling pathway	5	2.08713e-08		GO:0015995	chlorophyll biosynthetic process	24	1.22343e-32		GO:0045943	positive regulation of transcription by RNA polymerase I	2	0.0335075		GO:0009416	response to light stimulus	30	2.19987e-25		GO:0009416	response to light stimulus	55	3.9983e-23		GO:0035999	tetrahydrofolate interconversion	8	1.5049e-05		GO:0045492	xylan biosynthetic process	9	3.5179e-07
GO:2000762	regulation of phenylpropanoid metabolic process	5	2.07013e-07		GO:0009416	response to light stimulus	37	7.59998e-21		GO:0044089	positive regulation of cellular component biogenesis	2	0.0335075		GO:0006412	translation	32	2.76091e-14		GO:0009734	auxin-activated signaling pathway	42	4.30349e-17		GO:0009416	response to light stimulus	27	2.49649e-05		GO:0042744	hydrogen peroxide catabolic process	25	3.5179e-07
GO:0019740	nitrogen utilization	3	7.69234e-06		GO:1901031	regulation of response to reactive oxygen species	8	4.79719e-12		GO:0009765	photosynthesis, light harvesting	2	0.0335075		GO:0015995	chlorophyll biosynthetic process	10	1.91625e-12		GO:0030244	cellulose biosynthetic process	26	1.89171e-13		GO:0007017	microtubule-based process	18	5.0472e-05		GO:0009734	auxin-activated signaling pathway	21	3.5179e-07
GO:0043455	regulation of secondary metabolic process	5	1.25426e-05		GO:0042549	photosystem II stabilization	6	1.25463e-08							GO:0006026	aminoglycan catabolic process	3	8.28783e-06		GO:0000226	microtubule cytoskeleton organization	27	3.97017e-11		GO:0032392	DNA geometric change	7	0.000211896		GO:0007017	microtubule-based process	17	3.5179e-07
GO:0000160	phosphorelay signal transduction system	7	1.27066e-05		GO:0033014	tetrapyrrole biosynthetic process	7	7.29769e-08							GO:0006030	chitin metabolic process	3	8.28783e-06		GO:0010215	cellulose microfibril organization	13	4.53421e-09		GO:0000226	microtubule cytoskeleton organization	16	0.000537943		GO:0009416	response to light stimulus	23	8.05367e-07
GO:0052837	thiazole biosynthetic process	3	0.000110496		GO:2000121	regulation of removal of superoxide radicals	5	7.48559e-08							GO:0046348	amino sugar catabolic process	3	8.28783e-06		GO:0009833	plant-type primary cell wall biogenesis	10	1.07504e-08		GO:0009833	plant-type primary cell wall biogenesis	6	0.00123204		GO:0048833	specification of floral organ number	5	3.37209e-05
GO:0015995	chlorophyll biosynthetic process	4	0.00109327		GO:0052837	thiazole biosynthetic process	5	4.08994e-07							GO:1901072	glucosamine-containing compound catabolic process	3	8.28783e-06		GO:0051592	response to calcium ion	6	1.26807e-06		GO:0045492	xylan biosynthetic process	7	0.00128582		GO:0006979	response to oxidative stress	29	4.81544e-05
GO:0009228	thiamine biosynthetic process	3	0.00133324		GO:0006779	porphyrin-containing compound biosynthetic process	8	4.56753e-07							GO:0006782	protoporphyrinogen IX biosynthetic process	4	0.000321854		GO:0010187	negative regulation of seed germination	6	2.97307e-05		GO:0032508	DNA duplex unwinding	7	0.00153098		GO:0003333	amino acid transmembrane transport	8	0.000449549
GO:0006535	cysteine biosynthetic process from serine	4	0.00133324		GO:0009772	photosynthetic electron transport in photosystem II	6	1.50882e-06							GO:0042737	drug catabolic process	3	0.000372746		GO:0044706	multi-multicellular organism process	11	3.28196e-05		GO:0006656	phosphatidylcholine biosynthetic process	6	0.00187966		GO:0044210	'de novo' CTP biosynthetic process	5	0.000546368
GO:0016554	cytidine to uridine editing	3	0.00877342		GO:0009228	thiamine biosynthetic process	6	3.56664e-06							GO:0032544	plastid translation	3	0.000525417		GO:0009856	pollination	11	3.28196e-05		GO:0070507	regulation of microtubule cytoskeleton organization	6	0.00235194		GO:0032259	methylation	21	0.000710087
GO:0048564	photosystem I assembly	2	0.0259113		GO:0006091	generation of precursor metabolites and energy	8	5.06502e-06							GO:0009772	photosynthetic electron transport in photosystem II	3	0.00166115		GO:0048868	pollen tube development	10	8.45184e-05		GO:0042548	regulation of photosynthesis, light reaction	5	0.00235194		GO:0007623	circadian rhythm	8	0.000734764
GO:0009668	plastid membrane organization	2	0.0294192		GO:0051188	obsolete cofactor biosynthetic process	7	5.61924e-06							GO:0010019	chloroplast-nucleus signaling pathway	2	0.00514004		GO:0006633	fatty acid biosynthetic process	18	0.000152847		GO:0043467	regulation of generation of precursor metabolites and energy	5	0.00235194		GO:0000226	microtubule cytoskeleton organization	12	0.00093152
GO:0048523	negative regulation of cellular process	8	0.0391638		GO:0015976	carbon utilization	5	1.73889e-05							GO:0007623	circadian rhythm	4	0.00916483		GO:0006537	glutamate biosynthetic process	5	0.000353443		GO:0010215	cellulose microfibril organization	7	0.00264406		GO:0042546	cell wall biogenesis	11	0.00203971
GO:0019941	modification-dependent protein catabolic process	6	0.0391638		GO:0006782	protoporphyrinogen IX biosynthetic process	6	3.61813e-05							GO:1901136	carbohydrate derivative catabolic process	3	0.0161861		GO:0032989	cellular component morphogenesis	16	0.000379523		GO:0010927	cellular component assembly involved in morphogenesis	5	0.00308116		GO:0010411	xyloglucan metabolic process	8	0.00203971
GO:1902882	regulation of response to oxidative stress	2	0.0391638		GO:0034051	negative regulation of plant-type hypersensitive response	5	6.36689e-05							GO:0006091	generation of precursor metabolites and energy	3	0.0304301		GO:0005975	carbohydrate metabolic process	64	0.000616585		GO:0048609	multicellular organismal reproductive process	11	0.0037855		GO:0009688	abscisic acid biosynthetic process	3	0.00640822
GO:0006656	phosphatidylcholine biosynthetic process	2	0.0454668		GO:0006026	aminoglycan catabolic process	3	9.73346e-05												GO:0045229	external encapsulating structure organization	10	0.000840074		GO:0006730	one-carbon metabolic process	7	0.00391195		GO:1902347	response to strigolactone	4	0.00705223
GO:0006346	DNA methylation-dependent heterochromatin assembly	1	0.0454668		GO:0006030	chitin metabolic process	3	9.73346e-05												GO:0070726	cell wall assembly	4	0.000970731		GO:0006633	fatty acid biosynthetic process	14	0.00391195		GO:0030244	cellulose biosynthetic process	9	0.00705223
GO:0006390	mitochondrial transcription	1	0.0454668		GO:0019740	nitrogen utilization	3	9.73346e-05												GO:0071668	plant-type cell wall assembly	4	0.000970731		GO:0010206	photosystem II repair	4	0.00391195		GO:0010158	abaxial cell fate specification	3	0.00920826
GO:0090241	negative regulation of histone H4 acetylation	1	0.0454668		GO:0046348	amino sugar catabolic process	3	9.73346e-05												GO:0051274	beta-glucan biosynthetic process	6	0.00102812		GO:0009734	auxin-activated signaling pathway	18	0.00415301		GO:0009834	plant-type secondary cell wall biogenesis	5	0.0114345
					GO:1901072	glucosamine-containing compound catabolic process	3	9.73346e-05												GO:0048581	negative regulation of post-embryonic development	8	0.00102812		GO:0019354	siroheme biosynthetic process	3	0.00415301		GO:0010080	regulation of floral meristem growth	2	0.0131156
					GO:0009690	cytokinin metabolic process	6	0.000204422												GO:0006730	one-carbon metabolic process	8	0.0012049		GO:0051211	anisotropic cell growth	3	0.00415301		GO:0010215	cellulose microfibril organization	5	0.014317
					GO:0046148	pigment biosynthetic process	6	0.000204422												GO:0071446	cellular response to salicylic acid stimulus	3	0.00139393		GO:0009901	anther dehiscence	5	0.00420952		GO:0045165	cell fate commitment	6	0.016927
					GO:0034052	positive regulation of plant-type hypersensitive response	5	0.00037738												GO:0048588	developmental cell growth	7	0.00139393		GO:0009753	response to jasmonic acid	9	0.00560503		GO:0009606	tropism	5	0.0171658
					GO:0006006	glucose metabolic process	6	0.000935461												GO:0033206	meiotic cytokinesis	3	0.00139393		GO:0009086	methionine biosynthetic process	6	0.0066062		GO:0009937	regulation of gibberellic acid mediated signaling pathway	3	0.0171658
					GO:0045492	xylan biosynthetic process	5	0.00117067												GO:0010454	negative regulation of cell fate commitment	3	0.00139393		GO:0015977	carbon fixation	7	0.00671739		GO:0030001	metal ion transport	11	0.0221202
					GO:0042737	drug catabolic process	3	0.00351852												GO:1905614	negative regulation of developmental vegetative growth	3	0.00139393		GO:0010205	photoinhibition	4	0.00708782		GO:0009800	cinnamic acid biosynthetic process	5	0.0258876
					GO:0043068	positive regulation of programmed cell death	5	0.00373952												GO:1900033	negative regulation of trichome patterning	3	0.00139393		GO:0010581	regulation of starch biosynthetic process	4	0.00708782		GO:0046622	positive regulation of organ growth	2	0.0258876
					GO:0033614	chloroplast proton-transporting ATP synthase complex assembly	2	0.0039459												GO:1900032	regulation of trichome patterning	3	0.00139393		GO:0030244	cellulose biosynthetic process	11	0.00708782		GO:0090548	response to nitrate starvation	2	0.0258876
					GO:0055114	oxidation-reduction process	15	0.00543812												GO:0000904	cell morphogenesis involved in differentiation	12	0.001738		GO:0008654	phospholipid biosynthetic process	7	0.00708782		GO:1900457	regulation of brassinosteroid mediated signaling pathway	2	0.0258876
					GO:0006535	cysteine biosynthetic process from serine	5	0.00658174												GO:1902584	positive regulation of response to water deprivation	6	0.00213317		GO:0010109	regulation of photosynthesis	5	0.00768979		GO:1901141	regulation of lignin biosynthetic process	2	0.0258876
					GO:0015977	carbon fixation	5	0.00726635												GO:0033238	regulation of cellular amine metabolic process	5	0.00213317		GO:0006081	cellular aldehyde metabolic process	6	0.00814602		GO:1901333	positive regulation of lateral root development	2	0.0258876
					GO:0002381	immunoglobulin production involved in immunoglobulin mediated immune response	2	0.00747692												GO:1900911	regulation of olefin biosynthetic process	5	0.00213317		GO:0042128	nitrate assimilation	4	0.00942475		GO:1902025	nitrate import	2	0.0258876
					GO:0002460	adaptive immune response based on somatic recombination of immune receptors built from immunoglobulin superfamily domains	2	0.00747692												GO:0031335	regulation of sulfur amino acid metabolic process	5	0.00213317		GO:0005975	carbohydrate metabolic process	51	0.0099834		GO:0071395	cellular response to jasmonic acid stimulus	5	0.0268106
					GO:0007286	spermatid development	2	0.00747692												GO:0019676	ammonia assimilation cycle	4	0.00223628		GO:0072699	protein localization to cortical microtubule cytoskeleton	3	0.0107642		GO:0006541	glutamine metabolic process	6	0.0271622
					GO:0033523	histone H2B ubiquitination	2	0.00747692												GO:0009653	anatomical structure morphogenesis	26	0.00223628		GO:0097435	supramolecular fiber organization	7	0.0107642		GO:0006869	lipid transport	8	0.0359935
					GO:0034244	negative regulation of transcription elongation from RNA polymerase II promoter	2	0.00747692												GO:0042335	cuticle development	6	0.00263469		GO:0006544	glycine metabolic process	3	0.0107642		GO:0070475	rRNA base methylation	3	0.0384463
					GO:0042113	B cell activation	2	0.00747692												GO:0051211	anisotropic cell growth	3	0.00315127		GO:0006565	L-serine catabolic process	3	0.0107642		GO:0046208	spermine catabolic process	2	0.0406552
					GO:0045190	isotype switching	2	0.00747692												GO:0071236	cellular response to antibiotic	3	0.00315127		GO:0009688	abscisic acid biosynthetic process	3	0.0107642		GO:1900111	positive regulation of histone H3-K9 dimethylation	2	0.0406552
					GO:0070535	histone H2A K63-linked ubiquitination	2	0.00747692												GO:0071277	cellular response to calcium ion	3	0.00315127		GO:0010208	pollen wall assembly	3	0.0107642		GO:1903602	thermospermine catabolic process	2	0.0406552
					GO:0048564	photosystem I assembly	3	0.0079926												GO:0043062	extracellular structure organization	4	0.00315127		GO:0046655	folic acid metabolic process	3	0.0107642		GO:0009638	phototropism	3	0.0406552
					GO:0098542	defense response to other organism	10	0.00841454												GO:0051241	negative regulation of multicellular organismal process	9	0.00315127		GO:0071668	plant-type cell wall assembly	3	0.0107642		GO:0031335	regulation of sulfur amino acid metabolic process	3	0.0406552
					GO:0009668	plastid membrane organization	3	0.00991067												GO:1905613	regulation of developmental vegetative growth	3	0.00315127		GO:1904482	cellular response to tetrahydrofolate	3	0.0107642		GO:1900911	regulation of olefin biosynthetic process	3	0.0406552
					GO:0019346	transsulfuration	3	0.0120457												GO:0009314	response to radiation	20	0.00315127		GO:2000014	regulation of endosperm development	3	0.0107642		GO:0009867	jasmonic acid mediated signaling pathway	5	0.0494896
					GO:0043069	negative regulation of programmed cell death	6	0.0124089												GO:0006556	S-adenosylmethionine biosynthetic process	4	0.00315127		GO:0031335	regulation of sulfur amino acid metabolic process	4	0.0123611
					GO:0010019	chloroplast-nucleus signaling pathway	2	0.0132012												GO:0033692	cellular polysaccharide biosynthetic process	6	0.00346562		GO:1900911	regulation of olefin biosynthetic process	4	0.0123611
					GO:0048515	spermatid differentiation	2	0.0132012												GO:0009932	cell tip growth	7	0.0039644		GO:0046470	phosphatidylcholine metabolic process	6	0.0123611
					GO:0046467	membrane lipid biosynthetic process	3	0.0173172												GO:0006521	regulation of cellular amino acid metabolic process	5	0.0039644		GO:0050821	protein stabilization	6	0.0123611
					GO:0009553	embryo sac development	5	0.0202402												GO:0010364	regulation of ethylene biosynthetic process	5	0.0039644		GO:0008610	lipid biosynthetic process	11	0.0142707
					GO:0010275	NAD(P)H dehydrogenase complex assembly	2	0.0202402												GO:0080050	regulation of seed development	4	0.0045008		GO:0031407	oxylipin metabolic process	3	0.0146839
					GO:0043461	proton-transporting ATP synthase complex assembly	2	0.0202402												GO:0006355	regulation of transcription, DNA-templated	105	0.00453318		GO:0051592	response to calcium ion	3	0.0146839
					GO:2001022	positive regulation of response to DNA damage stimulus	2	0.0202402												GO:0034637	cellular carbohydrate biosynthetic process	6	0.00477858		GO:2000067	regulation of root morphogenesis	3	0.0146839
					GO:0045595	regulation of cell differentiation	5	0.0225248												GO:0000278	mitotic cell cycle	15	0.00610326		GO:0007283	spermatogenesis	5	0.0155337
					GO:0000726	non-recombinational repair	2	0.0273017												GO:0030198	extracellular matrix organization	4	0.00621053		GO:0048653	anther development	5	0.0155337
					GO:0009234	menaquinone biosynthetic process	2	0.0273017												GO:0035999	tetrahydrofolate interconversion	5	0.00621053		GO:0048868	pollen tube development	6	0.0202285
					GO:0070071	proton-transporting two-sector ATPase complex assembly	2	0.0273017												GO:0006002	fructose 6-phosphate metabolic process	7	0.00653038		GO:0071395	cellular response to jasmonic acid stimulus	6	0.0202285
					GO:2000014	regulation of endosperm development	2	0.0273017												GO:0010411	xyloglucan metabolic process	9	0.00653038		GO:0010364	regulation of ethylene biosynthetic process	4	0.0205704
					GO:1901566	organonitrogen compound biosynthetic process	9	0.0278887												GO:0042744	hydrogen peroxide catabolic process	23	0.00780575		GO:0006996	organelle organization	37	0.0208817
					GO:0043933	protein-containing complex subunit organization	9	0.0311422												GO:0001101	response to acid chemical	26	0.00801502		GO:0006537	glutamate biosynthetic process	3	0.025439
					GO:0031930	mitochondria-nucleus signaling pathway	2	0.0346895												GO:0009688	abscisic acid biosynthetic process	3	0.0085711		GO:0006809	nitric oxide biosynthetic process	3	0.025439
					GO:0016114	terpenoid biosynthetic process	3	0.038768												GO:0055081	anion homeostasis	3	0.0085711		GO:0009937	regulation of gibberellic acid mediated signaling pathway	3	0.025439
					GO:0010027	thylakoid membrane organization	4	0.0394957												GO:0009690	cytokinin metabolic process	6	0.0085711		GO:0010196	nonphotochemical quenching	3	0.025439
					GO:0006878	cellular copper ion homeostasis	2	0.0421969												GO:0036159	inner dynein arm assembly	3	0.0085711		GO:0046293	formaldehyde biosynthetic process	3	0.025439
					GO:0046656	folic acid biosynthetic process	2	0.0421969												GO:0060972	left/right pattern formation	3	0.0085711		GO:0071805	potassium ion transmembrane transport	3	0.025439
					GO:0051101	regulation of DNA binding	2	0.0421969												GO:0044458	motile cilium assembly	3	0.0085711		GO:0007049	cell cycle	14	0.0272215
																				GO:0036158	outer dynein arm assembly	3	0.0085711		GO:0009856	pollination	6	0.0298496
																				GO:0009640	photomorphogenesis	6	0.0085711		GO:0000025	maltose catabolic process	2	0.0310454
																				GO:0010208	pollen wall assembly	3	0.0085711		GO:0015851	nucleobase transport	2	0.0310454
																				GO:0072699	protein localization to cortical microtubule cytoskeleton	3	0.0085711		GO:0033388	putrescine biosynthetic process from arginine	2	0.0310454
																				GO:0032951	regulation of beta-glucan biosynthetic process	3	0.0085711		GO:0072330	monocarboxylic acid biosynthetic process	4	0.0310454
																				GO:0010981	regulation of cell wall macromolecule metabolic process	3	0.0085711		GO:0001822	kidney development	3	0.0313726
																				GO:2000014	regulation of endosperm development	3	0.0085711		GO:0017000	antibiotic biosynthetic process	3	0.0313726
																				GO:2001009	regulation of plant-type cell wall cellulose biosynthetic process	3	0.0085711		GO:0009867	jasmonic acid mediated signaling pathway	6	0.0396784
																				GO:2000034	regulation of seed maturation	3	0.0085711		GO:0046184	aldehyde biosynthetic process	3	0.0396784
																				GO:0009863	salicylic acid mediated signaling pathway	3	0.0085711		GO:0009250	glucan biosynthetic process	4	0.0402277
																				GO:0009808	lignin metabolic process	3	0.0131418		GO:0048466	androecium development	5	0.0433298
																				GO:0010876	lipid localization	6	0.0131418		GO:0007276	gamete generation	6	0.0461013
																				GO:0031407	oxylipin metabolic process	3	0.0131418		GO:0030518	intracellular steroid hormone receptor signaling pathway	3	0.0465993
																				GO:2000067	regulation of root morphogenesis	3	0.0131418		GO:0033169	histone H3-K9 demethylation	3	0.0465993
																				GO:0015995	chlorophyll biosynthetic process	6	0.0143238		GO:0010236	plastoquinone biosynthetic process	2	0.0479897
																				GO:2000012	regulation of auxin polar transport	4	0.0144371		GO:0009435	NAD biosynthetic process	4	0.0479897
																				GO:0030001	metal ion transport	15	0.0146578
																				GO:0010817	regulation of hormone levels	10	0.0161771
																				GO:0010218	response to far red light	5	0.0168838
																				GO:0000160	phosphorelay signal transduction system	9	0.0179717
																				GO:0009800	cinnamic acid biosynthetic process	6	0.0196609
																				GO:0045492	xylan biosynthetic process	5	0.0196609
																				GO:0009901	anther dehiscence	4	0.0211981
																				GO:0090333	regulation of stomatal closure	4	0.0211981
																				GO:0070286	axonemal dynein complex assembly	3	0.0242399
																				GO:0071395	cellular response to jasmonic acid stimulus	6	0.0242399
																				GO:0034389	lipid droplet organization	3	0.0242399
																				GO:0072698	protein localization to microtubule cytoskeleton	3	0.0242399
																				GO:0003356	regulation of cilium beat frequency	3	0.0242399
																				GO:0060632	regulation of microtubule-based movement	3	0.0242399
																				GO:0007623	circadian rhythm	7	0.0243536
																				GO:1901527	abscisic acid-activated signaling pathway involved in stomatal movement	2	0.0258224
																				GO:0080144	amino acid homeostasis	2	0.0258224
																				GO:0043951	negative regulation of cAMP-mediated signaling	2	0.0258224
																				GO:0045744	negative regulation of G protein-coupled receptor signaling pathway	2	0.0258224
																				GO:0045879	negative regulation of smoothened signaling pathway	2	0.0258224
																				GO:0010029	regulation of seed germination	7	0.0258224
																				GO:0009639	response to red or far red light	8	0.0258224
																				GO:0009736	cytokinin-activated signaling pathway	4	0.0277893
																				GO:0006972	hyperosmotic response	3	0.0295265
																				GO:0010962	regulation of glucan biosynthetic process	3	0.0295265
																				GO:0032885	regulation of polysaccharide biosynthetic process	3	0.0295265
																				GO:0009739	response to gibberellin	6	0.0322183
																				GO:0050777	negative regulation of immune response	5	0.0328816
																				GO:0003341	cilium movement	3	0.0342604
																				GO:0009584	detection of visible light	3	0.0342604
																				GO:0035050	embryonic heart tube development	3	0.0342604
																				GO:0048732	gland development	3	0.0342604
																				GO:0001947	heart looping	3	0.0342604
																				GO:0003007	heart morphogenesis	3	0.0342604
																				GO:0061008	hepaticobiliary system development	3	0.0342604
																				GO:0042538	hyperosmotic salinity response	3	0.0342604
																				GO:0001889	liver development	3	0.0342604
																				GO:0009938	negative regulation of gibberellic acid mediated signaling pathway	3	0.0342604
																				GO:0031016	pancreas development	3	0.0342604
																				GO:0006808	regulation of nitrogen utilization	3	0.0342604
																				GO:2000028	regulation of photoperiodism, flowering	5	0.0342604
																				GO:0010581	regulation of starch biosynthetic process	3	0.0342604
																				GO:0009799	specification of symmetry	3	0.0342604
																				GO:0097435	supramolecular fiber organization	6	0.0351294
																				GO:0061640	cytoskeleton-dependent cytokinesis	6	0.038189
																				GO:0006559	L-phenylalanine catabolic process	6	0.038189
																				GO:0071396	cellular response to lipid	8	0.0385499
																				GO:0010019	chloroplast-nucleus signaling pathway	2	0.03919
																				GO:0048026	positive regulation of mRNA splicing, via spliceosome	2	0.03919
																				GO:0044038	cell wall macromolecule biosynthetic process	3	0.0403438
																				GO:0010233	phloem transport	3	0.0403438
																				GO:0010232	vascular transport	3	0.0403438
																				GO:0009753	response to jasmonic acid	7	0.0446475
																				GO:0002009	morphogenesis of an epithelium	4	0.0474338
