# Supplementary material for: Transcriptomic response for revealing the molecular mechanism of oat flowering under different photoperiods
Source: Front Plant Sci. 2023 Oct 31;14:1279107. doi: 10.3389/fpls.2023.1279107 (PMC10644674; doi:10.3389/fpls.2023.1279107)
Supplement: Supplementary file 13 [file Table_7.xlsx]

## Sheet: Up-terms
Supplementary Table 7. Summary of child term comparison under long-day and short-day photoperiods in oat.
ID	10LDvs10SD	15LDvs15SD	20LDvs20SD	25LDvs25SD	30LDvs30SD	40LDvs40SD	50LDvs50SD
GO:0000027	\	\	\	\	ribosomal large subunit assembly	\	\
GO:0000105	\	\	\	\	histidine biosynthetic process	\	\
GO:0000272	polysaccharide catabolic process	polysaccharide catabolic process	\	\	\	\	polysaccharide catabolic process
GO:0000373	\	\	\	\	Group II intron splicing	\	\
GO:0000462	\	\	\	\	maturation of SSU-rRNA from tricistronic rRNA transcript (SSU-rRNA, 5.8S rRNA, LSU-rRNA)	\	\
GO:0000463	\	\	\	\	maturation of LSU-rRNA from tricistronic rRNA transcript (SSU-rRNA, 5.8S rRNA, LSU-rRNA)	\	\
GO:0000470	\	\	\	\	maturation of LSU-rRNA	\	\
GO:0000494	\	\	\	\	box C/D snoRNA 3'-end processing	\	\
GO:0001522	\	\	\	\	pseudouridine synthesis	\	\
GO:0001736	\	\	\	\	\	establishment of planar polarity	\
GO:0001737	\	\	\	\	\	establishment of imaginal disc-derived wing hair orientation	\
GO:0002168	\	\	\	\	\	instar larval development	\
GO:0002181	\	\	\	\	cytoplasmic translation	\	\
GO:0002791	\	regulation of peptide secretion	\	\	\	\	\
GO:0005982	\	starch metabolic process	\	\	\	\	\
GO:0006006	\	\	\	\	\	glucose metabolic process	\
GO:0006032	\	\	\	\	\	chitin catabolic process	\
GO:0006075	(1->3)-beta-D-glucan biosynthetic process	\	\	\	\	\	\
GO:0006081	\	\	cellular aldehyde metabolic process	\	\	\	\
GO:0006108	\	\	\	\	\	\	malate metabolic process
GO:0006148	\	inosine catabolic process	\	\	\	\	\
GO:0006168	\	\	\	adenine salvage	\	adenine salvage	\
GO:0006177	\	\	\	\	GMP biosynthetic process	\	\
GO:0006183	\	\	\	\	\	GTP biosynthetic process	\
GO:0006189	\	\	\	\	'de novo' IMP biosynthetic process	\	\
GO:0006228	\	\	\	\	\	UTP biosynthetic process	\
GO:0006241	\	\	\	\	\	CTP biosynthetic process	\
GO:0006264	\	\	\	\	mitochondrial DNA replication	\	\
GO:0006265	\	\	\	\	DNA topological change	\	\
GO:0006308	\	\	\	\	\	DNA catabolic process	\
GO:0006334	\	nucleosome assembly	\	\	\	\	\
GO:0006353	\	\	\	\	DNA-templated transcription, termination	\	\
GO:0006355	regulation of transcription, DNA-templated	\	\	\	\	\	\
GO:0006364	\	\	\	\	rRNA processing	\	\
GO:0006541	\	\	\	\	glutamine metabolic process	\	\
GO:0006557	\	S-adenosylmethioninamine biosynthetic process	\	\	\	\	\
GO:0006561	\	\	\	\	\	\	proline biosynthetic process
GO:0006597	\	spermine biosynthetic process	\	\	\	\	\
GO:0006720	\	\	\	\	\	\	isoprenoid metabolic process
GO:0006721	\	\	\	\	\	\	terpenoid metabolic process
GO:0006725	\	\	\	\	cellular aromatic compound metabolic process	\	\
GO:0006747	\	\	\	\	FAD biosynthetic process	FAD biosynthetic process	FAD biosynthetic process
GO:0006787	\	porphyrin-containing compound catabolic process	\	\	\	\	\
GO:0006879	\	\	\	\	\	cellular iron ion homeostasis	\
GO:0006880	intracellular sequestering of iron ion	\	\	intracellular sequestering of iron ion	\	\	\
GO:0007164	\	\	\	\	\	establishment of tissue polarity	\
GO:0007314	\	\	\	\	\	oocyte anterior/posterior axis specification	\
GO:0007318	\	\	\	\	\	pole plasm protein localization	\
GO:0007351	\	\	\	\	\	tripartite regional subdivision	\
GO:0007391	\	\	\	\	\	dorsal closure	\
GO:0007464	\	\	\	\	\	R3/R4 cell fate commitment	\
GO:0008283	\	\	\	\	\	cell population proliferation	\
GO:0008595	\	\	\	\	\	anterior/posterior axis specification, embryo	\
GO:0009084	\	\	\	\	\	\	glutamine family amino acid biosynthetic process
GO:0009097	\	\	\	\	isoleucine biosynthetic process	\	\
GO:0009098	\	\	\	\	leucine biosynthetic process	\	\
GO:0009099	\	\	\	\	valine biosynthetic process	\	\
GO:0009116	\	\	\	\	\	nucleoside metabolic process	\
GO:0009157	\	\	\	\	deoxyribonucleoside monophosphate biosynthetic process	\	\
GO:0009204	\	\	\	\	\	deoxyribonucleoside triphosphate catabolic process	\
GO:0009228	\	\	\	\	thiamine biosynthetic process	thiamine biosynthetic process	\
GO:0009269	\	\	response to desiccation	\	\	\	\
GO:0009408	\	response to heat	\	\	\	\	\
GO:0009410	\	\	\	\	\	\	response to xenobiotic stimulus
GO:0009414	\	\	\	\	\	\	response to water deprivation
GO:0009415	\	\	\	\	\	\	response to water
GO:0009439	\	\	\	\	\	cyanate metabolic process	\
GO:0009450	gamma-aminobutyric acid catabolic process	\	\	\	\	\	\
GO:0009584	\	\	\	detection of visible light	\	\	\
GO:0009585	\	\	\	red, far-red light phototransduction	\	\	\
GO:0009611	\	response to wounding	\	\	\	response to wounding	\
GO:0009635	\	\	\	\	\	\	response to herbicide
GO:0009657	\	\	\	\	plastid organization	\	\
GO:0009658	\	\	\	\	chloroplast organization	\	\
GO:0009687	\	\	\	\	\	\	abscisic acid metabolic process
GO:0009688	\	\	\	\	\	\	abscisic acid biosynthetic process
GO:0009695	\	\	\	\	\	jasmonic acid biosynthetic process	jasmonic acid biosynthetic process
GO:0009738	\	\	\	\	\	abscisic acid-activated signaling pathway	abscisic acid-activated signaling pathway
GO:0009746	\	\	\	\	\	\	response to hexose
GO:0009750	\	\	\	\	\	\	response to fructose
GO:0009751	\	\	response to salicylic acid	\	\	\	\
GO:0009756	\	\	\	\	\	\	carbohydrate mediated signaling
GO:0009789	\	positive regulation of abscisic acid-activated signaling pathway	\	\	\	\	\
GO:0009913	\	\	\	\	\	epidermal cell differentiation	\
GO:0010021	\	amylopectin biosynthetic process	\	\	\	\	\
GO:0010036	\	\	\	\	response to boron-containing substance	\	\
GO:0010112	\	\	\	\	\	regulation of systemic acquired resistance	regulation of systemic acquired resistance
GO:0010115	\	\	\	\	\	\	regulation of abscisic acid biosynthetic process
GO:0010182	\	\	\	\	\	\	sugar mediated signaling pathway
GO:0010183	\	\	\	pollen tube guidance	pollen tube guidance	\	\
GO:0010215	\	\	cellulose microfibril organization	\	\	\	\
GO:0010337	\	\	\	\	\	\	regulation of salicylic acid metabolic process
GO:0010728	\	\	\	\	\	\	regulation of hydrogen peroxide biosynthetic process
GO:0015937	\	\	\	\	\	coenzyme A biosynthetic process	\
GO:0016036	cellular response to phosphate starvation	cellular response to phosphate starvation	\	\	\	\	\
GO:0016106	\	\	\	\	\	\	sesquiterpenoid biosynthetic process
GO:0016132	\	brassinosteroid biosynthetic process	\	\	\	\	\
GO:0016332	\	\	\	\	\	establishment or maintenance of polarity of embryonic epithelium	\
GO:0016334	\	\	\	\	\	establishment or maintenance of polarity of follicular epithelium	\
GO:0016336	\	\	\	\	\	establishment or maintenance of polarity of larval imaginal disc epithelium	\
GO:0016477	\	\	\	\	\	cell migration	\
GO:0016554	\	\	\	\	cytidine to uridine editing	\	\
GO:0016998	\	\	\	\	\	cell wall macromolecule catabolic process	\
GO:0017006	\	\	\	protein-tetrapyrrole linkage	\	\	\
GO:0019441	\	\	tryptophan catabolic process to kynurenine	\	\	\	\
GO:0019516	\	lactate oxidation	\	\	\	\	\
GO:0019747	\	\	\	\	\	\	regulation of isoprenoid metabolic process
GO:0019856	\	pyrimidine nucleobase biosynthetic process	\	\	\	\	\
GO:0022618	\	\	\	\	ribonucleoprotein complex assembly	\	\
GO:0030001	\	\	\	\	\	metal ion transport	metal ion transport
GO:0030026	cellular manganese ion homeostasis	\	\	cellular manganese ion homeostasis	\	\	\
GO:0030574	\	\	collagen catabolic process	\	\	\	\
GO:0030638	\	\	\	\	\	polyketide metabolic process	\
GO:0030714	\	\	\	\	\	anterior/posterior axis specification, follicular epithelium	\
GO:0031053	\	\	\	\	primary miRNA processing	\	\
GO:0031118	\	\	\	\	rRNA pseudouridine synthesis	\	\
GO:0031120	\	\	\	\	snRNA pseudouridine synthesis	\	\
GO:0031167	\	\	\	\	rRNA methylation	\	\
GO:0031408	\	\	\	\	\	oxylipin biosynthetic process	oxylipin biosynthetic process
GO:0032366	\	\	\	\	\	intracellular sterol transport	\
GO:0032787	\	\	\	\	\	\	monocarboxylic acid metabolic process
GO:0032955	\	\	\	\	regulation of division septum assembly	\	\
GO:0033356	\	\	\	\	\	\	UDP-L-arabinose metabolic process
GO:0033499	\	\	\	\	\	galactose catabolic process via UDP-galactose	\
GO:0033539	\	\	\	\	\	fatty acid beta-oxidation using acyl-CoA dehydrogenase	\
GO:0033614	\	\	\	\	chloroplast proton-transporting ATP synthase complex assembly	\	\
GO:0034284	\	\	\	\	\	\	response to monosaccharide
GO:0034333	\	\	\	\	\	adherens junction assembly	\
GO:0034475	\	\	\	\	U4 snRNA 3'-end processing	\	\
GO:0034599	\	\	\	\	cellular response to oxidative stress	\	\
GO:0034605	\	\	\	\	\	\	cellular response to heat
GO:0034641	\	\	\	\	cellular nitrogen compound metabolic process	\	\
GO:0034644	\	\	\	\	\	\	cellular response to UV
GO:0035089	\	\	\	\	\	establishment of apical/basal cell polarity	\
GO:0035317	\	\	\	\	\	imaginal disc-derived wing hair organization	\
GO:0035445	\	\	\	\	borate transmembrane transport	\	\
GO:0036158	\	\	\	\	\	\	outer dynein arm assembly
GO:0036159	\	\	\	\	\	\	inner dynein arm assembly
GO:0036529	\	\	\	\	protein deglycation, glyoxal removal	\	\
GO:0042026	\	\	\	\	protein refolding	\	\
GO:0042048	\	\	\	\	\	olfactory behavior	\
GO:0042067	\	\	\	\	\	establishment of ommatidial planar polarity	\
GO:0042183	formate catabolic process	formate catabolic process	\	\	formate catabolic process	\	formate catabolic process
GO:0042254	\	\	\	\	ribosome biogenesis	\	\
GO:0042274	\	\	\	\	ribosomal small subunit biogenesis	\	\
GO:0042450	\	\	\	\	arginine biosynthetic process via ornithine	\	\
GO:0042454	\	ribonucleoside catabolic process	\	\	\	\	\
GO:0042759	\	long-chain fatty acid biosynthetic process	\	\	\	\	\
GO:0042793	\	\	\	\	plastid transcription	\	\
GO:0043097	\	\	\	\	pyrimidine nucleoside salvage	\	\
GO:0043101	\	\	\	\	purine-containing compound salvage	\	\
GO:0043289	\	\	\	\	\	\	apocarotenoid biosynthetic process
GO:0043461	\	\	\	\	proton-transporting ATP synthase complex assembly	\	\
GO:0043547	\	positive regulation of GTPase activity	\	\	\	\	\
GO:0044205	\	\	\	\	'de novo' UMP biosynthetic process	\	\
GO:0044458	\	\	\	\	\	\	motile cilium assembly
GO:0045017	\	\	\	\	\	\	glycerolipid biosynthetic process
GO:0045037	\	\	\	\	protein import into chloroplast stroma	\	\
GO:0045175	\	\	\	\	\	basal protein localization	\
GO:0045186	\	\	\	\	\	zonula adherens assembly	\
GO:0045198	\	\	\	\	\	establishment of epithelial cell apical/basal polarity	\
GO:0045571	\	\	\	\	\	negative regulation of imaginal disc growth	\
GO:0045901	\	\	positive regulation of translational elongation	\	\	\	\
GO:0045903	\	\	\	\	positive regulation of translational fidelity	\	\
GO:0045905	\	\	positive regulation of translational termination	\	\	\	\
GO:0045944	\	\	\	\	\	positive regulation of transcription by RNA polymerase II	\
GO:0046134	\	\	\	\	pyrimidine nucleoside biosynthetic process	\	\
GO:0046149	\	pigment catabolic process	\	\	\	\	\
GO:0046208	\	\	\	\	\	spermine catabolic process	\
GO:0046323	\	\	\	\	\	glucose import	glucose import
GO:0046512	\	sphingosine biosynthetic process	\	\	\	\	\
GO:0046514	\	ceramide catabolic process	\	\	\	\	\
GO:0046621	\	\	\	\	\	negative regulation of organ growth	\
GO:0046677	\	\	response to antibiotic	\	\	\	\
GO:0048511	\	\	\	rhythmic process	\	\	\
GO:0048825	\	cotyledon development	\	\	\	\	\
GO:0048863	\	\	\	\	\	stem cell differentiation	\
GO:0050680	\	\	\	\	\	negative regulation of epithelial cell proliferation	\
GO:0050803	\	\	\	\	\	regulation of synapse structure or activity	\
GO:0051096	\	\	\	\	positive regulation of helicase activity	\	\
GO:0051187	\	obsolete cofactor catabolic process	\	\	\	\	\
GO:0051391	\	\	\	\	tRNA acetylation	\	\
GO:0052543	callose deposition in cell wall	callose deposition in cell wall	\	\	\	\	\
GO:0052837	\	\	\	\	thiazole biosynthetic process	\	\
GO:0055129	\	\	\	L-proline biosynthetic process	L-proline biosynthetic process	L-proline biosynthetic process	\
GO:0060972	\	\	\	\	\	\	left/right pattern formation
GO:0061162	\	\	\	\	\	establishment of monopolar cell polarity	\
GO:0061326	\	\	\	\	\	renal tubule development	\
GO:0061339	\	\	\	\	\	establishment or maintenance of monopolar cell polarity	\
GO:0061408	\	\	\	\	\	\	positive regulation of transcription from RNA polymerase II promoter in response to heat stress
GO:0070131	\	\	\	\	positive regulation of mitochondrial translation	\	\
GO:0070407	\	\	\	\	oxidation-dependent protein catabolic process	\	\
GO:0071051	\	\	\	\	polyadenylation-dependent snoRNA 3'-end processing	\	\
GO:0071322	\	\	\	\	\	\	cellular response to carbohydrate stimulus
GO:0071454	\	cellular response to anoxia	\	\	\	\	\
GO:0071486	\	cellular response to high light intensity	\	\	cellular response to high light intensity	\	cellular response to high light intensity
GO:0071492	\	cellular response to UV-A	\	\	cellular response to UV-A	\	cellular response to UV-A
GO:0071577	\	zinc ion transmembrane transport	\	\	\	\	\
GO:0071586	CAAX-box protein processing	CAAX-box protein processing	\	\	\	\	\
GO:0072002	\	\	\	\	\	Malpighian tubule development	\
GO:0072321	\	\	\	\	chaperone-mediated protein transport	\	\
GO:0072330	\	\	\	\	\	\	monocarboxylic acid biosynthetic process
GO:0080027	\	\	\	\	\	\	response to herbivore
GO:0080029	\	\	\	\	cellular response to boron-containing substance levels	\	\
GO:0080141	\	\	\	\	\	\	regulation of jasmonic acid biosynthetic process
GO:0080163	\	\	\	\	\	\	regulation of protein serine/threonine phosphatase activity
GO:0090228	\	\	\	\	positive regulation of red or far-red light signaling pathway	\	\
GO:0090305	\	\	\	\	nucleic acid phosphodiester bond hydrolysis	\	\
GO:0090503	\	\	\	\	RNA phosphodiester bond hydrolysis, exonucleolytic	\	\
GO:0101030	\	\	\	\	tRNA-guanine transglycosylation	\	\
GO:0106046	\	\	\	\	guanine deglycation, glyoxal removal	\	\
GO:1900067	\	\	\	\	\	regulation of cellular response to alkaline pH	\
GO:1900150	\	\	regulation of defense response to fungus	\	\	\	\
GO:1900865	\	\	\	\	chloroplast RNA modification	\	\
GO:1901002	\	\	\	\	\	positive regulation of response to salt stress	positive regulation of response to salt stress
GO:1901607	\	\	\	\	\	\	alpha-amino acid biosynthetic process
GO:1901659	\	\	\	\	glycosyl compound biosynthetic process	\	\
GO:1901671	\	\	\	\	positive regulation of superoxide dismutase activity	\	\
GO:1902347	response to strigolactone	\	\	response to strigolactone	\	\	\
GO:1902645	\	\	\	\	\	\	tertiary alcohol biosynthetic process
GO:1903532	\	positive regulation of secretion by cell	\	\	\	\	\
GO:1903602	\	\	\	\	\	thermospermine catabolic process	\
GO:1990258	\	\	\	\	histone glutamine methylation	\	\
GO:2000022	\	\	\	\	\	regulation of jasmonic acid mediated signaling pathway	\
GO:2000068	\	\	\	\	\	\	regulation of defense response to insect

## Sheet: Down-terms
Supplementary Table 7. Summary of child term comparison under long-day and short-day photoperiods in oat.
ID	10LD_vs_10SD	15LD_vs_15SD	20LD_vs_20SD	25LD_vs_25SD	30LD_vs_30SD	40LD_vs_40SD	50LD_vs_50SD
GO:0000025	\	\	\	\	\	maltose catabolic process	\
GO:0000160	phosphorelay signal transduction system	\	\	\	phosphorelay signal transduction system	\	\
GO:0000226	\	\	\	\	microtubule cytoskeleton organization	microtubule cytoskeleton organization	microtubule cytoskeleton organization
GO:0000278	\	\	\	\	mitotic cell cycle	\	\
GO:0000726	\	non-recombinational repair	\	\	\	\	\
GO:0000904	\	\	\	\	cell morphogenesis involved in differentiation	\	\
GO:0001101	\	\	\	\	response to acid chemical	\	\
GO:0001822	\	\	\	\	\	kidney development	\
GO:0001889	\	\	\	\	liver development	\	\
GO:0001947	\	\	\	\	heart looping	\	\
GO:0002009	\	\	\	\	morphogenesis of an epithelium	\	\
GO:0002381	\	immunoglobulin production involved in immunoglobulin mediated immune response	\	\	\	\	\
GO:0002460	\	adaptive immune response based on somatic recombination of immune receptors built from immunoglobulin superfamily domains	\	\	\	\	\
GO:0003007	\	\	\	\	heart morphogenesis	\	\
GO:0003333	\	\	\	\	\	\	amino acid transmembrane transport
GO:0003341	\	\	\	\	cilium movement	\	\
GO:0003356	\	\	\	\	regulation of cilium beat frequency	\	\
GO:0005975	\	\	\	\	carbohydrate metabolic process	carbohydrate metabolic process	\
GO:0006002	\	\	\	\	fructose 6-phosphate metabolic process	\	\
GO:0006006	\	glucose metabolic process	\	\	\	\	\
GO:0006026	\	aminoglycan catabolic process	\	aminoglycan catabolic process	\	\	\
GO:0006030	\	chitin metabolic process	\	chitin metabolic process	\	\	\
GO:0006081	\	\	\	\	\	cellular aldehyde metabolic process	\
GO:0006091	\	generation of precursor metabolites and energy	\	generation of precursor metabolites and energy	\	\	\
GO:0006346	DNA methylation-dependent heterochromatin assembly	\	\	\	\	\	\
GO:0006355	\	\	\	\	regulation of transcription, DNA-templated	\	\
GO:0006390	mitochondrial transcription	\	\	\	\	\	\
GO:0006412	\	\	\	translation	\	\	\
GO:0006521	\	\	\	\	regulation of cellular amino acid metabolic process	\	\
GO:0006535	cysteine biosynthetic process from serine	cysteine biosynthetic process from serine	\	\	\	\	\
GO:0006537	\	\	\	\	glutamate biosynthetic process	glutamate biosynthetic process	\
GO:0006541	\	\	\	\	\	\	glutamine metabolic process
GO:0006544	\	\	\	\	\	glycine metabolic process	\
GO:0006556	\	\	\	\	S-adenosylmethionine biosynthetic process	\	\
GO:0006559	\	\	\	\	L-phenylalanine catabolic process	\	\
GO:0006565	\	\	\	\	\	L-serine catabolic process	\
GO:0006633	\	\	\	\	fatty acid biosynthetic process	fatty acid biosynthetic process	\
GO:0006656	phosphatidylcholine biosynthetic process	\	\	\	\	phosphatidylcholine biosynthetic process	\
GO:0006730	\	\	\	\	one-carbon metabolic process	one-carbon metabolic process	\
GO:0006779	\	porphyrin-containing compound biosynthetic process	\	\	\	\	\
GO:0006782	\	protoporphyrinogen IX biosynthetic process	\	protoporphyrinogen IX biosynthetic process	\	\	\
GO:0006808	\	\	\	\	regulation of nitrogen utilization	\	\
GO:0006809	\	\	\	\	\	nitric oxide biosynthetic process	\
GO:0006869	\	\	\	\	\	\	lipid transport
GO:0006878	\	cellular copper ion homeostasis	\	\	\	\	\
GO:0006972	\	\	\	\	hyperosmotic response	\	\
GO:0006979	\	\	\	\	\	\	response to oxidative stress
GO:0006996	\	\	\	\	\	organelle organization	\
GO:0007017	\	\	\	\	\	microtubule-based process	microtubule-based process
GO:0007049	\	\	\	\	\	cell cycle	\
GO:0007276	\	\	\	\	\	gamete generation	\
GO:0007283	\	\	\	\	\	spermatogenesis	\
GO:0007286	\	spermatid development	\	\	\	\	\
GO:0007623	\	\	\	circadian rhythm	circadian rhythm	\	circadian rhythm
GO:0008610	\	\	\	\	\	lipid biosynthetic process	\
GO:0008654	\	\	\	\	\	phospholipid biosynthetic process	\
GO:0009086	\	\	\	\	\	methionine biosynthetic process	\
GO:0009228	thiamine biosynthetic process	thiamine biosynthetic process	\	\	\	\	\
GO:0009234	\	menaquinone biosynthetic process	\	\	\	\	\
GO:0009250	\	\	\	\	\	glucan biosynthetic process	\
GO:0009314	\	\	\	\	response to radiation	\	\
GO:0009416	response to light stimulus	response to light stimulus	\	response to light stimulus	response to light stimulus	response to light stimulus	response to light stimulus
GO:0009435	\	\	\	\	\	NAD biosynthetic process	\
GO:0009553	\	embryo sac development	\	\	\	\	\
GO:0009584	\	\	\	\	detection of visible light	\	\
GO:0009606	\	\	\	\	\	\	tropism
GO:0009638	\	\	\	\	\	\	phototropism
GO:0009639	\	\	\	\	response to red or far red light	\	\
GO:0009640	\	\	\	\	photomorphogenesis	\	\
GO:0009653	\	\	\	\	anatomical structure morphogenesis	\	\
GO:0009668	plastid membrane organization	plastid membrane organization	\	\	\	\	\
GO:0009688	\	\	\	\	abscisic acid biosynthetic process	abscisic acid biosynthetic process	abscisic acid biosynthetic process
GO:0009690	\	cytokinin metabolic process	\	\	cytokinin metabolic process	\	\
GO:0009734	\	\	\	\	auxin-activated signaling pathway	auxin-activated signaling pathway	auxin-activated signaling pathway
GO:0009736	\	\	\	\	cytokinin-activated signaling pathway	\	\
GO:0009739	\	\	\	\	response to gibberellin	\	\
GO:0009753	\	\	\	\	response to jasmonic acid	response to jasmonic acid	\
GO:0009765	\	photosynthesis, light harvesting	photosynthesis, light harvesting	\	\	\	\
GO:0009768	photosynthesis, light harvesting in photosystem I	photosynthesis, light harvesting in photosystem I	\	photosynthesis, light harvesting in photosystem I	photosynthesis, light harvesting in photosystem I	photosynthesis, light harvesting in photosystem I	photosynthesis, light harvesting in photosystem I
GO:0009772	\	photosynthetic electron transport in photosystem II	\	photosynthetic electron transport in photosystem II	\	\	\
GO:0009799	\	\	\	\	specification of symmetry	\	\
GO:0009800	\	\	\	\	cinnamic acid biosynthetic process	\	cinnamic acid biosynthetic process
GO:0009808	\	\	\	\	lignin metabolic process	\	\
GO:0009833	\	\	\	\	plant-type primary cell wall biogenesis	plant-type primary cell wall biogenesis	\
GO:0009834	\	\	\	\	\	\	plant-type secondary cell wall biogenesis
GO:0009856	\	\	\	\	pollination	pollination	\
GO:0009863	\	\	\	\	salicylic acid mediated signaling pathway	\	\
GO:0009867	\	\	\	\	\	jasmonic acid mediated signaling pathway	jasmonic acid mediated signaling pathway
GO:0009901	\	\	\	\	anther dehiscence	anther dehiscence	\
GO:0009932	\	\	\	\	cell tip growth	\	\
GO:0009937	\	\	\	\	\	regulation of gibberellic acid mediated signaling pathway	regulation of gibberellic acid mediated signaling pathway
GO:0009938	\	\	\	\	negative regulation of gibberellic acid mediated signaling pathway	\	\
GO:0010019	\	chloroplast-nucleus signaling pathway	\	chloroplast-nucleus signaling pathway	chloroplast-nucleus signaling pathway	\	\
GO:0010027	\	thylakoid membrane organization	\	\	\	\	\
GO:0010029	\	\	\	\	regulation of seed germination	\	\
GO:0010080	\	\	\	\	\	\	regulation of floral meristem growth
GO:0010109	\	\	\	\	\	regulation of photosynthesis	\
GO:0010158	\	\	\	\	\	\	abaxial cell fate specification
GO:0010187	\	\	\	\	negative regulation of seed germination	\	\
GO:0010196	\	\	\	\	\	nonphotochemical quenching	\
GO:0010205	\	\	\	\	\	photoinhibition	\
GO:0010206	\	\	\	\	\	photosystem II repair	\
GO:0010208	\	\	\	\	pollen wall assembly	pollen wall assembly	\
GO:0010215	\	\	\	\	cellulose microfibril organization	cellulose microfibril organization	cellulose microfibril organization
GO:0010218	\	\	\	\	response to far red light	\	\
GO:0010232	\	\	\	\	vascular transport	\	\
GO:0010233	\	\	\	\	phloem transport	\	\
GO:0010236	\	\	\	\	\	plastoquinone biosynthetic process	\
GO:0010275	\	NAD(P)H dehydrogenase complex assembly	\	\	\	\	\
GO:0010364	\	\	\	\	regulation of ethylene biosynthetic process	regulation of ethylene biosynthetic process	\
GO:0010411	\	\	\	\	xyloglucan metabolic process	\	xyloglucan metabolic process
GO:0010454	\	\	\	\	negative regulation of cell fate commitment	\	\
GO:0010581	\	\	\	\	regulation of starch biosynthetic process	regulation of starch biosynthetic process	\
GO:0010817	\	\	\	\	regulation of hormone levels	\	\
GO:0010876	\	\	\	\	lipid localization	\	\
GO:0010927	\	\	\	\	\	cellular component assembly involved in morphogenesis	\
GO:0010962	\	\	\	\	regulation of glucan biosynthetic process	\	\
GO:0010981	\	\	\	\	regulation of cell wall macromolecule metabolic process	\	\
GO:0015851	\	\	\	\	\	nucleobase transport	\
GO:0015976	\	carbon utilization	\	\	\	\	\
GO:0015977	\	carbon fixation	\	\	\	carbon fixation	\
GO:0015995	chlorophyll biosynthetic process	chlorophyll biosynthetic process	\	chlorophyll biosynthetic process	chlorophyll biosynthetic process	\	\
GO:0016114	\	terpenoid biosynthetic process	\	\	\	\	\
GO:0016554	cytidine to uridine editing	\	\	\	\	\	\
GO:0017000	\	\	\	\	\	antibiotic biosynthetic process	\
GO:0018298	\	protein-chromophore linkage	\	protein-chromophore linkage	protein-chromophore linkage	protein-chromophore linkage	protein-chromophore linkage
GO:0019346	\	transsulfuration	\	\	\	\	\
GO:0019354	\	\	\	\	\	siroheme biosynthetic process	\
GO:0019676	\	\	\	\	ammonia assimilation cycle	\	\
GO:0019740	nitrogen utilization	nitrogen utilization	\	\	\	\	\
GO:0019941	modification-dependent protein catabolic process	\	\	\	\	\	\
GO:0030001	\	\	\	\	metal ion transport	\	metal ion transport
GO:0030198	\	\	\	\	extracellular matrix organization	\	\
GO:0030244	\	\	\	\	cellulose biosynthetic process	cellulose biosynthetic process	cellulose biosynthetic process
GO:0030518	\	\	\	\	\	intracellular steroid hormone receptor signaling pathway	\
GO:0031016	\	\	\	\	pancreas development	\	\
GO:0031335	\	\	\	\	regulation of sulfur amino acid metabolic process	regulation of sulfur amino acid metabolic process	regulation of sulfur amino acid metabolic process
GO:0031407	\	\	\	\	oxylipin metabolic process	oxylipin metabolic process	\
GO:0031930	\	mitochondria-nucleus signaling pathway	\	\	\	\	\
GO:0032259	\	\	\	\	\	\	methylation
GO:0032392	\	\	\	\	\	DNA geometric change	\
GO:0032508	\	\	\	\	\	DNA duplex unwinding	\
GO:0032544	\	\	\	plastid translation	\	\	\
GO:0032885	\	\	\	\	regulation of polysaccharide biosynthetic process	\	\
GO:0032951	\	\	\	\	regulation of beta-glucan biosynthetic process	\	\
GO:0032989	\	\	\	\	cellular component morphogenesis	\	\
GO:0033014	\	tetrapyrrole biosynthetic process	\	\	\	\	\
GO:0033169	\	\	\	\	\	histone H3-K9 demethylation	\
GO:0033206	\	\	\	\	meiotic cytokinesis	\	\
GO:0033238	\	\	\	\	regulation of cellular amine metabolic process	\	\
GO:0033388	\	\	\	\	\	putrescine biosynthetic process from arginine	\
GO:0033523	\	histone H2B ubiquitination	\	\	\	\	\
GO:0033614	\	chloroplast proton-transporting ATP synthase complex assembly	\	\	\	\	\
GO:0033692	\	\	\	\	cellular polysaccharide biosynthetic process	\	\
GO:0034051	\	negative regulation of plant-type hypersensitive response	\	\	\	\	\
GO:0034052	\	positive regulation of plant-type hypersensitive response	\	\	\	\	\
GO:0034244	\	negative regulation of transcription elongation from RNA polymerase II promoter	\	\	\	\	\
GO:0034389	\	\	\	\	lipid droplet organization	\	\
GO:0034637	\	\	\	\	cellular carbohydrate biosynthetic process	\	\
GO:0035050	\	\	\	\	embryonic heart tube development	\	\
GO:0035999	\	\	\	\	tetrahydrofolate interconversion	tetrahydrofolate interconversion	\
GO:0036158	\	\	\	\	outer dynein arm assembly	\	\
GO:0036159	\	\	\	\	inner dynein arm assembly	\	\
GO:0042113	\	B cell activation	\	\	\	\	\
GO:0042128	\	\	\	\	\	nitrate assimilation	\
GO:0042335	\	\	\	\	cuticle development	\	\
GO:0042538	\	\	\	\	hyperosmotic salinity response	\	\
GO:0042546	\	\	\	\	\	\	cell wall biogenesis
GO:0042548	\	\	\	\	\	regulation of photosynthesis, light reaction	\
GO:0042549	\	photosystem II stabilization	\	\	\	\	\
GO:0042737	\	drug catabolic process	\	drug catabolic process	\	\	\
GO:0042744	\	\	\	\	hydrogen peroxide catabolic process	\	hydrogen peroxide catabolic process
GO:0043062	\	\	\	\	extracellular structure organization	\	\
GO:0043068	\	positive regulation of programmed cell death	\	\	\	\	\
GO:0043069	\	negative regulation of programmed cell death	\	\	\	\	\
GO:0043455	regulation of secondary metabolic process	\	\	\	\	\	\
GO:0043461	\	proton-transporting ATP synthase complex assembly	\	\	\	\	\
GO:0043467	\	\	\	\	\	regulation of generation of precursor metabolites and energy	\
GO:0043933	\	protein-containing complex subunit organization	\	\	\	\	\
GO:0043951	\	\	\	\	negative regulation of cAMP-mediated signaling	\	\
GO:0044038	\	\	\	\	cell wall macromolecule biosynthetic process	\	\
GO:0044089	\	positive regulation of cellular component biogenesis	positive regulation of cellular component biogenesis	\	\	\	\
GO:0044210	\	\	\	\	\	\	'de novo' CTP biosynthetic process
GO:0044458	\	\	\	\	motile cilium assembly	\	\
GO:0044706	\	\	\	\	multi-multicellular organism process	\	\
GO:0045165	\	\	\	\	\	\	cell fate commitment
GO:0045190	\	isotype switching	\	\	\	\	\
GO:0045229	\	\	\	\	external encapsulating structure organization	\	\
GO:0045492	\	xylan biosynthetic process	\	\	xylan biosynthetic process	xylan biosynthetic process	xylan biosynthetic process
GO:0045595	\	regulation of cell differentiation	\	\	\	\	\
GO:0045744	\	\	\	\	negative regulation of G protein-coupled receptor signaling pathway	\	\
GO:0045879	\	\	\	\	negative regulation of smoothened signaling pathway	\	\
GO:0045943	\	positive regulation of transcription by RNA polymerase I	positive regulation of transcription by RNA polymerase I	\	\	\	\
GO:0046148	\	pigment biosynthetic process	\	\	\	\	\
GO:0046184	\	\	\	\	\	aldehyde biosynthetic process	\
GO:0046208	\	\	\	\	\	\	spermine catabolic process
GO:0046293	\	\	\	\	\	formaldehyde biosynthetic process	\
GO:0046348	\	amino sugar catabolic process	\	amino sugar catabolic process	\	\	\
GO:0046467	\	membrane lipid biosynthetic process	\	\	\	\	\
GO:0046470	\	\	\	\	\	phosphatidylcholine metabolic process	\
GO:0046622	\	\	\	\	\	\	positive regulation of organ growth
GO:0046655	\	\	\	\	\	folic acid metabolic process	\
GO:0046656	\	folic acid biosynthetic process	\	\	\	\	\
GO:0048026	\	\	\	\	positive regulation of mRNA splicing, via spliceosome	\	\
GO:0048466	\	\	\	\	\	androecium development	\
GO:0048515	\	spermatid differentiation	\	\	\	\	\
GO:0048523	negative regulation of cellular process	\	\	\	\	\	\
GO:0048564	photosystem I assembly	photosystem I assembly	\	\	\	\	\
GO:0048581	\	\	\	\	negative regulation of post-embryonic development	\	\
GO:0048588	\	\	\	\	developmental cell growth	\	\
GO:0048609	\	\	\	\	\	multicellular organismal reproductive process	\
GO:0048653	\	\	\	\	\	anther development	\
GO:0048732	\	\	\	\	gland development	\	\
GO:0048833	\	\	\	\	\	\	specification of floral organ number
GO:0048868	\	\	\	\	pollen tube development	pollen tube development	\
GO:0050777	\	\	\	\	negative regulation of immune response	\	\
GO:0050821	\	\	\	\	\	protein stabilization	\
GO:0051101	\	regulation of DNA binding	\	\	\	\	\
GO:0051188	\	obsolete cofactor biosynthetic process	\	\	\	\	\
GO:0051211	\	\	\	\	anisotropic cell growth	anisotropic cell growth	\
GO:0051241	\	\	\	\	negative regulation of multicellular organismal process	\	\
GO:0051274	\	\	\	\	beta-glucan biosynthetic process	\	\
GO:0051592	\	\	\	\	response to calcium ion	response to calcium ion	\
GO:0052837	thiazole biosynthetic process	thiazole biosynthetic process	\	\	\	\	\
GO:0055081	\	\	\	\	anion homeostasis	\	\
GO:0055114	\	oxidation-reduction process	\	\	\	\	\
GO:0060632	\	\	\	\	regulation of microtubule-based movement	\	\
GO:0060972	\	\	\	\	left/right pattern formation	\	\
GO:0061008	\	\	\	\	hepaticobiliary system development	\	\
GO:0061640	\	\	\	\	cytoskeleton-dependent cytokinesis	\	\
GO:0070071	\	proton-transporting two-sector ATPase complex assembly	\	\	\	\	\
GO:0070286	\	\	\	\	axonemal dynein complex assembly	\	\
GO:0070475	\	\	\	\	\	\	rRNA base methylation
GO:0070507	\	\	\	\	\	regulation of microtubule cytoskeleton organization	\
GO:0070535	\	histone H2A K63-linked ubiquitination	\	\	\	\	\
GO:0070726	\	\	\	\	cell wall assembly	\	\
GO:0071236	\	\	\	\	cellular response to antibiotic	\	\
GO:0071277	\	\	\	\	cellular response to calcium ion	\	\
GO:0071395	\	\	\	\	cellular response to jasmonic acid stimulus	cellular response to jasmonic acid stimulus	cellular response to jasmonic acid stimulus
GO:0071396	\	\	\	\	cellular response to lipid	\	\
GO:0071446	\	\	\	\	cellular response to salicylic acid stimulus	\	\
GO:0071668	\	\	\	\	plant-type cell wall assembly	plant-type cell wall assembly	\
GO:0071805	\	\	\	\	\	potassium ion transmembrane transport	\
GO:0072330	\	\	\	\	\	monocarboxylic acid biosynthetic process	\
GO:0072698	\	\	\	\	protein localization to microtubule cytoskeleton	\	\
GO:0072699	\	\	\	\	protein localization to cortical microtubule cytoskeleton	protein localization to cortical microtubule cytoskeleton	\
GO:0080037	negative regulation of cytokinin-activated signaling pathway	\	\	\	\	\	\
GO:0080050	\	\	\	\	regulation of seed development	\	\
GO:0080144	\	\	\	\	amino acid homeostasis	\	\
GO:0090070	\	positive regulation of ribosome biogenesis	positive regulation of ribosome biogenesis	\	\	\	\
GO:0090241	negative regulation of histone H4 acetylation	\	\	\	\	\	\
GO:0090333	\	\	\	\	regulation of stomatal closure	\	\
GO:0090548	\	\	\	\	\	\	response to nitrate starvation
GO:0097435	\	\	\	\	supramolecular fiber organization	supramolecular fiber organization	\
GO:0098542	\	defense response to other organism	\	\	\	\	\
GO:1900032	\	\	\	\	regulation of trichome patterning	\	\
GO:1900033	\	\	\	\	negative regulation of trichome patterning	\	\
GO:1900111	\	\	\	\	\	\	positive regulation of histone H3-K9 dimethylation
GO:1900457	\	\	\	\	\	\	regulation of brassinosteroid mediated signaling pathway
GO:1900911	\	\	\	\	regulation of olefin biosynthetic process	regulation of olefin biosynthetic process	regulation of olefin biosynthetic process
GO:1901031	\	regulation of response to reactive oxygen species	\	\	\	\	\
GO:1901072	\	glucosamine-containing compound catabolic process	\	glucosamine-containing compound catabolic process	\	\	\
GO:1901136	\	\	\	carbohydrate derivative catabolic process	\	\	\
GO:1901141	\	\	\	\	\	\	regulation of lignin biosynthetic process
GO:1901333	\	\	\	\	\	\	positive regulation of lateral root development
GO:1901527	\	\	\	\	abscisic acid-activated signaling pathway involved in stomatal movement	\	\
GO:1901566	\	organonitrogen compound biosynthetic process	\	\	\	\	\
GO:1902025	\	\	\	\	\	\	nitrate import
GO:1902347	\	\	\	\	\	\	response to strigolactone
GO:1902584	\	\	\	\	positive regulation of response to water deprivation	\	\
GO:1902882	regulation of response to oxidative stress	\	\	\	\	\	\
GO:1903602	\	\	\	\	\	\	thermospermine catabolic process
GO:1904482	\	\	\	\	\	cellular response to tetrahydrofolate	\
GO:1905613	\	\	\	\	regulation of developmental vegetative growth	\	\
GO:1905614	\	\	\	\	negative regulation of developmental vegetative growth	\	\
GO:2000012	\	\	\	\	regulation of auxin polar transport	\	\
GO:2000014	\	regulation of endosperm development	\	\	regulation of endosperm development	regulation of endosperm development	\
GO:2000028	\	\	\	\	regulation of photoperiodism, flowering	\	\
GO:2000034	\	\	\	\	regulation of seed maturation	\	\
GO:2000067	\	\	\	\	regulation of root morphogenesis	regulation of root morphogenesis	\
GO:2000121	\	regulation of removal of superoxide radicals	\	\	\	\	\
GO:2000234	\	positive regulation of rRNA processing	positive regulation of rRNA processing	\	\	\	\
GO:2000762	regulation of phenylpropanoid metabolic process	\	\	\	\	\	\
GO:2001009	\	\	\	\	regulation of plant-type cell wall cellulose biosynthetic process	\	\
GO:2001022	\	positive regulation of response to DNA damage stimulus	\	\	\	\	\
