# Supplementary material for: Transcriptomic response for revealing the molecular mechanism of oat flowering under different photoperiods
Source: Front Plant Sci. 2023 Oct 31;14:1279107. doi: 10.3389/fpls.2023.1279107 (PMC10644674; doi:10.3389/fpls.2023.1279107)
Supplement: Supplementary file 14 [file Table_8.xls]

## Sheet: Table S8
Supplementary Table 8. Annotations of the differentially expressed genes involved in several processes and pathways.
FAD biosynthetic process
GeneID	COG_class	COG_class_annotation	GO_annotation	KEGG_annotation	KEGG_pathway_annotation	KOG_class	KOG_class_annotation	Pfam_annotation	Swiss-Prot_annotation	eggNOG_class	eggNOG_class_annotation	NR_annotation
AVESA.00001b.r1.3Cg0001711	[R]	General function prediction only	Molecular Function: FMN adenylyltransferase activity (GO:0003919);; Biological Process: FAD biosynthetic process (GO:0006747);;	K00953|4.7e-107|obr:102718041|K00953 FAD synthetase [EC:2.7.7.2] | (RefSeq) probable FAD synthase	Riboflavin metabolism (ko00740)	[EH]	Amino acid transport and metabolism;; Coenzyme transport and metabolism	Phosphoadenosine phosphosulfate reductase family	--	--	--	FAD synthase [Brachypodium distachyon]
AVESA.00001b.r1.3Dg0000553	[R]	General function prediction only	Molecular Function: FMN adenylyltransferase activity (GO:0003919);; Biological Process: FAD biosynthetic process (GO:0006747);;	K00953|4.7e-107|obr:102718041|K00953 FAD synthetase [EC:2.7.7.2] | (RefSeq) probable FAD synthase	Riboflavin metabolism (ko00740)	[EH]	Amino acid transport and metabolism;; Coenzyme transport and metabolism	Phosphoadenosine phosphosulfate reductase family	--	--	--	FAD synthase [Brachypodium distachyon]
AVESA.00001b.r1.3Ag0000983	[R]	General function prediction only	Molecular Function: FMN adenylyltransferase activity (GO:0003919);; Biological Process: FAD biosynthetic process (GO:0006747);;	K00953|1.4e-106|obr:102718041|K00953 FAD synthetase [EC:2.7.7.2] | (RefSeq) probable FAD synthase	Riboflavin metabolism (ko00740)	[EH]	Amino acid transport and metabolism;; Coenzyme transport and metabolism	Phosphoadenosine phosphosulfate reductase family	--	--	--	FAD synthase [Brachypodium distachyon]
xylan biosynthetic process
GeneID	COG_class	COG_class_annotation	GO_annotation	KEGG_annotation	KEGG_pathway_annotation	KOG_class	KOG_class_annotation	Pfam_annotation	Swiss-Prot_annotation	eggNOG_class	eggNOG_class_annotation	NR_annotation
AVESA.00001b.r1.1Dg0000799	--	--	Cellular Component: Golgi apparatus (GO:0005794);; Biological Process: carbohydrate metabolic process (GO:0005975);; Cellular Component: integral component of membrane (GO:0016021);; Molecular Function: acetyltransferase activity (GO:0016407);; Biological Process: xylan biosynthetic process (GO:0045492);;	--	--	--	--	--	--	--	--	hypothetical protein D1007_35454 [Hordeum vulgare]
AVESA.00001b.r1.1Dg0003112	[M]	Cell wall/membrane/envelope biogenesis	Cellular Component: Golgi apparatus (GO:0005794);; Biological Process: plant-type secondary cell wall biogenesis (GO:0009834);; Molecular Function: glucuronosyltransferase activity (GO:0015020);; Cellular Component: integral component of membrane (GO:0016021);; Biological Process: xylan biosynthetic process (GO:0045492);;	K20890|0.0e+00|ats:109735165|K20890 xylan alpha-glucuronosyltransferase [EC:2.4.1.-] | (RefSeq) LOC109735165; UDP-glucuronate:xylan alpha-glucuronosyltransferase 2 isoform X1	--	[G]	Carbohydrate transport and metabolism	Glycosyl transferase family 8	UDP-glucuronate:xylan alpha-glucuronosyltransferase 2 OS=Arabidopsis thaliana OX=3702 GN=GUX2 PE=2 SV=1	G	Carbohydrate transport and metabolism	UDP-glucuronate:xylan alpha-glucuronosyltransferase 2 isoform X1 [Aegilops tauschii subsp. tauschii]
AVESA.00001b.r1.2Ag0002694	[R]	General function prediction only	Cellular Component: integral component of membrane (GO:0016021);; Biological Process: xylan biosynthetic process (GO:0045492);;	K18801|3.8e-47|smo:SELMODRAFT_47473|K18801 glucuronoxylan 4-O-methyltransferase [EC:2.1.1.112] | (RefSeq) hypothetical protein	--	--	--	Polysaccharide biosynthesis	Protein IRX15-LIKE OS=Arabidopsis thaliana OX=3702 GN=IRX15-L PE=2 SV=1	S	Function unknown	protein IRX15-LIKE-like [Aegilops tauschii subsp. tauschii]
AVESA.00001b.r1.3Ag0000107	[R]	General function prediction only	Cellular Component: Golgi apparatus (GO:0005794);; Biological Process: plant-type secondary cell wall biogenesis (GO:0009834);; Biological Process: xylan metabolic process (GO:0045491);; Biological Process: xylan biosynthetic process (GO:0045492);;	K18801|2.7e-129|ats:109753690|K18801 glucuronoxylan 4-O-methyltransferase [EC:2.1.1.112] | (RefSeq) LOC109753690; glucuronoxylan 4-O-methyltransferase 1-like	--	--	--	Polysaccharide biosynthesis	Glucuronoxylan 4-O-methyltransferase 1 OS=Arabidopsis thaliana OX=3702 GN=GXM1 PE=1 SV=1	S	Function unknown	glucuronoxylan 4-O-methyltransferase 1-like [Aegilops tauschii subsp. tauschii]
AVESA.00001b.r1.3Cg0000157	[R]	General function prediction only	Cellular Component: integral component of membrane (GO:0016021);; Biological Process: xylan biosynthetic process (GO:0045492);;	K18801|7.4e-149|ats:109760043|K18801 glucuronoxylan 4-O-methyltransferase [EC:2.1.1.112] | (RefSeq) LOC109760043; glucuronoxylan 4-O-methyltransferase 1-like	--	--	--	Polysaccharide biosynthesis	Glucuronoxylan 4-O-methyltransferase 2 OS=Arabidopsis thaliana OX=3702 GN=GXM2 PE=1 SV=1	S	Function unknown	glucuronoxylan 4-O-methyltransferase 1-like [Aegilops tauschii subsp. tauschii]
AVESA.00001b.r1.3Cg0002957	[M]	Cell wall/membrane/envelope biogenesis	Cellular Component: integral component of membrane (GO:0016021);; Molecular Function: transferase activity, transferring glycosyl groups (GO:0016757);; Biological Process: xylan biosynthetic process (GO:0045492);;	K20890|0.0e+00|ats:109747364|K20890 xylan alpha-glucuronosyltransferase [EC:2.4.1.-] | (RefSeq) LOC109747364; UDP-glucuronate:xylan alpha-glucuronosyltransferase 1-like	--	[G]	Carbohydrate transport and metabolism	Glycosyl transferase family 8	UDP-glucuronate:xylan alpha-glucuronosyltransferase 1 OS=Arabidopsis thaliana OX=3702 GN=GUX1 PE=2 SV=1	G	Carbohydrate transport and metabolism	predicted protein [Hordeum vulgare subsp. vulgare]
AVESA.00001b.r1.4Ag0003058	[M]	Cell wall/membrane/envelope biogenesis	Cellular Component: integral component of membrane (GO:0016021);; Molecular Function: transferase activity, transferring glycosyl groups (GO:0016757);; Biological Process: xylan biosynthetic process (GO:0045492);;	K20890|0.0e+00|ats:109747364|K20890 xylan alpha-glucuronosyltransferase [EC:2.4.1.-] | (RefSeq) LOC109747364; UDP-glucuronate:xylan alpha-glucuronosyltransferase 1-like	--	[G]	Carbohydrate transport and metabolism	Glycosyl transferase family 8	UDP-glucuronate:xylan alpha-glucuronosyltransferase 1 OS=Arabidopsis thaliana OX=3702 GN=GUX1 PE=2 SV=1	G	Carbohydrate transport and metabolism	predicted protein [Hordeum vulgare subsp. vulgare]
AVESA.00001b.r1.4Cg0001278	[M]	Cell wall/membrane/envelope biogenesis	Cellular Component: Golgi apparatus (GO:0005794);; Biological Process: plant-type secondary cell wall biogenesis (GO:0009834);; Molecular Function: glucuronosyltransferase activity (GO:0015020);; Cellular Component: integral component of membrane (GO:0016021);; Biological Process: xylan biosynthetic process (GO:0045492);;	K20890|0.0e+00|ats:109735165|K20890 xylan alpha-glucuronosyltransferase [EC:2.4.1.-] | (RefSeq) LOC109735165; UDP-glucuronate:xylan alpha-glucuronosyltransferase 2 isoform X1	--	[G]	Carbohydrate transport and metabolism	Glycosyl transferase family 8	UDP-glucuronate:xylan alpha-glucuronosyltransferase 2 OS=Arabidopsis thaliana OX=3702 GN=GUX2 PE=2 SV=1	G	Carbohydrate transport and metabolism	UDP-glucuronate:xylan alpha-glucuronosyltransferase 2 isoform X1 [Aegilops tauschii subsp. tauschii]
AVESA.00001b.r1.4Dg0002636	[M]	Cell wall/membrane/envelope biogenesis	Cellular Component: integral component of membrane (GO:0016021);; Molecular Function: transferase activity, transferring glycosyl groups (GO:0016757);; Biological Process: xylan biosynthetic process (GO:0045492);;	K20890|0.0e+00|ats:109747364|K20890 xylan alpha-glucuronosyltransferase [EC:2.4.1.-] | (RefSeq) LOC109747364; UDP-glucuronate:xylan alpha-glucuronosyltransferase 1-like	--	[G]	Carbohydrate transport and metabolism	Glycosyl transferase family 8	UDP-glucuronate:xylan alpha-glucuronosyltransferase 1 OS=Arabidopsis thaliana OX=3702 GN=GUX1 PE=2 SV=1	G	Carbohydrate transport and metabolism	predicted protein [Hordeum vulgare subsp. vulgare]
AVESA.00001b.r1.5Ag0001588	--	--	Biological Process: xylan biosynthetic process (GO:0045492);;	K18801|2.1e-147|ats:109753690|K18801 glucuronoxylan 4-O-methyltransferase [EC:2.1.1.112] | (RefSeq) LOC109753690; glucuronoxylan 4-O-methyltransferase 1-like	--	--	--	Polysaccharide biosynthesis	Glucuronoxylan 4-O-methyltransferase 2 OS=Arabidopsis thaliana OX=3702 GN=GXM2 PE=1 SV=1	S	Function unknown	glucuronoxylan 4-O-methyltransferase 1-like [Aegilops tauschii subsp. tauschii]
AVESA.00001b.r1.5Dg0001170	--	--	Biological Process: xylan biosynthetic process (GO:0045492);;	K18801|1.1e-146|ats:109753690|K18801 glucuronoxylan 4-O-methyltransferase [EC:2.1.1.112] | (RefSeq) LOC109753690; glucuronoxylan 4-O-methyltransferase 1-like	--	--	--	Polysaccharide biosynthesis	Glucuronoxylan 4-O-methyltransferase 2 OS=Arabidopsis thaliana OX=3702 GN=GXM2 PE=1 SV=1	S	Function unknown	glucuronoxylan 4-O-methyltransferase 1-like [Aegilops tauschii subsp. tauschii]
AVESA.00001b.r1.6Ag0002708	--	--	Biological Process: polysaccharide biosynthetic process (GO:0000271);; Molecular Function: molecular_function (GO:0003674);; Molecular Function: catalytic activity (GO:0003824);; Cellular Component: cellular_component (GO:0005575);; Cellular Component: intracellular (GO:0005622);; Cellular Component: obsolete cell (GO:0005623);; Cellular Component: cytoplasm (GO:0005737);; Cellular Component: Gol…	K23877|2.6e-34|boe:106296478|K23877 xyloglucan O-acetyltransferase | (RefSeq) protein ALTERED XYLOGLUCAN 4-like	--	--	--	GDSL/SGNH-like Acyl-Esterase family found in Pmr5 and Cas1p	Protein ESKIMO 1 OS=Arabidopsis thaliana OX=3702 GN=ESK1 PE=1 SV=1	S	Function unknown	protein trichome birefringence-like 28 [Aegilops tauschii subsp. tauschii]
NewGene_44572	--	--	Cellular Component: Golgi apparatus (GO:0005794);; Biological Process: plant-type secondary cell wall biogenesis (GO:0009834);; Biological Process: xylan metabolic process (GO:0045491);; Biological Process: xylan biosynthetic process (GO:0045492);;	K18801|2.80e-64|peq:110021579|K18801 glucuronoxylan 4-O-methyltransferase [EC:2.1.1.112] | (RefSeq) glucuronoxylan 4-O-methyltransferase 1-like	--	--	--	Polysaccharide biosynthesis	Probable methyltransferase At1g27930 OS=Arabidopsis thaliana OX=3702 GN=At1g27930 PE=1 SV=1	S	Function unknown	putative plant-specific domain TIGR01627 family protein [Hordeum vulgare]
NewGene_4680	[R]	General function prediction only	Cellular Component: integral component of membrane (GO:0016021);; Biological Process: xylan biosynthetic process (GO:0045492);;	K18801|1.04e-56|smo:SELMODRAFT_47472|K18801 glucuronoxylan 4-O-methyltransferase [EC:2.1.1.112] | (RefSeq) hypothetical protein	--	--	--	Polysaccharide biosynthesis	Protein IRX15-LIKE OS=Arabidopsis thaliana OX=3702 GN=IRX15-L PE=2 SV=1	S	Function unknown	protein IRX15-LIKE-like [Aegilops tauschii subsp. tauschii]
abscisic acid biosynthetic process
GeneID	COG_class	COG_class_annotation	GO_annotation	KEGG_annotation	KEGG_pathway_annotation	KOG_class	KOG_class_annotation	Pfam_annotation	Swiss-Prot_annotation	eggNOG_class	eggNOG_class_annotation	NR_annotation
AVESA.00001b.r1.2Ag0001213	[HC]	Coenzyme transport and metabolism;; Energy production and conversion	Cellular Component: chloroplast (GO:0009507);; Molecular Function: zeaxanthin epoxidase [overall] activity (GO:0009540);; Biological Process: abscisic acid biosynthetic process (GO:0009688);; Cellular Component: membrane (GO:0016020);; Molecular Function: FAD binding (GO:0071949);;	K09838|0.0e+00|bdi:100835175|K09838 zeaxanthin epoxidase [EC:1.14.15.21] | (RefSeq) zeaxanthin epoxidase, chloroplastic	Carotenoid biosynthesis (ko00906)	[CR]	Energy production and conversion;; General function prediction only	FAD binding domain	Zeaxanthin epoxidase, chloroplastic OS=Oryza sativa subsp. japonica OX=39947 GN=ZEP PE=2 SV=1	C	Energy production and conversion	Zeaxanthin epoxidase, chloroplastic [Hordeum vulgare]
AVESA.00001b.r1.2Cg0001946	[HC]	Coenzyme transport and metabolism;; Energy production and conversion	Biological Process: response to water deprivation (GO:0009414);; Cellular Component: chloroplast (GO:0009507);; Molecular Function: zeaxanthin epoxidase [overall] activity (GO:0009540);; Biological Process: abscisic acid biosynthetic process (GO:0009688);; Cellular Component: membrane (GO:0016020);; Biological Process: xanthophyll biosynthetic process (GO:0016123);; Biological Process: multicellu…	K09838|0.0e+00|obr:102712906|K09838 zeaxanthin epoxidase [EC:1.14.15.21] | (RefSeq) zeaxanthin epoxidase, chloroplastic	Carotenoid biosynthesis (ko00906)	[CR]	Energy production and conversion;; General function prediction only	FAD binding domain	Zeaxanthin epoxidase, chloroplastic OS=Oryza sativa subsp. japonica OX=39947 GN=ZEP PE=2 SV=1	C	Energy production and conversion	Zeaxanthin epoxidase, chloroplastic [Triticum urartu]
AVESA.00001b.r1.2Dg0003681	[HC]	Coenzyme transport and metabolism;; Energy production and conversion	Cellular Component: chloroplast (GO:0009507);; Molecular Function: zeaxanthin epoxidase [overall] activity (GO:0009540);; Biological Process: abscisic acid biosynthetic process (GO:0009688);; Cellular Component: membrane (GO:0016020);; Molecular Function: FAD binding (GO:0071949);;	K09838|0.0e+00|ats:109743907|K09838 zeaxanthin epoxidase [EC:1.14.15.21] | (RefSeq) LOC109743907; zeaxanthin epoxidase, chloroplastic	Carotenoid biosynthesis (ko00906)	[CR]	Energy production and conversion;; General function prediction only	FAD binding domain	Zeaxanthin epoxidase, chloroplastic OS=Oryza sativa subsp. japonica OX=39947 GN=ZEP PE=2 SV=1	C	Energy production and conversion	Zeaxanthin epoxidase, chloroplastic [Hordeum vulgare]
photosynthesis, light harvesting in photosystem I
GeneID	COG_class	COG_class_annotation	GO_annotation	KEGG_annotation	KEGG_pathway_annotation	KOG_class	KOG_class_annotation	Pfam_annotation	Swiss-Prot_annotation	eggNOG_class	eggNOG_class_annotation	NR_annotation
AVESA.00001b.r1.1Ag0002002	--	--	Biological Process: response to light stimulus (GO:0009416);; Cellular Component: photosystem I (GO:0009522);; Cellular Component: photosystem II (GO:0009523);; Cellular Component: chloroplast thylakoid membrane (GO:0009535);; Biological Process: photosynthesis, light harvesting in photosystem I (GO:0009768);; Cellular Component: chloroplast envelope (GO:0009941);; Cellular Component: plastoglobu…	K08912|8.3e-151|bdi:100822184|K08912 light-harvesting complex II chlorophyll a/b binding protein 1 | (RefSeq) chlorophyll a-b binding protein of LHCII type 1	Photosynthesis - antenna proteins (ko00196)	--	--	Chlorophyll A-B binding protein	Chlorophyll a-b binding protein M9, chloroplastic OS=Zea mays OX=4577 GN=CAB-M9 PE=2 SV=1	C	Energy production and conversion	chlorophyll a-b binding protein of LHCII type 1 [Brachypodium distachyon]
AVESA.00001b.r1.1Ag0002003	--	--	Biological Process: response to light stimulus (GO:0009416);; Cellular Component: photosystem I (GO:0009522);; Cellular Component: photosystem II (GO:0009523);; Cellular Component: chloroplast thylakoid membrane (GO:0009535);; Biological Process: photosynthesis, light harvesting in photosystem I (GO:0009768);; Cellular Component: chloroplast envelope (GO:0009941);; Cellular Component: plastoglobu…	K08912|3.2e-150|bdi:100822184|K08912 light-harvesting complex II chlorophyll a/b binding protein 1 | (RefSeq) chlorophyll a-b binding protein of LHCII type 1	Photosynthesis - antenna proteins (ko00196)	--	--	Chlorophyll A-B binding protein	Chlorophyll a-b binding protein M9, chloroplastic OS=Zea mays OX=4577 GN=CAB-M9 PE=2 SV=1	C	Energy production and conversion	chlorophyll a-b binding protein of LHCII type 1 [Brachypodium distachyon]
AVESA.00001b.r1.1Ag0002004	--	--	Biological Process: response to light stimulus (GO:0009416);; Cellular Component: photosystem I (GO:0009522);; Cellular Component: photosystem II (GO:0009523);; Cellular Component: chloroplast thylakoid membrane (GO:0009535);; Biological Process: photosynthesis, light harvesting in photosystem I (GO:0009768);; Cellular Component: chloroplast envelope (GO:0009941);; Cellular Component: plastoglobu…	K08912|3.7e-151|bdi:100822184|K08912 light-harvesting complex II chlorophyll a/b binding protein 1 | (RefSeq) chlorophyll a-b binding protein of LHCII type 1	Photosynthesis - antenna proteins (ko00196)	--	--	Chlorophyll A-B binding protein	Chlorophyll a-b binding protein M9, chloroplastic OS=Zea mays OX=4577 GN=CAB-M9 PE=2 SV=1	C	Energy production and conversion	chlorophyll a-b binding protein of LHCII type 1 [Brachypodium distachyon]
AVESA.00001b.r1.1Ag0003476	--	--	Biological Process: response to light stimulus (GO:0009416);; Cellular Component: photosystem I (GO:0009522);; Cellular Component: photosystem II (GO:0009523);; Cellular Component: chloroplast thylakoid membrane (GO:0009535);; Biological Process: photosynthesis, light harvesting in photosystem I (GO:0009768);; Cellular Component: chloroplast envelope (GO:0009941);; Cellular Component: plastoglobu…	K08912|3.2e-150|bdi:100822184|K08912 light-harvesting complex II chlorophyll a/b binding protein 1 | (RefSeq) chlorophyll a-b binding protein of LHCII type 1	Photosynthesis - antenna proteins (ko00196)	--	--	Chlorophyll A-B binding protein	Chlorophyll a-b binding protein M9, chloroplastic OS=Zea mays OX=4577 GN=CAB-M9 PE=2 SV=1	C	Energy production and conversion	chlorophyll a-b binding protein of LHCII type 1 [Brachypodium distachyon]
AVESA.00001b.r1.1Ag0003477	--	--	Biological Process: response to light stimulus (GO:0009416);; Cellular Component: photosystem I (GO:0009522);; Cellular Component: photosystem II (GO:0009523);; Cellular Component: chloroplast thylakoid membrane (GO:0009535);; Biological Process: photosynthesis, light harvesting in photosystem I (GO:0009768);; Cellular Component: chloroplast envelope (GO:0009941);; Cellular Component: plastoglobu…	K08912|1.2e-149|bdi:100822184|K08912 light-harvesting complex II chlorophyll a/b binding protein 1 | (RefSeq) chlorophyll a-b binding protein of LHCII type 1	Photosynthesis - antenna proteins (ko00196)	--	--	Chlorophyll A-B binding protein	Chlorophyll a-b binding protein M9, chloroplastic OS=Zea mays OX=4577 GN=CAB-M9 PE=2 SV=1	C	Energy production and conversion	chlorophyll a-b binding protein of LHCII type 1 [Brachypodium distachyon]
AVESA.00001b.r1.1Ag0003480	--	--	Biological Process: response to light stimulus (GO:0009416);; Cellular Component: photosystem I (GO:0009522);; Cellular Component: photosystem II (GO:0009523);; Cellular Component: chloroplast thylakoid membrane (GO:0009535);; Biological Process: photosynthesis, light harvesting in photosystem I (GO:0009768);; Cellular Component: chloroplast envelope (GO:0009941);; Cellular Component: plastoglobu…	K08912|1.7e-148|bdi:100822184|K08912 light-harvesting complex II chlorophyll a/b binding protein 1 | (RefSeq) chlorophyll a-b binding protein of LHCII type 1	Photosynthesis - antenna proteins (ko00196)	--	--	Chlorophyll A-B binding protein	Chlorophyll a-b binding protein, chloroplastic OS=Triticum aestivum OX=4565 GN=WHAB1.6 PE=3 SV=1	C	Energy production and conversion	chlorophyll a-b binding protein of LHCII type 1 [Brachypodium distachyon]
AVESA.00001b.r1.1Dg0002034	--	--	Biological Process: response to light stimulus (GO:0009416);; Cellular Component: photosystem I (GO:0009522);; Cellular Component: photosystem II (GO:0009523);; Cellular Component: chloroplast thylakoid membrane (GO:0009535);; Biological Process: photosynthesis, light harvesting in photosystem I (GO:0009768);; Cellular Component: chloroplast envelope (GO:0009941);; Cellular Component: plastoglobu…	K08912|4.9e-151|bdi:100822184|K08912 light-harvesting complex II chlorophyll a/b binding protein 1 | (RefSeq) chlorophyll a-b binding protein of LHCII type 1	Photosynthesis - antenna proteins (ko00196)	--	--	Chlorophyll A-B binding protein	Chlorophyll a-b binding protein M9, chloroplastic OS=Zea mays OX=4577 GN=CAB-M9 PE=2 SV=1	C	Energy production and conversion	chlorophyll a-b binding protein of LHCII type 1 [Brachypodium distachyon]
AVESA.00001b.r1.1Dg0002035	--	--	Biological Process: response to light stimulus (GO:0009416);; Cellular Component: photosystem I (GO:0009522);; Cellular Component: photosystem II (GO:0009523);; Cellular Component: chloroplast thylakoid membrane (GO:0009535);; Biological Process: photosynthesis, light harvesting in photosystem I (GO:0009768);; Cellular Component: chloroplast envelope (GO:0009941);; Cellular Component: plastoglobu…	K08912|7.0e-150|bdi:100822184|K08912 light-harvesting complex II chlorophyll a/b binding protein 1 | (RefSeq) chlorophyll a-b binding protein of LHCII type 1	Photosynthesis - antenna proteins (ko00196)	--	--	Chlorophyll A-B binding protein	Chlorophyll a-b binding protein M9, chloroplastic OS=Zea mays OX=4577 GN=CAB-M9 PE=2 SV=1	C	Energy production and conversion	chlorophyll a-b binding protein of LHCII type 1 [Brachypodium distachyon]
AVESA.00001b.r1.1Dg0002036	--	--	Biological Process: response to light stimulus (GO:0009416);; Cellular Component: photosystem I (GO:0009522);; Cellular Component: photosystem II (GO:0009523);; Cellular Component: chloroplast thylakoid membrane (GO:0009535);; Biological Process: photosynthesis, light harvesting in photosystem I (GO:0009768);; Cellular Component: chloroplast envelope (GO:0009941);; Cellular Component: plastoglobu…	K08912|1.4e-150|bdi:100822184|K08912 light-harvesting complex II chlorophyll a/b binding protein 1 | (RefSeq) chlorophyll a-b binding protein of LHCII type 1	Photosynthesis - antenna proteins (ko00196)	--	--	Chlorophyll A-B binding protein	Chlorophyll a-b binding protein M9, chloroplastic OS=Zea mays OX=4577 GN=CAB-M9 PE=2 SV=1	C	Energy production and conversion	chlorophyll a-b binding protein of LHCII type 1 [Brachypodium distachyon]
AVESA.00001b.r1.2Ag0001249	--	--	Biological Process: response to light stimulus (GO:0009416);; Cellular Component: photosystem I (GO:0009522);; Cellular Component: photosystem II (GO:0009523);; Cellular Component: chloroplast thylakoid membrane (GO:0009535);; Biological Process: photosynthesis, light harvesting in photosystem I (GO:0009768);; Cellular Component: chloroplast envelope (GO:0009941);; Cellular Component: plastoglobu…	K08917|6.5e-137|ats:109786531|K08917 light-harvesting complex II chlorophyll a/b binding protein 6 | (RefSeq) LOC109786531; chlorophyll a-b binding protein CP24 10B, chloroplastic	Photosynthesis - antenna proteins (ko00196)	--	--	Chlorophyll A-B binding protein	Chlorophyll a-b binding protein CP24 10B, chloroplastic OS=Solanum lycopersicum OX=4081 GN=CAP10B PE=3 SV=1	C	Energy production and conversion	chlorophyll a-b binding protein CP24 10B, chloroplastic [Aegilops tauschii subsp. tauschii]
AVESA.00001b.r1.2Cg0000542	--	--	Biological Process: response to light stimulus (GO:0009416);; Cellular Component: photosystem I (GO:0009522);; Cellular Component: photosystem II (GO:0009523);; Cellular Component: chloroplast thylakoid membrane (GO:0009535);; Biological Process: photosynthesis, light harvesting in photosystem I (GO:0009768);; Cellular Component: chloroplast envelope (GO:0009941);; Cellular Component: plastoglobu…	K08914|1.9e-149|ats:109764234|K08914 light-harvesting complex II chlorophyll a/b binding protein 3 | (RefSeq) LOC109764234; chlorophyll a-b binding protein of LHCII type III, chloroplastic	Photosynthesis - antenna proteins (ko00196)	--	--	Chlorophyll A-B binding protein	Chlorophyll a-b binding protein of LHCII type III, chloroplastic OS=Hordeum vulgare OX=4513 GN=LHBC PE=2 SV=1	C	Energy production and conversion	chlorophyll a-b binding protein of LHCII type III, chloroplastic [Aegilops tauschii subsp. tauschii]
AVESA.00001b.r1.2Cg0000560	--	--	Biological Process: response to light stimulus (GO:0009416);; Cellular Component: photosystem I (GO:0009522);; Cellular Component: photosystem II (GO:0009523);; Cellular Component: chloroplast thylakoid membrane (GO:0009535);; Biological Process: photosynthesis, light harvesting in photosystem I (GO:0009768);; Cellular Component: chloroplast envelope (GO:0009941);; Cellular Component: plastoglobu…	K08915|1.1e-161|ats:109764224|K08915 light-harvesting complex II chlorophyll a/b binding protein 4 | (RefSeq) LOC109764224; chlorophyll a-b binding protein CP29.2, chloroplastic-like	Photosynthesis - antenna proteins (ko00196)	--	--	Chlorophyll A-B binding protein	Chlorophyll a-b binding protein CP29.1, chloroplastic OS=Arabidopsis thaliana OX=3702 GN=LHCB4.1 PE=1 SV=1	C	Energy production and conversion	chlorophyll a-b binding protein CP29.2, chloroplastic-like [Aegilops tauschii subsp. tauschii]
AVESA.00001b.r1.2Cg0001977	--	--	Biological Process: response to light stimulus (GO:0009416);; Cellular Component: photosystem I (GO:0009522);; Cellular Component: photosystem II (GO:0009523);; Cellular Component: chloroplast thylakoid membrane (GO:0009535);; Biological Process: photosynthesis, light harvesting in photosystem I (GO:0009768);; Cellular Component: chloroplast envelope (GO:0009941);; Cellular Component: plastoglobu…	K08917|6.5e-137|ats:109786531|K08917 light-harvesting complex II chlorophyll a/b binding protein 6 | (RefSeq) LOC109786531; chlorophyll a-b binding protein CP24 10B, chloroplastic	Photosynthesis - antenna proteins (ko00196)	--	--	Chlorophyll A-B binding protein	Chlorophyll a-b binding protein CP24 10B, chloroplastic OS=Solanum lycopersicum OX=4081 GN=CAP10B PE=3 SV=1	C	Energy production and conversion	chlorophyll a-b binding protein CP24 10B, chloroplastic [Aegilops tauschii subsp. tauschii]
AVESA.00001b.r1.2Dg0001093	--	--	Biological Process: response to light stimulus (GO:0009416);; Cellular Component: photosystem I (GO:0009522);; Cellular Component: photosystem II (GO:0009523);; Cellular Component: chloroplast thylakoid membrane (GO:0009535);; Biological Process: photosynthesis, light harvesting in photosystem I (GO:0009768);; Cellular Component: chloroplast envelope (GO:0009941);; Cellular Component: plastoglobu…	K08912|3.0e-145|ats:109744137|K08912 light-harvesting complex II chlorophyll a/b binding protein 1 | (RefSeq) LOC109744137; chlorophyll a-b binding protein of LHCII type 1-like	Photosynthesis - antenna proteins (ko00196)	--	--	Chlorophyll A-B binding protein	Chlorophyll a-b binding protein, chloroplastic OS=Triticum aestivum OX=4565 GN=WHAB1.6 PE=3 SV=1	C	Energy production and conversion	Chlorophyll a-b binding protein, chloroplastic [Hordeum vulgare]
AVESA.00001b.r1.2Dg0001183	--	--	Biological Process: response to light stimulus (GO:0009416);; Cellular Component: photosystem I (GO:0009522);; Cellular Component: photosystem II (GO:0009523);; Cellular Component: chloroplast thylakoid membrane (GO:0009535);; Biological Process: photosynthesis, light harvesting in photosystem I (GO:0009768);; Cellular Component: chloroplast envelope (GO:0009941);; Cellular Component: plastoglobu…	K08917|6.5e-137|ats:109786531|K08917 light-harvesting complex II chlorophyll a/b binding protein 6 | (RefSeq) LOC109786531; chlorophyll a-b binding protein CP24 10B, chloroplastic	Photosynthesis - antenna proteins (ko00196)	--	--	Chlorophyll A-B binding protein	Chlorophyll a-b binding protein CP24 10B, chloroplastic OS=Solanum lycopersicum OX=4081 GN=CAP10B PE=3 SV=1	C	Energy production and conversion	chlorophyll a-b binding protein CP24 10B, chloroplastic [Aegilops tauschii subsp. tauschii]
AVESA.00001b.r1.2Dg0002437	--	--	Biological Process: response to light stimulus (GO:0009416);; Cellular Component: photosystem I (GO:0009522);; Cellular Component: photosystem II (GO:0009523);; Cellular Component: chloroplast thylakoid membrane (GO:0009535);; Biological Process: photosynthesis, light harvesting in photosystem I (GO:0009768);; Cellular Component: chloroplast envelope (GO:0009941);; Cellular Component: plastoglobu…	K08914|1.2e-152|ats:109764234|K08914 light-harvesting complex II chlorophyll a/b binding protein 3 | (RefSeq) LOC109764234; chlorophyll a-b binding protein of LHCII type III, chloroplastic	Photosynthesis - antenna proteins (ko00196)	--	--	Chlorophyll A-B binding protein	Chlorophyll a-b binding protein of LHCII type III, chloroplastic OS=Hordeum vulgare OX=4513 GN=LHBC PE=2 SV=1	C	Energy production and conversion	chlorophyll a-b binding protein of LHCII type III, chloroplastic [Aegilops tauschii subsp. tauschii]
AVESA.00001b.r1.2Dg0002448	--	--	Biological Process: response to light stimulus (GO:0009416);; Cellular Component: photosystem I (GO:0009522);; Cellular Component: photosystem II (GO:0009523);; Cellular Component: chloroplast thylakoid membrane (GO:0009535);; Biological Process: photosynthesis, light harvesting in photosystem I (GO:0009768);; Cellular Component: chloroplast envelope (GO:0009941);; Cellular Component: plastoglobu…	K08915|1.7e-162|ats:109764224|K08915 light-harvesting complex II chlorophyll a/b binding protein 4 | (RefSeq) LOC109764224; chlorophyll a-b binding protein CP29.2, chloroplastic-like	Photosynthesis - antenna proteins (ko00196)	--	--	Chlorophyll A-B binding protein	Chlorophyll a-b binding protein CP29.1, chloroplastic OS=Arabidopsis thaliana OX=3702 GN=LHCB4.1 PE=1 SV=1	C	Energy production and conversion	chlorophyll a-b binding protein CP29.2, chloroplastic-like [Aegilops tauschii subsp. tauschii]
AVESA.00001b.r1.3Cg0001759	--	--	Biological Process: response to light stimulus (GO:0009416);; Cellular Component: photosystem I (GO:0009522);; Cellular Component: photosystem II (GO:0009523);; Cellular Component: chloroplast thylakoid membrane (GO:0009535);; Biological Process: photosynthesis, light harvesting in photosystem I (GO:0009768);; Cellular Component: chloroplast envelope (GO:0009941);; Cellular Component: plastoglobu…	K08913|3.3e-152|ats:109749131|K08913 light-harvesting complex II chlorophyll a/b binding protein 2 | (RefSeq) LOC109749131; chlorophyll a-b binding protein, chloroplastic	Photosynthesis - antenna proteins (ko00196)	--	--	Chlorophyll A-B binding protein	Chlorophyll a-b binding protein, chloroplastic OS=Oryza sativa subsp. indica OX=39946 GN=OsI_012078 PE=2 SV=1	C	Energy production and conversion	chlorophyll a-b binding protein, chloroplastic [Aegilops tauschii subsp. tauschii]
AVESA.00001b.r1.5Ag0003044	--	--	Biological Process: response to light stimulus (GO:0009416);; Cellular Component: photosystem I (GO:0009522);; Cellular Component: photosystem II (GO:0009523);; Cellular Component: chloroplast thylakoid membrane (GO:0009535);; Biological Process: photosynthesis, light harvesting in photosystem I (GO:0009768);; Cellular Component: chloroplast envelope (GO:0009941);; Cellular Component: plastoglobu…	K08912|3.1e-150|bdi:100828241|K08912 light-harvesting complex II chlorophyll a/b binding protein 1 | (RefSeq) chlorophyll a-b binding protein of LHCII type 1	Photosynthesis - antenna proteins (ko00196)	--	--	Chlorophyll A-B binding protein	Chlorophyll a-b binding protein 1, chloroplastic OS=Zea mays OX=4577 GN=CAB1 PE=1 SV=1	P	Inorganic ion transport and metabolism	chlorophyll a-b binding protein of LHCII type 1 [Brachypodium distachyon]
AVESA.00001b.r1.5Cg0000274	--	--	Biological Process: response to light stimulus (GO:0009416);; Cellular Component: photosystem I (GO:0009522);; Cellular Component: photosystem II (GO:0009523);; Cellular Component: chloroplast thylakoid membrane (GO:0009535);; Biological Process: photosynthesis, light harvesting in photosystem I (GO:0009768);; Cellular Component: chloroplast envelope (GO:0009941);; Cellular Component: plastoglobu…	K08912|4.5e-139|ats:109768785|K08912 light-harvesting complex II chlorophyll a/b binding protein 1 | (RefSeq) LOC109768785; chlorophyll a-b binding protein of LHCII type 1-like	Photosynthesis - antenna proteins (ko00196)	--	--	Chlorophyll A-B binding protein	Chlorophyll a-b binding protein 1B, chloroplastic OS=Solanum lycopersicum OX=4081 GN=CAB1B PE=3 SV=1	P	Inorganic ion transport and metabolism	unnamed protein product [Triticum turgidum subsp. durum]
AVESA.00001b.r1.5Dg0002616	--	--	Biological Process: response to light stimulus (GO:0009416);; Cellular Component: photosystem I (GO:0009522);; Cellular Component: photosystem II (GO:0009523);; Cellular Component: chloroplast thylakoid membrane (GO:0009535);; Biological Process: photosynthesis, light harvesting in photosystem I (GO:0009768);; Cellular Component: chloroplast envelope (GO:0009941);; Cellular Component: plastoglobu…	K08912|3.1e-150|bdi:100828241|K08912 light-harvesting complex II chlorophyll a/b binding protein 1 | (RefSeq) chlorophyll a-b binding protein of LHCII type 1	Photosynthesis - antenna proteins (ko00196)	--	--	Chlorophyll A-B binding protein	Chlorophyll a-b binding protein 1, chloroplastic OS=Zea mays OX=4577 GN=CAB1 PE=1 SV=1	P	Inorganic ion transport and metabolism	chlorophyll a-b binding protein of LHCII type 1 [Brachypodium distachyon]
AVESA.00001b.r1.6Ag0000205	--	--	Biological Process: response to light stimulus (GO:0009416);; Cellular Component: photosystem I (GO:0009522);; Cellular Component: photosystem II (GO:0009523);; Cellular Component: chloroplast thylakoid membrane (GO:0009535);; Biological Process: photosynthesis, light harvesting in photosystem I (GO:0009768);; Cellular Component: chloroplast envelope (GO:0009941);; Cellular Component: plastoglobu…	K08912|5.0e-148|bdi:100822184|K08912 light-harvesting complex II chlorophyll a/b binding protein 1 | (RefSeq) chlorophyll a-b binding protein of LHCII type 1	Photosynthesis - antenna proteins (ko00196)	--	--	Chlorophyll A-B binding protein	Chlorophyll a-b binding protein, chloroplastic OS=Triticum aestivum OX=4565 GN=WHAB1.6 PE=3 SV=1	C	Energy production and conversion	Chlorophyll a-b binding protein, chloroplastic [Hordeum vulgare]
AVESA.00001b.r1.6Ag0002122	--	--	Biological Process: response to light stimulus (GO:0009416);; Cellular Component: photosystem I (GO:0009522);; Cellular Component: photosystem II (GO:0009523);; Cellular Component: chloroplast thylakoid membrane (GO:0009535);; Biological Process: photosynthesis, light harvesting in photosystem I (GO:0009768);; Cellular Component: chloroplast envelope (GO:0009941);; Cellular Component: plastoglobu…	K08915|1.7e-162|ats:109764224|K08915 light-harvesting complex II chlorophyll a/b binding protein 4 | (RefSeq) LOC109764224; chlorophyll a-b binding protein CP29.2, chloroplastic-like	Photosynthesis - antenna proteins (ko00196)	--	--	Chlorophyll A-B binding protein	Chlorophyll a-b binding protein CP29.1, chloroplastic OS=Arabidopsis thaliana OX=3702 GN=LHCB4.1 PE=1 SV=1	C	Energy production and conversion	chlorophyll a-b binding protein CP29.2, chloroplastic-like [Aegilops tauschii subsp. tauschii]
AVESA.00001b.r1.6Ag0002134	--	--	Biological Process: response to light stimulus (GO:0009416);; Cellular Component: photosystem I (GO:0009522);; Cellular Component: photosystem II (GO:0009523);; Cellular Component: chloroplast thylakoid membrane (GO:0009535);; Biological Process: photosynthesis, light harvesting in photosystem I (GO:0009768);; Cellular Component: chloroplast envelope (GO:0009941);; Cellular Component: plastoglobu…	K08914|8.9e-153|ats:109764234|K08914 light-harvesting complex II chlorophyll a/b binding protein 3 | (RefSeq) LOC109764234; chlorophyll a-b binding protein of LHCII type III, chloroplastic	Photosynthesis - antenna proteins (ko00196)	--	--	Chlorophyll A-B binding protein	Chlorophyll a-b binding protein of LHCII type III, chloroplastic OS=Hordeum vulgare OX=4513 GN=LHBC PE=2 SV=1	C	Energy production and conversion	chlorophyll a-b binding protein of LHCII type III, chloroplastic [Aegilops tauschii subsp. tauschii]
AVESA.00001b.r1.7Ag0001936	--	--	Biological Process: response to light stimulus (GO:0009416);; Cellular Component: photosystem I (GO:0009522);; Cellular Component: photosystem II (GO:0009523);; Cellular Component: chloroplast thylakoid membrane (GO:0009535);; Biological Process: photosynthesis, light harvesting in photosystem I (GO:0009768);; Cellular Component: integral component of membrane (GO:0016021);; Molecular Function: c…	K08910|8.4e-129|bdi:100830344|K08910 light-harvesting complex I chlorophyll a/b binding protein 4 | (RefSeq) chlorophyll a-b binding protein 4, chloroplastic	Photosynthesis - antenna proteins (ko00196)	--	--	Chlorophyll A-B binding protein	Chlorophyll a-b binding protein 4, chloroplastic OS=Arabidopsis thaliana OX=3702 GN=LHCA4 PE=1 SV=1	P	Inorganic ion transport and metabolism	chlorophyll a-b binding protein 4, chloroplastic [Brachypodium distachyon]
AVESA.00001b.r1.7Cg0002675	--	--	Biological Process: response to light stimulus (GO:0009416);; Cellular Component: photosystem I (GO:0009522);; Cellular Component: photosystem II (GO:0009523);; Cellular Component: chloroplast thylakoid membrane (GO:0009535);; Biological Process: photosynthesis, light harvesting in photosystem I (GO:0009768);; Cellular Component: integral component of membrane (GO:0016021);; Molecular Function: c…	K08910|2.2e-129|bdi:100830344|K08910 light-harvesting complex I chlorophyll a/b binding protein 4 | (RefSeq) chlorophyll a-b binding protein 4, chloroplastic	Photosynthesis - antenna proteins (ko00196)	--	--	Chlorophyll A-B binding protein	Chlorophyll a-b binding protein 4, chloroplastic OS=Arabidopsis thaliana OX=3702 GN=LHCA4 PE=1 SV=1	P	Inorganic ion transport and metabolism	chlorophyll a-b binding protein 4, chloroplastic [Brachypodium distachyon]
NewGene_13909	--	--	Biological Process: response to light stimulus (GO:0009416);; Cellular Component: photosystem I (GO:0009522);; Cellular Component: photosystem II (GO:0009523);; Cellular Component: chloroplast thylakoid membrane (GO:0009535);; Biological Process: photosynthesis, light harvesting in photosystem I (GO:0009768);; Cellular Component: chloroplast envelope (GO:0009941);; Cellular Component: plastoglobu…	K08912|3.39e-188|bdi:100822184|K08912 light-harvesting complex II chlorophyll a/b binding protein 1 | (RefSeq) chlorophyll a-b binding protein of LHCII type 1	Photosynthesis - antenna proteins (ko00196)	--	--	Chlorophyll A-B binding protein	Chlorophyll a-b binding protein, chloroplastic OS=Triticum aestivum OX=4565 GN=WHAB1.6 PE=3 SV=1	C	Energy production and conversion	chlorophyll a-b binding protein of LHCII type 1 [Brachypodium distachyon]
NewGene_22716	--	--	Biological Process: response to light stimulus (GO:0009416);; Cellular Component: photosystem I (GO:0009522);; Cellular Component: photosystem II (GO:0009523);; Cellular Component: chloroplast thylakoid membrane (GO:0009535);; Biological Process: photosynthesis, light harvesting in photosystem I (GO:0009768);; Cellular Component: chloroplast envelope (GO:0009941);; Cellular Component: plastoglobu…	K08912|6.57e-186|bdi:100822184|K08912 light-harvesting complex II chlorophyll a/b binding protein 1 | (RefSeq) chlorophyll a-b binding protein of LHCII type 1	Photosynthesis - antenna proteins (ko00196)	--	--	Chlorophyll A-B binding protein	Chlorophyll a-b binding protein, chloroplastic OS=Triticum aestivum OX=4565 GN=WHAB1.6 PE=3 SV=1	C	Energy production and conversion	Chlorophyll a-b binding protein, chloroplastic [Hordeum vulgare]
NewGene_22717	--	--	Biological Process: response to light stimulus (GO:0009416);; Cellular Component: photosystem I (GO:0009522);; Cellular Component: photosystem II (GO:0009523);; Cellular Component: chloroplast thylakoid membrane (GO:0009535);; Biological Process: photosynthesis, light harvesting in photosystem I (GO:0009768);; Cellular Component: chloroplast envelope (GO:0009941);; Cellular Component: plastoglobu…	K08912|2.57e-183|ats:109781488|K08912 light-harvesting complex II chlorophyll a/b binding protein 1 | (RefSeq) LOC109781488; chlorophyll a-b binding protein of LHCII type 1-like	Photosynthesis - antenna proteins (ko00196)	--	--	Chlorophyll A-B binding protein	Chlorophyll a-b binding protein 3C, chloroplastic OS=Solanum lycopersicum OX=4081 GN=CAB3C PE=3 SV=1	C	Energy production and conversion	Chlorophyll a-b binding protein, chloroplastic [Hordeum vulgare]
NewGene_34732	--	--	Biological Process: response to light stimulus (GO:0009416);; Cellular Component: photosystem I (GO:0009522);; Cellular Component: photosystem II (GO:0009523);; Cellular Component: chloroplast thylakoid membrane (GO:0009535);; Biological Process: photosynthesis, light harvesting in photosystem I (GO:0009768);; Cellular Component: chloroplast envelope (GO:0009941);; Cellular Component: plastoglobu…	K08912|3.03e-191|bdi:100822184|K08912 light-harvesting complex II chlorophyll a/b binding protein 1 | (RefSeq) chlorophyll a-b binding protein of LHCII type 1	Photosynthesis - antenna proteins (ko00196)	--	--	Chlorophyll A-B binding protein	Chlorophyll a-b binding protein M9, chloroplastic OS=Zea mays OX=4577 GN=CAB-M9 PE=2 SV=1	C	Energy production and conversion	chlorophyll a-b binding protein of LHCII type 1 [Brachypodium distachyon]
NewGene_48026	--	--	Biological Process: response to light stimulus (GO:0009416);; Cellular Component: photosystem I (GO:0009522);; Cellular Component: photosystem II (GO:0009523);; Cellular Component: chloroplast thylakoid membrane (GO:0009535);; Biological Process: photosynthesis, light harvesting in photosystem I (GO:0009768);; Cellular Component: chloroplast envelope (GO:0009941);; Cellular Component: plastoglobu…	K08912|8.00e-187|bdi:100822184|K08912 light-harvesting complex II chlorophyll a/b binding protein 1 | (RefSeq) chlorophyll a-b binding protein of LHCII type 1	Photosynthesis - antenna proteins (ko00196)	--	--	Chlorophyll A-B binding protein	Chlorophyll a-b binding protein, chloroplastic OS=Triticum aestivum OX=4565 GN=WHAB1.6 PE=3 SV=1	C	Energy production and conversion	Chlorophyll a-b binding protein, chloroplastic [Hordeum vulgare]
NewGene_48027	--	--	Biological Process: response to light stimulus (GO:0009416);; Cellular Component: photosystem I (GO:0009522);; Cellular Component: photosystem II (GO:0009523);; Cellular Component: chloroplast thylakoid membrane (GO:0009535);; Biological Process: photosynthesis, light harvesting in photosystem I (GO:0009768);; Cellular Component: chloroplast envelope (GO:0009941);; Cellular Component: plastoglobu…	K08912|2.29e-186|bdi:100822184|K08912 light-harvesting complex II chlorophyll a/b binding protein 1 | (RefSeq) chlorophyll a-b binding protein of LHCII type 1	Photosynthesis - antenna proteins (ko00196)	--	--	Chlorophyll A-B binding protein	Chlorophyll a-b binding protein, chloroplastic OS=Triticum aestivum OX=4565 GN=WHAB1.6 PE=3 SV=1	C	Energy production and conversion	Chlorophyll a-b binding protein, chloroplastic [Hordeum vulgare]
cellular response to high light intensity
GeneID	COG_class	COG_class_annotation	GO_annotation	KEGG_annotation	KEGG_pathway_annotation	KOG_class	KOG_class_annotation	Pfam_annotation	Swiss-Prot_annotation	eggNOG_class	eggNOG_class_annotation	NR_annotation
AVESA.00001b.r1.2Dg0002041	--	--	Molecular Function: molecular_function (GO:0003674);; Molecular Function: binding (GO:0005488);; Cellular Component: cellular_component (GO:0005575);; Cellular Component: intracellular (GO:0005622);; Cellular Component: obsolete cell (GO:0005623);; Cellular Component: cytoplasm (GO:0005737);; Biological Process: generation of precursor metabolites and energy (GO:0006091);; Biological Process: res…	--	--	--	--	Chlorophyll A-B binding protein	Stress enhanced protein 2, chloroplastic OS=Arabidopsis thaliana OX=3702 GN=SEP2 PE=2 SV=1	S	Function unknown	predicted protein [Hordeum vulgare subsp. vulgare]
AVESA.00001b.r1.2Ag0002108	--	--	Molecular Function: molecular_function (GO:0003674);; Molecular Function: binding (GO:0005488);; Cellular Component: cellular_component (GO:0005575);; Cellular Component: intracellular (GO:0005622);; Cellular Component: obsolete cell (GO:0005623);; Cellular Component: cytoplasm (GO:0005737);; Biological Process: generation of precursor metabolites and energy (GO:0006091);; Biological Process: res…	--	--	--	--	Chlorophyll A-B binding protein	Stress enhanced protein 2, chloroplastic OS=Arabidopsis thaliana OX=3702 GN=SEP2 PE=2 SV=1	S	Function unknown	predicted protein [Hordeum vulgare subsp. vulgare]
AVESA.00001b.r1.2Ag0002313	--	--	Cellular Component: cellular_component (GO:0005575);; Cellular Component: intracellular (GO:0005622);; Cellular Component: obsolete cell (GO:0005623);; Cellular Component: cytoplasm (GO:0005737);; Biological Process: transport (GO:0006810);; Biological Process: response to stress (GO:0006950);; Biological Process: biological_process (GO:0008150);; Biological Process: response to temperature stimu…	K17290|1.6e-10|apro:F751_3177|K17290 oxidoreductase [EC:1.1.1.-] | (RefSeq) Oxidoreductase HTATIP2	--	--	--	Chlorophyll A-B binding protein	High molecular mass early light-inducible protein HV58, chloroplastic OS=Hordeum vulgare OX=4513 PE=2 SV=1	S	Function unknown	unnamed protein product [Triticum turgidum subsp. durum]
AVESA.00001b.r1.2Ag0002557	--	--	Cellular Component: cellular_component (GO:0005575);; Cellular Component: intracellular (GO:0005622);; Cellular Component: obsolete cell (GO:0005623);; Cellular Component: cytoplasm (GO:0005737);; Biological Process: transport (GO:0006810);; Biological Process: response to stress (GO:0006950);; Biological Process: biological_process (GO:0008150);; Biological Process: response to temperature stimu…	K17290|1.6e-10|apro:F751_3177|K17290 oxidoreductase [EC:1.1.1.-] | (RefSeq) Oxidoreductase HTATIP2	--	--	--	Chlorophyll A-B binding protein	High molecular mass early light-inducible protein HV58, chloroplastic OS=Hordeum vulgare OX=4513 PE=2 SV=1	S	Function unknown	unnamed protein product [Triticum turgidum subsp. durum]
nitrate import
GeneID	COG_class	COG_class_annotation	GO_annotation	KEGG_annotation	KEGG_pathway_annotation	KOG_class	KOG_class_annotation	Pfam_annotation	Swiss-Prot_annotation	eggNOG_class	eggNOG_class_annotation	NR_annotation
AVESA.00001b.r1.7Cg0002976	[M]	Cell wall/membrane/envelope biogenesis	Molecular Function: peptide receptor activity (GO:0001653);; Molecular Function: protein kinase activity (GO:0004672);; Molecular Function: ATP binding (GO:0005524);; Cellular Component: plasma membrane (GO:0005886);; Biological Process: xylem and phloem pattern formation (GO:0010051);; Biological Process: lateral root formation (GO:0010311);; Cellular Component: integral component of membrane (G…	K00924|1.0e-84|lang:109334483|K00924 kinase [EC:2.7.1.-] | (RefSeq) receptor-like protein kinase HSL1	--	--	--	Protein kinase domain	Receptor protein-tyrosine kinase CEPR1 OS=Arabidopsis thaliana OX=3702 GN=CEPR1 PE=1 SV=1	T	Signal transduction mechanisms	unnamed protein product [Triticum turgidum subsp. durum]
AVESA.00001b.r1.4Ag0000429	[M]	Cell wall/membrane/envelope biogenesis	Molecular Function: peptide receptor activity (GO:0001653);; Molecular Function: protein kinase activity (GO:0004672);; Molecular Function: ATP binding (GO:0005524);; Cellular Component: plasma membrane (GO:0005886);; Biological Process: xylem and phloem pattern formation (GO:0010051);; Biological Process: lateral root formation (GO:0010311);; Cellular Component: integral component of membrane (G…	K00924|3.5e-85|lang:109334483|K00924 kinase [EC:2.7.1.-] | (RefSeq) receptor-like protein kinase HSL1	--	--	--	Protein kinase domain	Receptor protein-tyrosine kinase CEPR1 OS=Arabidopsis thaliana OX=3702 GN=CEPR1 PE=1 SV=1	T	Signal transduction mechanisms	unnamed protein product [Triticum turgidum subsp. durum]
polysaccharide catabolic process
GeneID	COG_class	COG_class_annotation	GO_annotation	KEGG_annotation	KEGG_pathway_annotation	KOG_class	KOG_class_annotation	Pfam_annotation	Swiss-Prot_annotation	eggNOG_class	eggNOG_class_annotation	NR_annotation
AVESA.00001b.r1.1Ag0000932	[G]	Carbohydrate transport and metabolism	Biological Process: polysaccharide catabolic process (GO:0000272);; Molecular Function: beta-amylase activity (GO:0016161);; Molecular Function: amylopectin maltohydrolase activity (GO:0102229);;	K01177|1.5e-295|ats:109732133|K01177 beta-amylase [EC:3.2.1.2] | (RefSeq) LOC109732133; beta-amylase 3, chloroplastic	Starch and sucrose metabolism (ko00500)	--	--	Glycosyl hydrolase family 14	Beta-amylase 3, chloroplastic OS=Arabidopsis thaliana OX=3702 GN=BAM3 PE=1 SV=3	G	Carbohydrate transport and metabolism	unnamed protein product [Triticum turgidum subsp. durum]
AVESA.00001b.r1.1Cg0001593	[G]	Carbohydrate transport and metabolism	Biological Process: polysaccharide catabolic process (GO:0000272);; Molecular Function: beta-amylase activity (GO:0016161);; Molecular Function: amylopectin maltohydrolase activity (GO:0102229);;	K01177|2.1e-297|ats:109732133|K01177 beta-amylase [EC:3.2.1.2] | (RefSeq) LOC109732133; beta-amylase 3, chloroplastic	Starch and sucrose metabolism (ko00500)	--	--	Glycosyl hydrolase family 14	Beta-amylase 3, chloroplastic OS=Arabidopsis thaliana OX=3702 GN=BAM3 PE=1 SV=3	G	Carbohydrate transport and metabolism	Beta-amylase [Hordeum vulgare]
AVESA.00001b.r1.1Dg0000933	[G]	Carbohydrate transport and metabolism	Biological Process: polysaccharide catabolic process (GO:0000272);; Molecular Function: beta-amylase activity (GO:0016161);; Molecular Function: amylopectin maltohydrolase activity (GO:0102229);;	K01177|7.9e-297|ats:109732133|K01177 beta-amylase [EC:3.2.1.2] | (RefSeq) LOC109732133; beta-amylase 3, chloroplastic	Starch and sucrose metabolism (ko00500)	--	--	Glycosyl hydrolase family 14	Beta-amylase 3, chloroplastic OS=Arabidopsis thaliana OX=3702 GN=BAM3 PE=1 SV=3	G	Carbohydrate transport and metabolism	Beta-amylase [Hordeum vulgare]
AVESA.00001b.r1.1Dg0003292	[G]	Carbohydrate transport and metabolism	Biological Process: polysaccharide catabolic process (GO:0000272);; Molecular Function: beta-amylase activity (GO:0016161);; Molecular Function: amylopectin maltohydrolase activity (GO:0102229);;	K01177|4.1e-269|ats:109768159|K01177 beta-amylase [EC:3.2.1.2] | (RefSeq) LOC109768159; beta-amylase 1, chloroplastic	Starch and sucrose metabolism (ko00500)	--	--	Glycosyl hydrolase family 14	Beta-amylase 2, chloroplastic OS=Oryza sativa subsp. japonica OX=39947 GN=BAMY2 PE=1 SV=1	G	Carbohydrate transport and metabolism	beta-amylase 1, chloroplastic-like [Hordeum vulgare]
AVESA.00001b.r1.2Cg0000609	[G]	Carbohydrate transport and metabolism	Biological Process: polysaccharide catabolic process (GO:0000272);; Molecular Function: beta-amylase activity (GO:0016161);; Molecular Function: amylopectin maltohydrolase activity (GO:0102229);;	K01177|6.0e-295|ats:109744980|K01177 beta-amylase [EC:3.2.1.2] | (RefSeq) LOC109744980; beta-amylase-like	Starch and sucrose metabolism (ko00500)	--	--	Glycosyl hydrolase family 14	Beta-amylase Tri a 17 OS=Triticum aestivum OX=4565 GN=BMY1 PE=1 SV=1	G	Carbohydrate transport and metabolism	Beta-amylase [Hordeum vulgare]
AVESA.00001b.r1.2Dg0002504	[G]	Carbohydrate transport and metabolism	Biological Process: polysaccharide catabolic process (GO:0000272);; Molecular Function: beta-amylase activity (GO:0016161);; Molecular Function: amylopectin maltohydrolase activity (GO:0102229);;	K01177|2.9e-297|ats:109744980|K01177 beta-amylase [EC:3.2.1.2] | (RefSeq) LOC109744980; beta-amylase-like	Starch and sucrose metabolism (ko00500)	--	--	Glycosyl hydrolase family 14	Beta-amylase OS=Vigna unguiculata OX=3917 GN=BMY1 PE=2 SV=1	G	Carbohydrate transport and metabolism	Beta-amylase [Hordeum vulgare]
AVESA.00001b.r1.4Cg0002872	[G]	Carbohydrate transport and metabolism	Biological Process: polysaccharide catabolic process (GO:0000272);; Molecular Function: beta-amylase activity (GO:0016161);;	K01177|1.1e-75|rcu:8276068|K01177 beta-amylase [EC:3.2.1.2] | (RefSeq) beta-amylase 3, chloroplastic	Starch and sucrose metabolism (ko00500)	--	--	Glycosyl hydrolase family 14	Inactive beta-amylase 9 OS=Arabidopsis thaliana OX=3702 GN=BAM9 PE=2 SV=1	G	Carbohydrate transport and metabolism	hypothetical protein E2562_004085 [Oryza meyeriana var. granulata]
AVESA.00001b.r1.5Ag0000740	[G]	Carbohydrate transport and metabolism	Biological Process: polysaccharide catabolic process (GO:0000272);; Molecular Function: beta-amylase activity (GO:0016161);;	K01177|1.3e-76|rcu:8276068|K01177 beta-amylase [EC:3.2.1.2] | (RefSeq) beta-amylase 3, chloroplastic	Starch and sucrose metabolism (ko00500)	--	--	Glycosyl hydrolase family 14	Inactive beta-amylase 9 OS=Arabidopsis thaliana OX=3702 GN=BAM9 PE=2 SV=1	G	Carbohydrate transport and metabolism	hypothetical protein E2562_004085 [Oryza meyeriana var. granulata]
NewGene_38035	[G]	Carbohydrate transport and metabolism	Biological Process: polysaccharide catabolic process (GO:0000272);; Molecular Function: beta-amylase activity (GO:0016161);;	K01177|2.18e-89|rcu:8276068|K01177 beta-amylase [EC:3.2.1.2] | (RefSeq) beta-amylase 3, chloroplastic	--	--	Glycosyl hydrolase family 14	Inactive beta-amylase 9 OS=Arabidopsis thaliana OX=3702 GN=BAM9 PE=2 SV=1	Uncharacterized protein OS=Oryza meyeriana var. granulata OX=110450 GN=E2562_004085 PE=4 SV=1	G	Carbohydrate transport and metabolism	hypothetical protein E2562_004085 [Oryza meyeriana var. granulata]
response to heat
GeneID	COG_class	COG_class_annotation	GO_annotation	KEGG_annotation	KEGG_pathway_annotation	KOG_class	KOG_class_annotation	Pfam_annotation	Swiss-Prot_annotation	eggNOG_class	eggNOG_class_annotation	NR_annotation
AVESA.00001b.r1.5Ag0000155	--	--	Molecular Function: RNA polymerase II cis-regulatory region sequence-specific DNA binding (GO:0000978);; Molecular Function: DNA-binding transcription factor activity (GO:0003700);; Cellular Component: nucleus (GO:0005634);; Biological Process: cellular response to heat (GO:0034605);; Cellular Component: host cell nucleus (GO:0042025);; Molecular Function: sequence-specific DNA binding (GO:004356…	K09419|6.4e-147|bdi:100846644|K09419 heat shock transcription factor, other eukaryote | (RefSeq) LOW QUALITY PROTEIN: heat stress transcription factor A-9-like	--	[K]	Transcription	HSF-type DNA-binding	Heat stress transcription factor A-9 OS=Oryza sativa subsp. japonica OX=39947 GN=HSFA9 PE=2 SV=1	K	Transcription	LOW QUALITY PROTEIN: heat stress transcription factor A-9-like [Brachypodium distachyon]
AVESA.00001b.r1.6Cg0002154	--	--	Molecular Function: RNA polymerase II cis-regulatory region sequence-specific DNA binding (GO:0000978);; Molecular Function: DNA-binding transcription factor activity (GO:0003700);; Cellular Component: nucleus (GO:0005634);; Biological Process: cellular response to heat (GO:0034605);; Cellular Component: host cell nucleus (GO:0042025);; Molecular Function: sequence-specific DNA binding (GO:004356…	K09419|3.1e-98|bdi:100826451|K09419 heat shock transcription factor, other eukaryote | (RefSeq) heat stress transcription factor C-2a	--	[K]	Transcription	HSF-type DNA-binding	Heat stress transcription factor C-2a OS=Oryza sativa subsp. japonica OX=39947 GN=HSFC2A PE=2 SV=1	K	Transcription	heat stress transcription factor C-2a [Brachypodium distachyon]
AVESA.00001b.r1.1Dg0002925	--	--	Molecular Function: RNA polymerase II cis-regulatory region sequence-specific DNA binding (GO:0000978);; Molecular Function: DNA-binding transcription factor activity (GO:0003700);; Cellular Component: nucleus (GO:0005634);; Biological Process: cellular response to heat (GO:0034605);; Cellular Component: host cell nucleus (GO:0042025);; Molecular Function: sequence-specific DNA binding (GO:004356…	K09419|4.5e-148|bdi:100846644|K09419 heat shock transcription factor, other eukaryote | (RefSeq) LOW QUALITY PROTEIN: heat stress transcription factor A-9-like	--	[K]	Transcription	HSF-type DNA-binding	Heat stress transcription factor A-9 OS=Oryza sativa subsp. japonica OX=39947 GN=HSFA9 PE=2 SV=1	K	Transcription	LOW QUALITY PROTEIN: heat stress transcription factor A-9-like [Brachypodium distachyon]
positive regulation of superoxide dismutase activity
GeneID	COG_class	COG_class_annotation	GO_annotation	KEGG_annotation	KEGG_pathway_annotation	KOG_class	KOG_class_annotation	Pfam_annotation	Swiss-Prot_annotation	eggNOG_class	eggNOG_class_annotation	NR_annotation
AVESA.00001b.r1.6Ag0001735	[O]	Posttranslational modification, protein turnover, chaperones	Molecular Function: ATP binding (GO:0005524);; Cellular Component: mitochondrial matrix (GO:0005759);; Cellular Component: chloroplast (GO:0009507);; Cellular Component: plastid (GO:0009536);; Molecular Function: metal ion binding (GO:0046872);; Molecular Function: transition metal ion binding (GO:0046914);; Molecular Function: unfolded protein binding (GO:0051082);; Biological Process: chaperone…	K04078|6.1e-108|bdi:100821312|K04078 chaperonin GroES | (RefSeq) 20 kDa chaperonin, chloroplastic	--	[O]	Posttranslational modification, protein turnover, chaperones	Chaperonin 10 Kd subunit	20 kDa chaperonin, chloroplastic OS=Arabidopsis thaliana OX=3702 GN=CPN20 PE=1 SV=2	O	Posttranslational modification, protein turnover, chaperones	20 kDa chaperonin, chloroplastic [Brachypodium distachyon]
AVESA.00001b.r1.5Cg0002883	[O]	Posttranslational modification, protein turnover, chaperones	Molecular Function: ATP binding (GO:0005524);; Cellular Component: mitochondrial matrix (GO:0005759);; Cellular Component: chloroplast (GO:0009507);; Cellular Component: plastid (GO:0009536);; Molecular Function: metal ion binding (GO:0046872);; Molecular Function: transition metal ion binding (GO:0046914);; Molecular Function: unfolded protein binding (GO:0051082);; Biological Process: chaperone…	K04078|2.0e-114|ats:109734701|K04078 chaperonin GroES | (RefSeq) LOC109734701; 20 kDa chaperonin, chloroplastic-like	--	[O]	Posttranslational modification, protein turnover, chaperones	Chaperonin 10 Kd subunit	20 kDa chaperonin, chloroplastic OS=Arabidopsis thaliana OX=3702 GN=CPN20 PE=1 SV=2	O	Posttranslational modification, protein turnover, chaperones	20 kDa chaperonin, chloroplastic [Hordeum vulgare]
AVESA.00001b.r1.7Dg0000045	[O]	Posttranslational modification, protein turnover, chaperones	Molecular Function: ATP binding (GO:0005524);; Cellular Component: mitochondrial matrix (GO:0005759);; Cellular Component: chloroplast (GO:0009507);; Cellular Component: plastid (GO:0009536);; Molecular Function: metal ion binding (GO:0046872);; Molecular Function: transition metal ion binding (GO:0046914);; Molecular Function: unfolded protein binding (GO:0051082);; Biological Process: chaperone…	K04078|2.1e-116|ats:109734701|K04078 chaperonin GroES | (RefSeq) LOC109734701; 20 kDa chaperonin, chloroplastic-like	--	[O]	Posttranslational modification, protein turnover, chaperones	Chaperonin 10 Kd subunit	20 kDa chaperonin, chloroplastic OS=Arabidopsis thaliana OX=3702 GN=CPN20 PE=1 SV=2	O	Posttranslational modification, protein turnover, chaperones	20 kDa chaperonin, chloroplastic [Hordeum vulgare]
AVESA.00001b.r1.7Ag0000996	[O]	Posttranslational modification, protein turnover, chaperones	Molecular Function: ATP binding (GO:0005524);; Cellular Component: mitochondrial matrix (GO:0005759);; Cellular Component: chloroplast (GO:0009507);; Cellular Component: plastid (GO:0009536);; Molecular Function: metal ion binding (GO:0046872);; Molecular Function: transition metal ion binding (GO:0046914);; Molecular Function: unfolded protein binding (GO:0051082);; Biological Process: chaperone…	K04078|6.8e-115|ats:109734701|K04078 chaperonin GroES | (RefSeq) LOC109734701; 20 kDa chaperonin, chloroplastic-like	--	[O]	Posttranslational modification, protein turnover, chaperones	Chaperonin 10 Kd subunit	20 kDa chaperonin, chloroplastic OS=Arabidopsis thaliana OX=3702 GN=CPN20 PE=1 SV=2	O	Posttranslational modification, protein turnover, chaperones	20 kDa chaperonin, chloroplastic [Hordeum vulgare]
AVESA.00001b.r1.6Cg0000785	[O]	Posttranslational modification, protein turnover, chaperones	Molecular Function: ATP binding (GO:0005524);; Cellular Component: mitochondrial matrix (GO:0005759);; Cellular Component: chloroplast (GO:0009507);; Cellular Component: plastid (GO:0009536);; Molecular Function: metal ion binding (GO:0046872);; Molecular Function: transition metal ion binding (GO:0046914);; Molecular Function: unfolded protein binding (GO:0051082);; Biological Process: chaperone…	K04078|1.6e-108|bdi:100821312|K04078 chaperonin GroES | (RefSeq) 20 kDa chaperonin, chloroplastic	--	[O]	Posttranslational modification, protein turnover, chaperones	Chaperonin 10 Kd subunit	20 kDa chaperonin, chloroplastic OS=Arabidopsis thaliana OX=3702 GN=CPN20 PE=1 SV=2	O	Posttranslational modification, protein turnover, chaperones	20 kDa chaperonin, chloroplastic [Brachypodium distachyon]
AVESA.00001b.r1.6Dg0001481	[O]	Posttranslational modification, protein turnover, chaperones	Molecular Function: ATP binding (GO:0005524);; Cellular Component: mitochondrial matrix (GO:0005759);; Cellular Component: chloroplast (GO:0009507);; Cellular Component: plastid (GO:0009536);; Molecular Function: metal ion binding (GO:0046872);; Molecular Function: transition metal ion binding (GO:0046914);; Molecular Function: unfolded protein binding (GO:0051082);; Biological Process: chaperone…	K04078|4.7e-108|bdi:100821312|K04078 chaperonin GroES | (RefSeq) 20 kDa chaperonin, chloroplastic	--	[O]	Posttranslational modification, protein turnover, chaperones	Chaperonin 10 Kd subunit	20 kDa chaperonin, chloroplastic OS=Arabidopsis thaliana OX=3702 GN=CPN20 PE=1 SV=2	O	Posttranslational modification, protein turnover, chaperones	20 kDa chaperonin, chloroplastic [Brachypodium distachyon]
abscisic acid-activated signaling pathway
GeneID	COG_class	COG_class_annotation	GO_annotation	KEGG_annotation	KEGG_pathway_annotation	KOG_class	KOG_class_annotation	Pfam_annotation	Swiss-Prot_annotation	eggNOG_class	eggNOG_class_annotation	NR_annotation
AVESA.00001b.r1.5Ag0000525	--	--	Molecular Function: protein phosphatase inhibitor activity (GO:0004864);; Cellular Component: nucleus (GO:0005634);; Cellular Component: cytoplasm (GO:0005737);; Biological Process: defense response (GO:0006952);; Biological Process: response to biotic stimulus (GO:0009607);; Biological Process: abscisic acid-activated signaling pathway (GO:0009738);; Molecular Function: abscisic acid binding (GO…	--	--	--	--	Pathogenesis-related protein Bet v 1 family	Pathogenesis-related protein 1 OS=Asparagus officinalis OX=4686 GN=PR1 PE=2 SV=1	J	Translation, ribosomal structure and biogenesis	pathogenesis-related protein 1 [Brachypodium distachyon]
AVESA.00001b.r1.4Cg0003115	--	--	Molecular Function: protein phosphatase inhibitor activity (GO:0004864);; Biological Process: defense response (GO:0006952);; Biological Process: abscisic acid-activated signaling pathway (GO:0009738);; Molecular Function: abscisic acid binding (GO:0010427);; Molecular Function: signaling receptor activity (GO:0038023);;	--	--	--	--	Pathogenesis-related protein Bet v 1 family	Pathogenesis-related protein 1 OS=Asparagus officinalis OX=4686 GN=PR1 PE=2 SV=1	J	Translation, ribosomal structure and biogenesis	Pathogenesis-related protein 1 [Dichanthelium oligosanthes]
AVESA.00001b.r1.4Cg0003117	--	--	Molecular Function: protein phosphatase inhibitor activity (GO:0004864);; Biological Process: defense response (GO:0006952);; Biological Process: response to biotic stimulus (GO:0009607);; Biological Process: abscisic acid-activated signaling pathway (GO:0009738);; Molecular Function: abscisic acid binding (GO:0010427);; Molecular Function: signaling receptor activity (GO:0038023);;	--	--	--	--	Pathogenesis-related protein Bet v 1 family	Pathogenesis-related protein 1 OS=Asparagus officinalis OX=4686 GN=PR1 PE=2 SV=1	J	Translation, ribosomal structure and biogenesis	unnamed protein product [Triticum turgidum subsp. durum]
AVESA.00001b.r1.5Ag0000522	--	--	Molecular Function: protein phosphatase inhibitor activity (GO:0004864);; Biological Process: defense response (GO:0006952);; Biological Process: response to biotic stimulus (GO:0009607);; Biological Process: abscisic acid-activated signaling pathway (GO:0009738);; Molecular Function: abscisic acid binding (GO:0010427);; Molecular Function: signaling receptor activity (GO:0038023);;	--	--	--	--	Pathogenesis-related protein Bet v 1 family	Pathogenesis-related protein 1 OS=Asparagus officinalis OX=4686 GN=PR1 PE=2 SV=1	J	Translation, ribosomal structure and biogenesis	pathogenesis-related protein [Triticum aestivum]
AVESA.00001b.r1.5Ag0000523	--	--	Molecular Function: protein phosphatase inhibitor activity (GO:0004864);; Cellular Component: nucleus (GO:0005634);; Cellular Component: cytoplasm (GO:0005737);; Biological Process: defense response (GO:0006952);; Biological Process: response to biotic stimulus (GO:0009607);; Biological Process: abscisic acid-activated signaling pathway (GO:0009738);; Molecular Function: abscisic acid binding (GO…	--	--	--	--	Pathogenesis-related protein Bet v 1 family	Pathogenesis-related protein 1 OS=Asparagus officinalis OX=4686 GN=PR1 PE=2 SV=1	J	Translation, ribosomal structure and biogenesis	pathogenesis-related protein [Triticum aestivum]
AVESA.00001b.r1.5Dg0000140	--	--	Molecular Function: protein phosphatase inhibitor activity (GO:0004864);; Biological Process: defense response (GO:0006952);; Biological Process: response to biotic stimulus (GO:0009607);; Biological Process: abscisic acid-activated signaling pathway (GO:0009738);; Molecular Function: abscisic acid binding (GO:0010427);; Molecular Function: signaling receptor activity (GO:0038023);;	--	--	--	--	Pathogenesis-related protein Bet v 1 family	Pathogenesis-related protein 1 OS=Asparagus officinalis OX=4686 GN=PR1 PE=2 SV=1	J	Translation, ribosomal structure and biogenesis	pathogenesis-related protein 1-like [Aegilops tauschii subsp. tauschii]
NewGene_37888	--	--	Molecular Function: protein phosphatase inhibitor activity (GO:0004864);; Biological Process: defense response (GO:0006952);; Biological Process: response to biotic stimulus (GO:0009607);; Biological Process: abscisic acid-activated signaling pathway (GO:0009738);; Molecular Function: abscisic acid binding (GO:0010427);; Molecular Function: signaling receptor activity (GO:0038023);;	--	--	--	--	Pathogenesis-related protein Bet v 1 family	Pathogenesis-related protein 1 OS=Asparagus officinalis OX=4686 GN=PR1 PE=2 SV=1	J	Translation, ribosomal structure and biogenesis	unnamed protein product [Triticum turgidum subsp. durum]
cytokinin metabolic process
GeneID	COG_class	COG_class_annotation	GO_annotation	KEGG_annotation	KEGG_pathway_annotation	KOG_class	KOG_class_annotation	Pfam_annotation	Swiss-Prot_annotation	eggNOG_class	eggNOG_class_annotation	NR_annotation
AVESA.00001b.r1.1Ag0001269	[C]	Energy production and conversion	Biological Process: cytokinin metabolic process (GO:0009690);; Molecular Function: cytokinin dehydrogenase activity (GO:0019139);; Molecular Function: FAD binding (GO:0071949);;	K00279|1.3e-277|ats:109737583|K00279 cytokinin dehydrogenase [EC:1.5.99.12] | (RefSeq) LOC109737583; cytokinin dehydrogenase 9	Zeatin biosynthesis (ko00908)	[C]	Energy production and conversion	Cytokinin dehydrogenase 1, FAD and cytokinin binding	Cytokinin dehydrogenase 9 OS=Oryza sativa subsp. japonica OX=39947 GN=CKX9 PE=2 SV=1	C	Energy production and conversion	unnamed protein product [Triticum turgidum subsp. durum]
AVESA.00001b.r1.3Cg0002716	[C]	Energy production and conversion	Biological Process: cytokinin metabolic process (GO:0009690);; Molecular Function: cytokinin dehydrogenase activity (GO:0019139);; Molecular Function: FAD binding (GO:0071949);;	K00279|5.3e-269|bdi:100821608|K00279 cytokinin dehydrogenase [EC:1.5.99.12] | (RefSeq) cytokinin dehydrogenase 5	Zeatin biosynthesis (ko00908)	[C]	Energy production and conversion	Cytokinin dehydrogenase 1, FAD and cytokinin binding	Cytokinin dehydrogenase 5 OS=Oryza sativa subsp. japonica OX=39947 GN=CKX5 PE=2 SV=1	C	Energy production and conversion	unnamed protein product [Triticum turgidum subsp. durum]
AVESA.00001b.r1.4Ag0002831	[C]	Energy production and conversion	Molecular Function: molecular_function (GO:0003674);; Molecular Function: nucleic acid binding (GO:0003676);; Molecular Function: catalytic activity (GO:0003824);; Molecular Function: RNA-DNA hybrid ribonuclease activity (GO:0004523);; Cellular Component: cellular_component (GO:0005575);; Cellular Component: extracellular region (GO:0005576);; Biological Process: cellular aromatic compound metabo…	K00279|1.2e-266|ats:109757480|K00279 cytokinin dehydrogenase [EC:1.5.99.12] | (RefSeq) LOC109757480; cytokinin dehydrogenase 5	Zeatin biosynthesis (ko00908)	[R]	General function prediction only	Cytokinin dehydrogenase 1, FAD and cytokinin binding	Cytokinin dehydrogenase 5 OS=Oryza sativa subsp. japonica OX=39947 GN=CKX5 PE=2 SV=1	C	Energy production and conversion	OSJNBb0093G06.3 [Oryza sativa Japonica Group]
AVESA.00001b.r1.5Cg0000464	[C]	Energy production and conversion	Biological Process: cytokinin metabolic process (GO:0009690);; Molecular Function: cytokinin dehydrogenase activity (GO:0019139);; Molecular Function: FAD binding (GO:0071949);;	K00279|1.5e-251|bdi:100825123|K00279 cytokinin dehydrogenase [EC:1.5.99.12] | (RefSeq) cytokinin dehydrogenase 11	Zeatin biosynthesis (ko00908)	[C]	Energy production and conversion	Cytokinin dehydrogenase 1, FAD and cytokinin binding	Cytokinin dehydrogenase 11 OS=Oryza sativa subsp. japonica OX=39947 GN=CKX11 PE=2 SV=1	C	Energy production and conversion	cytokinin oxidase/dehydrogenase 11 [Lolium arundinaceum]
AVESA.00001b.r1.7Ag0001871	[C]	Energy production and conversion	Biological Process: cytokinin metabolic process (GO:0009690);; Molecular Function: cytokinin dehydrogenase activity (GO:0019139);; Molecular Function: FAD binding (GO:0071949);;	K00279|1.1e-252|bdi:100825123|K00279 cytokinin dehydrogenase [EC:1.5.99.12] | (RefSeq) cytokinin dehydrogenase 11	Zeatin biosynthesis (ko00908)	[C]	Energy production and conversion	Cytokinin dehydrogenase 1, FAD and cytokinin binding	Cytokinin dehydrogenase 11 OS=Oryza sativa subsp. japonica OX=39947 GN=CKX11 PE=2 SV=1	C	Energy production and conversion	cytokinin oxidase/dehydrogenase 11 [Lolium arundinaceum]
AVESA.00001b.r1.7Dg0000873	[C]	Energy production and conversion	Biological Process: cytokinin metabolic process (GO:0009690);; Molecular Function: cytokinin dehydrogenase activity (GO:0019139);; Molecular Function: FAD binding (GO:0071949);;	K00279|1.1e-252|bdi:100825123|K00279 cytokinin dehydrogenase [EC:1.5.99.12] | (RefSeq) cytokinin dehydrogenase 11	Zeatin biosynthesis (ko00908)	[C]	Energy production and conversion	Cytokinin dehydrogenase 1, FAD and cytokinin binding	Cytokinin dehydrogenase 11 OS=Oryza sativa subsp. japonica OX=39947 GN=CKX11 PE=2 SV=1	C	Energy production and conversion	cytokinin oxidase/dehydrogenase 11 [Lolium arundinaceum]
NewGene_12578	[C]	Energy production and conversion	Biological Process: cytokinin metabolic process (GO:0009690);; Molecular Function: cytokinin dehydrogenase activity (GO:0019139);; Molecular Function: FAD binding (GO:0071949);;	K00279|1.74e-158|ats:109759953|K00279 cytokinin dehydrogenase [EC:1.5.99.12] | (RefSeq) LOC109759953; cytokinin dehydrogenase 8-like	Zeatin biosynthesis (ko00908)	[C]	Energy production and conversion	Cytokinin dehydrogenase 1, FAD and cytokinin binding	Cytokinin dehydrogenase 8 OS=Oryza sativa subsp. indica OX=39946 GN=CKX8 PE=3 SV=1	C	Energy production and conversion	unnamed protein product [Triticum turgidum subsp. durum]
NewGene_14188	[C]	Energy production and conversion	Biological Process: cytokinin metabolic process (GO:0009690);; Molecular Function: cytokinin dehydrogenase activity (GO:0019139);; Molecular Function: FAD binding (GO:0071949);;	K00279|3.23e-187|ats:109759953|K00279 cytokinin dehydrogenase [EC:1.5.99.12] | (RefSeq) LOC109759953; cytokinin dehydrogenase 8-like	Zeatin biosynthesis (ko00908)	[C]	Energy production and conversion	FAD binding domain	Cytokinin dehydrogenase 8 OS=Oryza sativa subsp. indica OX=39946 GN=CKX8 PE=3 SV=1	C	Energy production and conversion	unnamed protein product [Triticum turgidum subsp. durum]
NewGene_9893	[C]	Energy production and conversion	Biological Process: cytokinin metabolic process (GO:0009690);; Molecular Function: cytokinin dehydrogenase activity (GO:0019139);; Molecular Function: FAD binding (GO:0071949);;	K00279|1.49e-248|ats:109759953|K00279 cytokinin dehydrogenase [EC:1.5.99.12] | (RefSeq) LOC109759953; cytokinin dehydrogenase 8-like	Zeatin biosynthesis (ko00908)	[C]	Energy production and conversion	Cytokinin dehydrogenase 1, FAD and cytokinin binding	Cytokinin dehydrogenase 8 OS=Oryza sativa subsp. indica OX=39946 GN=CKX8 PE=3 SV=1	C	Energy production and conversion	unnamed protein product [Triticum turgidum subsp. durum]
negative regulation of cytokinin-activated signaling pathway
GeneID	COG_class	COG_class_annotation	GO_annotation	KEGG_annotation	KEGG_pathway_annotation	KOG_class	KOG_class_annotation	Pfam_annotation	Swiss-Prot_annotation	eggNOG_class	eggNOG_class_annotation	NR_annotation
AVESA.00001b.r1.2Ag0002356	--	--	Cellular Component: ubiquitin ligase complex (GO:0000151);; Molecular Function: molecular_function (GO:0003674);; Molecular Function: binding (GO:0005488);; Molecular Function: protein binding (GO:0005515);; Cellular Component: cellular_component (GO:0005575);; Cellular Component: intracellular (GO:0005622);; Cellular Component: obsolete cell (GO:0005623);; Cellular Component: cytoplasm (GO:00057…	--	--	[R]	General function prediction only	Kelch motif	F-box/kelch-repeat protein At1g80440 OS=Arabidopsis thaliana OX=3702 GN=At1g80440 PE=2 SV=1	S	Function unknown	F-box/kelch-repeat protein At1g80440-like [Aegilops tauschii subsp. tauschii]
AVESA.00001b.r1.2Ag0002357	[M]	Cell wall/membrane/envelope biogenesis	Cellular Component: ubiquitin ligase complex (GO:0000151);; Molecular Function: molecular_function (GO:0003674);; Molecular Function: binding (GO:0005488);; Molecular Function: protein binding (GO:0005515);; Cellular Component: cellular_component (GO:0005575);; Cellular Component: intracellular (GO:0005622);; Cellular Component: obsolete cell (GO:0005623);; Cellular Component: cytoplasm (GO:00057…	--	--	[R]	General function prediction only	Kelch motif	F-box/kelch-repeat protein At1g80440 OS=Arabidopsis thaliana OX=3702 GN=At1g80440 PE=2 SV=1	S	Function unknown	F-box/kelch-repeat protein At1g80440-like [Aegilops tauschii subsp. tauschii]
AVESA.00001b.r1.4Cg0001469	[M]	Cell wall/membrane/envelope biogenesis	Cellular Component: ubiquitin ligase complex (GO:0000151);; Molecular Function: molecular_function (GO:0003674);; Molecular Function: binding (GO:0005488);; Molecular Function: protein binding (GO:0005515);; Cellular Component: cellular_component (GO:0005575);; Cellular Component: intracellular (GO:0005622);; Cellular Component: obsolete cell (GO:0005623);; Cellular Component: cytoplasm (GO:00057…	--	--	[R]	General function prediction only	Kelch motif	F-box/kelch-repeat protein At1g80440 OS=Arabidopsis thaliana OX=3702 GN=At1g80440 PE=2 SV=1	S	Function unknown	F-box/kelch-repeat protein At1g80440-like [Aegilops tauschii subsp. tauschii]
AVESA.00001b.r1.7Dg0001998	--	--	Cellular Component: ubiquitin ligase complex (GO:0000151);; Molecular Function: molecular_function (GO:0003674);; Molecular Function: binding (GO:0005488);; Molecular Function: protein binding (GO:0005515);; Cellular Component: cellular_component (GO:0005575);; Cellular Component: intracellular (GO:0005622);; Cellular Component: obsolete cell (GO:0005623);; Cellular Component: cytoplasm (GO:00057…	--	--	[R]	General function prediction only	Kelch motif	F-box/kelch-repeat protein At1g80440 OS=Arabidopsis thaliana OX=3702 GN=At1g80440 PE=2 SV=1	S	Function unknown	F-box/kelch-repeat protein At1g80440-like [Aegilops tauschii subsp. tauschii]
AVESA.00001b.r1.4Cg0001470	[M]	Cell wall/membrane/envelope biogenesis	Cellular Component: ubiquitin ligase complex (GO:0000151);; Molecular Function: molecular_function (GO:0003674);; Molecular Function: binding (GO:0005488);; Molecular Function: protein binding (GO:0005515);; Cellular Component: cellular_component (GO:0005575);; Cellular Component: intracellular (GO:0005622);; Cellular Component: obsolete cell (GO:0005623);; Cellular Component: cytoplasm (GO:00057…	--	--	[R]	General function prediction only	Kelch motif	F-box/kelch-repeat protein At1g80440 OS=Arabidopsis thaliana OX=3702 GN=At1g80440 PE=2 SV=1	S	Function unknown	F-box/kelch-repeat protein At1g80440-like [Aegilops tauschii subsp. tauschii]
regulation of ethylene biosynthetic process
GeneID	COG_class	COG_class_annotation	GO_annotation	KEGG_annotation	KEGG_pathway_annotation	KOG_class	KOG_class_annotation	Pfam_annotation	Swiss-Prot_annotation	eggNOG_class	eggNOG_class_annotation	NR_annotation
AVESA.00001b.r1.2Ag0000517	--	--	Biological Process: regulation of cellular amino acid metabolic process (GO:0006521);; Biological Process: biological_process (GO:0008150);; Biological Process: regulation of biosynthetic process (GO:0009889);; Biological Process: regulation of ethylene biosynthetic process (GO:0010364);; Biological Process: regulation of cellular ketone metabolic process (GO:0010565);; Biological Process: regula…	--	--	--	--	Retrotransposon gag protein	ETO1-like protein 1 OS=Arabidopsis thaliana OX=3702 GN=EOL1 PE=1 SV=1	S	Function unknown	ETO1-like protein 1 [Brachypodium distachyon]
AVESA.00001b.r1.2Cg0001235	--	--	Molecular Function: protein binding (GO:0005515);; Biological Process: regulation of cellular amino acid metabolic process (GO:0006521);; Biological Process: biological_process (GO:0008150);; Biological Process: regulation of biosynthetic process (GO:0009889);; Biological Process: regulation of ethylene biosynthetic process (GO:0010364);; Biological Process: regulation of cellular ketone metaboli…	--	--	--	--	Tetratricopeptide repeat	ETO1-like protein 1 OS=Arabidopsis thaliana OX=3702 GN=EOL1 PE=1 SV=1	S	Function unknown	ETO1-like protein 1 [Brachypodium distachyon]
AVESA.00001b.r1.2Dg0002924	--	--	Biological Process: regulation of cellular amino acid metabolic process (GO:0006521);; Biological Process: biological_process (GO:0008150);; Biological Process: regulation of biosynthetic process (GO:0009889);; Biological Process: regulation of ethylene biosynthetic process (GO:0010364);; Biological Process: regulation of cellular ketone metabolic process (GO:0010565);; Biological Process: regula…	--	--	--	--	Tetratricopeptide repeat	ETO1-like protein 1 OS=Arabidopsis thaliana OX=3702 GN=EOL1 PE=1 SV=1	S	Function unknown	ETO1-like protein 1 [Brachypodium distachyon]
AVESA.00001b.r1.6Ag0001795	--	--	Molecular Function: molecular_function (GO:0003674);; Molecular Function: catalytic activity (GO:0003824);; Molecular Function: ubiquitin-protein transferase activity (GO:0004842);; Biological Process: cellular protein modification process (GO:0006464);; Biological Process: proteolysis (GO:0006508);; Biological Process: ubiquitin-dependent protein catabolic process (GO:0006511);; Biological Proce…	K19044|1.9e-257|ats:109756571|K19044 E3 ubiquitin-protein ligase XBAT32/33 [EC:2.3.2.27] | (RefSeq) LOC109756571; probable E3 ubiquitin-protein ligase XBOS32	--	--	--	Ankyrin repeats (3 copies)	Probable E3 ubiquitin-protein ligase XBOS32 OS=Oryza sativa subsp. japonica OX=39947 GN=XBOS32 PE=2 SV=2	O	Posttranslational modification, protein turnover, chaperones	unnamed protein product [Triticum turgidum subsp. durum]
AVESA.00001b.r1.6Cg0000834	--	--	Molecular Function: molecular_function (GO:0003674);; Molecular Function: catalytic activity (GO:0003824);; Molecular Function: ubiquitin-protein transferase activity (GO:0004842);; Molecular Function: protein binding (GO:0005515);; Biological Process: cellular protein modification process (GO:0006464);; Biological Process: proteolysis (GO:0006508);; Biological Process: ubiquitin-dependent protei…	K19044|7.3e-257|ats:109756571|K19044 E3 ubiquitin-protein ligase XBAT32/33 [EC:2.3.2.27] | (RefSeq) LOC109756571; probable E3 ubiquitin-protein ligase XBOS32	--	--	--	Ankyrin repeats (3 copies)	Probable E3 ubiquitin-protein ligase XBOS32 OS=Oryza sativa subsp. japonica OX=39947 GN=XBOS32 PE=2 SV=2	O	Posttranslational modification, protein turnover, chaperones	unnamed protein product [Triticum turgidum subsp. durum]
AVESA.00001b.r1.6Dg0001539	--	--	Molecular Function: molecular_function (GO:0003674);; Molecular Function: catalytic activity (GO:0003824);; Molecular Function: ubiquitin-protein transferase activity (GO:0004842);; Biological Process: cellular protein modification process (GO:0006464);; Biological Process: proteolysis (GO:0006508);; Biological Process: ubiquitin-dependent protein catabolic process (GO:0006511);; Biological Proce…	K19044|6.5e-258|ats:109756571|K19044 E3 ubiquitin-protein ligase XBAT32/33 [EC:2.3.2.27] | (RefSeq) LOC109756571; probable E3 ubiquitin-protein ligase XBOS32	--	--	--	Ankyrin repeats (3 copies)	Probable E3 ubiquitin-protein ligase XBOS32 OS=Oryza sativa subsp. japonica OX=39947 GN=XBOS32 PE=2 SV=2	O	Posttranslational modification, protein turnover, chaperones	unnamed protein product [Triticum turgidum subsp. durum]
AVESA.00001b.r1.7Dg0002448	--	--	Molecular Function: protein binding (GO:0005515);; Biological Process: regulation of cellular amino acid metabolic process (GO:0006521);; Biological Process: biological_process (GO:0008150);; Biological Process: regulation of biosynthetic process (GO:0009889);; Biological Process: regulation of ethylene biosynthetic process (GO:0010364);; Biological Process: regulation of cellular ketone metaboli…	--	--	--	--	Tetratricopeptide repeat	ETO1-like protein 1 OS=Arabidopsis thaliana OX=3702 GN=EOL1 PE=1 SV=1	S	Function unknown	unnamed protein product [Triticum turgidum subsp. durum]
jasmonic acid biosynthesis process
GeneID	COG_class	COG_class_annotation	GO_annotation	KEGG_annotation	KEGG_pathway_annotation	KOG_class	KOG_class_annotation	Pfam_annotation	Swiss-Prot_annotation	eggNOG_class	eggNOG_class_annotation	NR_annotation
AVESA.00001b.r1.4Ag0000056	--	--	Biological Process: jasmonic acid biosynthetic process (GO:0009695);; Molecular Function: allene-oxide cyclase activity (GO:0046423);;	K10525|1.2e-108|ats:109748376|K10525 allene oxide cyclase [EC:5.3.99.6] | (RefSeq) LOC109748376; allene oxide cyclase, chloroplastic-like	alpha-Linolenic acid metabolism (ko00592)	--	--	Allene oxide cyclase	Allene oxide cyclase, chloroplastic OS=Oryza sativa subsp. indica OX=39946 GN=AOC PE=2 SV=1	S	Function unknown	chloroplast allene oxide cyclase [Leymus mollis]
AVESA.00001b.r1.4Dg0000341	--	--	Biological Process: jasmonic acid biosynthetic process (GO:0009695);; Molecular Function: allene-oxide cyclase activity (GO:0046423);;	K10525|1.4e-109|ats:109748376|K10525 allene oxide cyclase [EC:5.3.99.6] | (RefSeq) LOC109748376; allene oxide cyclase, chloroplastic-like	alpha-Linolenic acid metabolism (ko00592)	--	--	Allene oxide cyclase	Allene oxide cyclase, chloroplastic OS=Oryza sativa subsp. indica OX=39946 GN=AOC PE=2 SV=1	S	Function unknown	chloroplast allene oxide cyclase [Leymus mollis]
NewGene_28092	--	--	Biological Process: jasmonic acid biosynthetic process (GO:0009695);; Molecular Function: allene-oxide cyclase activity (GO:0046423);;	K10525|1.52e-139|ats:109748376|K10525 allene oxide cyclase [EC:5.3.99.6] | (RefSeq) LOC109748376; allene oxide cyclase, chloroplastic-like	alpha-Linolenic acid metabolism (ko00592)	--	--	Allene oxide cyclase	Allene oxide cyclase, chloroplastic OS=Oryza sativa subsp. indica OX=39946 GN=AOC PE=2 SV=1	S	Function unknown	chloroplast allene oxide cyclase [Leymus mollis]
jasmonic acid signal transduction
GeneID	COG_class	COG_class_annotation	GO_annotation	KEGG_annotation	KEGG_pathway_annotation	KOG_class	KOG_class_annotation	Pfam_annotation	Swiss-Prot_annotation	eggNOG_class	eggNOG_class_annotation	NR_annotation
AVESA.00001b.r1.2Dg0003533	[M]	Cell wall/membrane/envelope biogenesis	Biological Process: response to acid chemical (GO:0001101);; Molecular Function: molecular_function (GO:0003674);; Molecular Function: catalytic activity (GO:0003824);; Cellular Component: cellular_component (GO:0005575);; Cellular Component: intracellular (GO:0005622);; Cellular Component: obsolete cell (GO:0005623);; Cellular Component: cytoplasm (GO:0005737);; Cellular Component: mitochondrion…	K09480|0.0e+00|bdi:100831810|K09480 digalactosyldiacylglycerol synthase [EC:2.4.1.241] | (RefSeq) digalactosyldiacylglycerol synthase 1, chloroplastic isoform X1	Glycerolipid metabolism (ko00561)	--	--	Glycosyl transferases group 1	Digalactosyldiacylglycerol synthase 1, chloroplastic OS=Lotus japonicus OX=34305 GN=DGD1 PE=2 SV=1	S	Function unknown	unnamed protein product [Triticum turgidum subsp. durum]
AVESA.00001b.r1.4Ag0002930	--	--	Biological Process: reproduction (GO:0000003);; Biological Process: response to acid chemical (GO:0001101);; Biological Process: defense response to insect (GO:0002213);; Biological Process: immune system process (GO:0002376);; Biological Process: developmental process involved in reproduction (GO:0003006);; Biological Process: proteolysis (GO:0006508);; Biological Process: ubiquitin-dependent pr…	K13463|0.0e+00|ats:109766410|K13463 coronatine-insensitive protein 1 | (RefSeq) LOC109766410; coronatine-insensitive protein homolog 1a	Plant hormone signal transduction (ko04075)	[R]	General function prediction only	Transport inhibitor response 1 protein domain	Coronatine-insensitive protein homolog 1a OS=Oryza sativa subsp. indica OX=39946 GN=COI1A PE=3 SV=1	S	Function unknown	coronatine-insensitive protein homolog 1a [Aegilops tauschii subsp. tauschii]
AVESA.00001b.r1.4Dg0001543	--	--	Biological Process: reproduction (GO:0000003);; Biological Process: cytokinesis (GO:0000910);; Molecular Function: regulatory region nucleic acid binding (GO:0001067);; Biological Process: response to acid chemical (GO:0001101);; Molecular Function: molecular_function (GO:0003674);; Molecular Function: nucleic acid binding (GO:0003676);; Molecular Function: DNA binding (GO:0003677);; Molecular Fu…	K14494|1.6e-274|bdi:100844941|K14494 DELLA protein | (RefSeq) DELLA protein SLN1	Plant hormone signal transduction (ko04075)	--	--	GRAS domain family	DELLA protein RHT-1 OS=Triticum aestivum OX=4565 GN=RHT1 PE=1 SV=1	K	Transcription	DELLA protein, partial [Psathyrostachys huashanica]
AVESA.00001b.r1.5Ag0000335	--	--	Biological Process: reproduction (GO:0000003);; Biological Process: response to acid chemical (GO:0001101);; Biological Process: immune system process (GO:0002376);; Biological Process: developmental process involved in reproduction (GO:0003006);; Biological Process: proteolysis (GO:0006508);; Biological Process: ubiquitin-dependent protein catabolic process (GO:0006511);; Biological Process: nit…	K13463|6.5e-289|ats:109778547|K13463 coronatine-insensitive protein 1 | (RefSeq) LOC109778547; coronatine-insensitive protein homolog 2	Plant hormone signal transduction (ko04075)	[R]	General function prediction only	Transport inhibitor response 1 protein domain	Coronatine-insensitive protein homolog 2 OS=Oryza sativa subsp. indica OX=39946 GN=COI2 PE=3 SV=1	S	Function unknown	unnamed protein product [Triticum turgidum subsp. durum]
AVESA.00001b.r1.5Dg0000121	--	--	Biological Process: response to acid chemical (GO:0001101);; Molecular Function: molecular_function (GO:0003674);; Molecular Function: enzyme inhibitor activity (GO:0004857);; Molecular Function: protein phosphatase inhibitor activity (GO:0004864);; Molecular Function: binding (GO:0005488);; Molecular Function: protein binding (GO:0005515);; Cellular Component: cellular_component (GO:0005575);; C…	K14496|3.7e-96|ats:109733464|K14496 abscisic acid receptor PYR/PYL family | (RefSeq) LOC109733464; abscisic acid receptor PYL4-like	MAPK signaling pathway - plant (ko04016);; Plant hormone signal transduction (ko04075)	--	--	Polyketide cyclase / dehydrase and lipid transport	Abscisic acid receptor PYL4 OS=Arabidopsis thaliana OX=3702 GN=PYL4 PE=1 SV=1	S	Function unknown	PYL4-like abscisic acid receptor [Lolium arundinaceum]
AVESA.00001b.r1.6Dg0001124	--	--	Biological Process: response to acid chemical (GO:0001101);; Molecular Function: molecular_function (GO:0003674);; Molecular Function: catalytic activity (GO:0003824);; Molecular Function: thiol-dependent ubiquitin-specific protease activity (GO:0004843);; Molecular Function: protein binding (GO:0005515);; Cellular Component: cellular_component (GO:0005575);; Cellular Component: intracellular (GO…	K11838|7.5e-18|zju:107410264|K11838 ubiquitin carboxyl-terminal hydrolase 7 [EC:3.4.19.12] | (RefSeq) ubiquitin carboxyl-terminal hydrolase 12-like isoform X1	--	[DR]	Cell cycle control, cell division, chromosome partitioning;; General function prediction only	MATH domain	MATH domain and coiled-coil domain-containing protein At3g58210 OS=Arabidopsis thaliana OX=3702 GN=At3g58210 PE=4 SV=1	D	Cell cycle control, cell division, chromosome partitioning	uncharacterized protein LOC109784290 [Aegilops tauschii subsp. tauschii]
AVESA.00001b.r1.7Cg0001646	--	--	Biological Process: response to acid chemical (GO:0001101);; Molecular Function: molecular_function (GO:0003674);; Molecular Function: catalytic activity (GO:0003824);; Cellular Component: cellular_component (GO:0005575);; Cellular Component: intracellular (GO:0005622);; Cellular Component: obsolete cell (GO:0005623);; Cellular Component: cytoplasm (GO:0005737);; Cellular Component: mitochondrion…	K09480|0.0e+00|ats:109763829|K09480 digalactosyldiacylglycerol synthase [EC:2.4.1.241] | (RefSeq) LOC109763829; digalactosyldiacylglycerol synthase 1, chloroplastic-like	Glycerolipid metabolism (ko00561)	--	--	Glycosyl transferases group 1	Digalactosyldiacylglycerol synthase 1, chloroplastic OS=Lotus japonicus OX=34305 GN=DGD1 PE=2 SV=1	S	Function unknown	Digalactosyldiacylglycerol synthase 1, chloroplastic [Hordeum vulgare]
NewGene_31598	--	--	Biological Process: reproduction (GO:0000003);; Cellular Component: ubiquitin ligase complex (GO:0000151);; Biological Process: response to acid chemical (GO:0001101);; Biological Process: activation of innate immune response (GO:0002218);; Biological Process: immune effector process (GO:0002252);; Biological Process: activation of immune response (GO:0002253);; Biological Process: immune system …	K14508|0.0|ats:109735722|K14508 regulatory protein NPR1 | (RefSeq) LOC109735722; BTB/POZ domain and ankyrin repeat-containing protein NPR5-like	Plant hormone signal transduction (ko04075)	[R]	General function prediction only	BTB/POZ domain	BTB/POZ domain and ankyrin repeat-containing protein NPR5 OS=Oryza sativa subsp. japonica OX=39947 GN=NPR5 PE=1 SV=1	S	Function unknown	BTB-ankyrin repeats uniculme 4 [Hordeum vulgare subsp. vulgare]
NewGene_32070	--	--	Biological Process: reproduction (GO:0000003);; Cellular Component: ubiquitin ligase complex (GO:0000151);; Biological Process: response to acid chemical (GO:0001101);; Biological Process: activation of innate immune response (GO:0002218);; Biological Process: immune effector process (GO:0002252);; Biological Process: activation of immune response (GO:0002253);; Biological Process: immune system …	K14508|0.0|ats:109735722|K14508 regulatory protein NPR1 | (RefSeq) LOC109735722; BTB/POZ domain and ankyrin repeat-containing protein NPR5-like	Plant hormone signal transduction (ko04075)	[R]	General function prediction only	BTB/POZ domain	BTB/POZ domain and ankyrin repeat-containing protein NPR5 OS=Oryza sativa subsp. japonica OX=39947 GN=NPR5 PE=1 SV=1	S	Function unknown	BTB/POZ domain and ankyrin repeat-containing protein NPR5-like [Aegilops tauschii subsp. tauschii]
negative regulation of gibberellic acid mediated signaling pathway
GeneID	COG_class	COG_class_annotation	GO_annotation	KEGG_annotation	KEGG_pathway_annotation	KOG_class	KOG_class_annotation	Pfam_annotation	Swiss-Prot_annotation	eggNOG_class	eggNOG_class_annotation	NR_annotation
AVESA.00001b.r1.5Dg0001579	--	--	Molecular Function: microtubule motor activity (GO:0003777);; Molecular Function: ATP binding (GO:0005524);; Cellular Component: nucleus (GO:0005634);; Cellular Component: cytoskeleton (GO:0005856);; Biological Process: microtubule-based movement (GO:0007018);; Molecular Function: microtubule binding (GO:0008017);; Biological Process: regulation of gibberellic acid mediated signaling pathway (GO:…	K18806|1.5e-86|mis:MICPUN_63076|K18806 kinesin family member 7 | (RefSeq) predicted protein	--	[Z]	Cytoskeleton	Kinesin motor domain	Kinesin-like protein KIN-4A OS=Oryza sativa subsp. japonica OX=39947 GN=KIN4A PE=1 SV=1	Z	Cytoskeleton	Chromosome-associated kinesin KIF4A [Hordeum vulgare]
AVESA.00001b.r1.7Cg0000954	--	--	Biological Process: reproduction (GO:0000003);; Biological Process: cytokinesis (GO:0000910);; Molecular Function: regulatory region nucleic acid binding (GO:0001067);; Biological Process: response to acid chemical (GO:0001101);; Molecular Function: molecular_function (GO:0003674);; Molecular Function: nucleic acid binding (GO:0003676);; Molecular Function: DNA binding (GO:0003677);; Molecular Fu…	K14494|7.5e-280|bdi:100844941|K14494 DELLA protein | (RefSeq) DELLA protein SLN1	Plant hormone signal transduction (ko04075)	--	--	GRAS domain family	DELLA protein RHT-1 OS=Triticum aestivum OX=4565 GN=RHT1 PE=1 SV=1	K	Transcription	DELLA protein, partial [Psathyrostachys huashanica]
AVESA.00001b.r1.4Ag0001248	--	--	Biological Process: reproduction (GO:0000003);; Biological Process: cytokinesis (GO:0000910);; Molecular Function: regulatory region nucleic acid binding (GO:0001067);; Biological Process: response to acid chemical (GO:0001101);; Molecular Function: molecular_function (GO:0003674);; Molecular Function: nucleic acid binding (GO:0003676);; Molecular Function: DNA binding (GO:0003677);; Molecular Fu…	K14494|2.1e-274|bdi:100844941|K14494 DELLA protein | (RefSeq) DELLA protein SLN1	Plant hormone signal transduction (ko04075)	--	--	GRAS domain family	DELLA protein RHT-1 OS=Triticum aestivum OX=4565 GN=RHT1 PE=1 SV=1	K	Transcription	DELLA protein, partial [Psathyrostachys huashanica]
AVESA.00001b.r1.4Dg0001543	--	--	Biological Process: reproduction (GO:0000003);; Biological Process: cytokinesis (GO:0000910);; Molecular Function: regulatory region nucleic acid binding (GO:0001067);; Biological Process: response to acid chemical (GO:0001101);; Molecular Function: molecular_function (GO:0003674);; Molecular Function: nucleic acid binding (GO:0003676);; Molecular Function: DNA binding (GO:0003677);; Molecular Fu…	K14494|1.6e-274|bdi:100844941|K14494 DELLA protein | (RefSeq) DELLA protein SLN1	Plant hormone signal transduction (ko04075)	--	--	GRAS domain family	DELLA protein RHT-1 OS=Triticum aestivum OX=4565 GN=RHT1 PE=1 SV=1	K	Transcription	DELLA protein, partial [Psathyrostachys huashanica]
AVESA.00001b.r1.5Ag0001992	--	--	Molecular Function: microtubule motor activity (GO:0003777);; Molecular Function: ATP binding (GO:0005524);; Cellular Component: nucleus (GO:0005634);; Cellular Component: cytoskeleton (GO:0005856);; Biological Process: microtubule-based movement (GO:0007018);; Molecular Function: microtubule binding (GO:0008017);; Biological Process: regulation of gibberellic acid mediated signaling pathway (GO:…	K18806|1.5e-86|mis:MICPUN_63076|K18806 kinesin family member 7 | (RefSeq) predicted protein	--	[Z]	Cytoskeleton	Kinesin motor domain	Kinesin-like protein KIN-4A OS=Oryza sativa subsp. japonica OX=39947 GN=KIN4A PE=1 SV=1	Z	Cytoskeleton	Chromosome-associated kinesin KIF4A [Hordeum vulgare]
auxin-activated signaling pathway
GeneID	COG_class	COG_class_annotation	GO_annotation	KEGG_annotation	KEGG_pathway_annotation	KOG_class	KOG_class_annotation	Pfam_annotation	Swiss-Prot_annotation	eggNOG_class	eggNOG_class_annotation	NR_annotation
AVESA.00001b.r1.1Ag0001953	--	--	Cellular Component: nucleus (GO:0005634);; Biological Process: regulation of transcription, DNA-templated (GO:0006355);; Biological Process: auxin-activated signaling pathway (GO:0009734);;	K14484|9.5e-107|bdi:100827467|K14484 auxin-responsive protein IAA | (RefSeq) auxin-responsive protein IAA19	Plant hormone signal transduction (ko04075)	--	--	AUX/IAA family	Auxin-responsive protein IAA19 OS=Oryza sativa subsp. japonica OX=39947 GN=IAA19 PE=2 SV=1	K	Transcription	predicted protein [Hordeum vulgare subsp. vulgare]
AVESA.00001b.r1.1Ag0002259	--	--	Molecular Function: DNA binding (GO:0003677);; Cellular Component: nucleus (GO:0005634);; Biological Process: regulation of transcription, DNA-templated (GO:0006355);; Biological Process: auxin-activated signaling pathway (GO:0009734);;	K14486|2.9e-237|gab:108449907|K14486 auxin response factor | (RefSeq) auxin response factor 19	Plant hormone signal transduction (ko04075)	--	--	Auxin response factor	Auxin response factor 5 OS=Oryza sativa subsp. japonica OX=39947 GN=ARF5 PE=2 SV=2	K	Transcription	auxin response factor 5-like [Hordeum vulgare]
AVESA.00001b.r1.1Ag0003229	--	--	Cellular Component: nucleus (GO:0005634);; Biological Process: regulation of transcription, DNA-templated (GO:0006355);; Biological Process: auxin-activated signaling pathway (GO:0009734);;	K14484|3.5e-106|bdi:100823365|K14484 auxin-responsive protein IAA | (RefSeq) auxin-responsive protein IAA18	Plant hormone signal transduction (ko04075)	--	--	AUX/IAA family	Auxin-responsive protein IAA18 OS=Oryza sativa subsp. japonica OX=39947 GN=IAA18 PE=2 SV=1	K	Transcription	auxin-responsive protein IAA18 [Brachypodium distachyon]
AVESA.00001b.r1.1Ag0003445	--	--	Molecular Function: DNA binding (GO:0003677);; Cellular Component: nucleus (GO:0005634);; Biological Process: regulation of transcription, DNA-templated (GO:0006355);; Biological Process: auxin-activated signaling pathway (GO:0009734);;	K14486|0.0e+00|ats:109743596|K14486 auxin response factor | (RefSeq) LOC109743596; auxin response factor 15-like	Plant hormone signal transduction (ko04075)	--	--	Auxin response factor	Auxin response factor 15 OS=Oryza sativa subsp. japonica OX=39947 GN=ARF15 PE=2 SV=1	K	Transcription	unnamed protein product [Triticum turgidum subsp. durum]
AVESA.00001b.r1.1Cg0000631	--	--	Cellular Component: nucleus (GO:0005634);; Biological Process: regulation of transcription, DNA-templated (GO:0006355);; Biological Process: auxin-activated signaling pathway (GO:0009734);;	K14484|9.4e-109|bdi:100839395|K14484 auxin-responsive protein IAA | (RefSeq) auxin-responsive protein IAA17	Plant hormone signal transduction (ko04075)	--	--	AUX/IAA family	Auxin-responsive protein IAA17 OS=Oryza sativa subsp. japonica OX=39947 GN=IAA17 PE=2 SV=1	K	Transcription	auxin-responsive protein IAA17 [Brachypodium distachyon]
AVESA.00001b.r1.1Dg0000168	--	--	Cellular Component: nucleus (GO:0005634);; Biological Process: regulation of transcription, DNA-templated (GO:0006355);; Biological Process: auxin-activated signaling pathway (GO:0009734);;	K14484|8.5e-110|bdi:100839395|K14484 auxin-responsive protein IAA | (RefSeq) auxin-responsive protein IAA17	Plant hormone signal transduction (ko04075)	--	--	AUX/IAA family	Auxin-responsive protein IAA17 OS=Oryza sativa subsp. japonica OX=39947 GN=IAA17 PE=2 SV=1	K	Transcription	auxin-responsive protein IAA17 [Brachypodium distachyon]
AVESA.00001b.r1.1Dg0002003	--	--	Molecular Function: DNA binding (GO:0003677);; Cellular Component: nucleus (GO:0005634);; Biological Process: regulation of transcription, DNA-templated (GO:0006355);; Biological Process: auxin-activated signaling pathway (GO:0009734);;	K14486|0.0e+00|ats:109743596|K14486 auxin response factor | (RefSeq) LOC109743596; auxin response factor 15-like	Plant hormone signal transduction (ko04075)	--	--	Auxin response factor	Auxin response factor 15 OS=Oryza sativa subsp. japonica OX=39947 GN=ARF15 PE=2 SV=1	K	Transcription	auxin response factor 15-like [Aegilops tauschii subsp. tauschii]
AVESA.00001b.r1.1Dg0003151	--	--	Biological Process: auxin-activated signaling pathway (GO:0009734);;	K09285|1.2e-74|obr:102701992|K09285 AP2-like factor, ANT lineage | (RefSeq) AP2-like ethylene-responsive transcription factor ANT	--	--	--	--	Protein BIG GRAIN 1 OS=Oryza sativa subsp. indica OX=39946 GN=BG1 PE=3 SV=1	S	Function unknown	protein BIG GRAIN 1-like [Aegilops tauschii subsp. tauschii]
AVESA.00001b.r1.2Ag0000542	--	--	Cellular Component: nucleus (GO:0005634);; Biological Process: regulation of transcription, DNA-templated (GO:0006355);; Biological Process: auxin-activated signaling pathway (GO:0009734);;	K14484|9.4e-53|bdi:100831978|K14484 auxin-responsive protein IAA | (RefSeq) auxin-responsive protein IAA24	Plant hormone signal transduction (ko04075)	--	--	AUX/IAA family	Auxin-responsive protein IAA24 OS=Oryza sativa subsp. japonica OX=39947 GN=IAA24 PE=2 SV=1	K	Transcription	auxin-responsive protein IAA24 [Brachypodium distachyon]
AVESA.00001b.r1.2Dg0000815	--	--	Molecular Function: DNA binding (GO:0003677);; Cellular Component: nucleus (GO:0005634);; Biological Process: regulation of transcription, DNA-templated (GO:0006355);; Biological Process: auxin-activated signaling pathway (GO:0009734);;	K14486|2.2e-237|gab:108449907|K14486 auxin response factor | (RefSeq) auxin response factor 19	Plant hormone signal transduction (ko04075)	--	--	Auxin response factor	Auxin response factor 5 OS=Oryza sativa subsp. japonica OX=39947 GN=ARF5 PE=2 SV=2	K	Transcription	auxin response factor 5-like [Hordeum vulgare]
AVESA.00001b.r1.2Dg0002946	--	--	Cellular Component: nucleus (GO:0005634);; Biological Process: regulation of transcription, DNA-templated (GO:0006355);; Biological Process: auxin-activated signaling pathway (GO:0009734);;	K14484|8.0e-52|bdi:100831978|K14484 auxin-responsive protein IAA | (RefSeq) auxin-responsive protein IAA24	Plant hormone signal transduction (ko04075)	--	--	AUX/IAA family	Auxin-responsive protein IAA24 OS=Oryza sativa subsp. japonica OX=39947 GN=IAA24 PE=2 SV=1	K	Transcription	auxin-responsive protein IAA24 [Brachypodium distachyon]
AVESA.00001b.r1.3Ag0000864	--	--	Cellular Component: nucleus (GO:0005634);; Biological Process: regulation of transcription, DNA-templated (GO:0006355);; Biological Process: auxin-activated signaling pathway (GO:0009734);;	K14484|6.2e-116|bdi:100833874|K14484 auxin-responsive protein IAA | (RefSeq) auxin-responsive protein IAA3	Plant hormone signal transduction (ko04075)	--	--	AUX/IAA family	Auxin-responsive protein IAA3 OS=Oryza sativa subsp. japonica OX=39947 GN=IAA3 PE=2 SV=1	K	Transcription	auxin-responsive protein IAA3 [Hordeum vulgare]
AVESA.00001b.r1.3Ag0002177	--	--	Cellular Component: nucleus (GO:0005634);; Biological Process: regulation of transcription, DNA-templated (GO:0006355);; Biological Process: auxin-activated signaling pathway (GO:0009734);;	K14484|2.0e-130|ats:109744737|K14484 auxin-responsive protein IAA | (RefSeq) LOC109744737; auxin-responsive protein IAA6-like isoform X1	Plant hormone signal transduction (ko04075)	--	--	AUX/IAA family	Auxin-responsive protein IAA6 OS=Oryza sativa subsp. japonica OX=39947 GN=IAA6 PE=2 SV=1	K	Transcription	auxin-responsive protein IAA6-like isoform X1 [Aegilops tauschii subsp. tauschii]
AVESA.00001b.r1.3Cg0000859	--	--	Biological Process: response to acid chemical (GO:0001101);; Biological Process: regionalization (GO:0003002);; Molecular Function: protein binding (GO:0005515);; Biological Process: response to stress (GO:0006950);; Biological Process: response to osmotic stress (GO:0006970);; Biological Process: cell communication (GO:0007154);; Biological Process: signal transduction (GO:0007165);; Biological …	K09527|1.4e-77|cpap:110816622|K09527 DnaJ homolog subfamily C member 7 | (RefSeq) TPR repeat-containing thioredoxin TTL1-like isoform X1	--	[R]	General function prediction only	Tetratricopeptide repeat	TPR repeat-containing thioredoxin TTL1 OS=Arabidopsis thaliana OX=3702 GN=TTL1 PE=1 SV=1	O	Posttranslational modification, protein turnover, chaperones	TPR repeat-containing thioredoxin TTL1-like [Aegilops tauschii subsp. tauschii]
AVESA.00001b.r1.3Cg0002307	--	--	Molecular Function: DNA binding (GO:0003677);; Cellular Component: nucleus (GO:0005634);; Biological Process: regulation of transcription, DNA-templated (GO:0006355);; Biological Process: auxin-activated signaling pathway (GO:0009734);;	K14486|0.0e+00|ats:109760735|K14486 auxin response factor | (RefSeq) LOC109760735; auxin response factor 3-like	Plant hormone signal transduction (ko04075)	--	--	Auxin response factor	Auxin response factor 3 OS=Oryza sativa subsp. japonica OX=39947 GN=ARF3 PE=2 SV=1	K	Transcription	auxin response factor 3-like [Aegilops tauschii subsp. tauschii]
AVESA.00001b.r1.3Dg0000060	--	--	Cellular Component: nucleus (GO:0005634);; Biological Process: regulation of transcription, DNA-templated (GO:0006355);; Biological Process: auxin-activated signaling pathway (GO:0009734);;	K14484|9.5e-73|ats:109739173|K14484 auxin-responsive protein IAA | (RefSeq) LOC109739173; auxin-responsive protein IAA1-like	Plant hormone signal transduction (ko04075)	--	--	AUX/IAA family	Auxin-responsive protein IAA1 OS=Oryza sativa subsp. japonica OX=39947 GN=IAA1 PE=2 SV=1	K	Transcription	unnamed protein product [Triticum turgidum subsp. durum]
AVESA.00001b.r1.3Dg0000309	--	--	Cellular Component: nucleus (GO:0005634);; Biological Process: regulation of transcription, DNA-templated (GO:0006355);; Biological Process: auxin-activated signaling pathway (GO:0009734);;	K14484|6.2e-116|bdi:100833874|K14484 auxin-responsive protein IAA | (RefSeq) auxin-responsive protein IAA3	Plant hormone signal transduction (ko04075)	--	--	AUX/IAA family	Auxin-responsive protein IAA3 OS=Oryza sativa subsp. japonica OX=39947 GN=IAA3 PE=2 SV=1	K	Transcription	auxin-responsive protein IAA3 [Hordeum vulgare]
AVESA.00001b.r1.4Ag0000996	--	--	Cellular Component: nucleus (GO:0005634);; Biological Process: regulation of transcription, DNA-templated (GO:0006355);; Biological Process: auxin-activated signaling pathway (GO:0009734);;	K14484|2.3e-75|ats:109787380|K14484 auxin-responsive protein IAA | (RefSeq) LOC109787380; auxin-responsive protein IAA12-like	Plant hormone signal transduction (ko04075)	--	--	AUX/IAA family	Auxin-responsive protein IAA12 OS=Oryza sativa subsp. japonica OX=39947 GN=IAA12 PE=2 SV=1	K	Transcription	auxin-responsive protein IAA12-like [Aegilops tauschii subsp. tauschii]
AVESA.00001b.r1.4Ag0001000	--	--	Cellular Component: plasma membrane (GO:0005886);; Biological Process: auxin-activated signaling pathway (GO:0009734);; Biological Process: phloem or xylem histogenesis (GO:0010087);; Biological Process: leaf vascular tissue pattern formation (GO:0010305);;	--	--	--	--	Auxin canalisation	VAN3-binding protein OS=Arabidopsis thaliana OX=3702 GN=VAB PE=1 SV=1	S	Function unknown	VAN3-binding protein-like [Hordeum vulgare]
AVESA.00001b.r1.4Ag0001450	--	--	Cellular Component: nucleus (GO:0005634);; Biological Process: regulation of transcription, DNA-templated (GO:0006355);; Biological Process: auxin-activated signaling pathway (GO:0009734);;	K14484|2.4e-101|ats:109786394|K14484 auxin-responsive protein IAA | (RefSeq) LOC109786394; auxin-responsive protein IAA13-like	Plant hormone signal transduction (ko04075)	--	--	AUX/IAA family	Auxin-responsive protein IAA13 OS=Oryza sativa subsp. indica OX=39946 GN=IAA13 PE=2 SV=1	K	Transcription	auxin-responsive protein IAA13-like [Aegilops tauschii subsp. tauschii]
AVESA.00001b.r1.4Cg0001680	--	--	Cellular Component: nucleus (GO:0005634);; Biological Process: regulation of transcription, DNA-templated (GO:0006355);; Biological Process: auxin-activated signaling pathway (GO:0009734);;	K14484|2.3e-110|ats:109762037|K14484 auxin-responsive protein IAA | (RefSeq) LOC109762037; auxin-responsive protein IAA21-like	Plant hormone signal transduction (ko04075)	--	--	AUX/IAA family	Auxin-responsive protein IAA21 OS=Oryza sativa subsp. japonica OX=39947 GN=IAA21 PE=2 SV=1	K	Transcription	auxin-responsive protein IAA21 [Triticum aestivum]
AVESA.00001b.r1.4Dg0001306	--	--	Cellular Component: nucleus (GO:0005634);; Biological Process: regulation of transcription, DNA-templated (GO:0006355);; Biological Process: auxin-activated signaling pathway (GO:0009734);;	K14484|3.7e-78|ats:109787380|K14484 auxin-responsive protein IAA | (RefSeq) LOC109787380; auxin-responsive protein IAA12-like	Plant hormone signal transduction (ko04075)	--	--	AUX/IAA family	Auxin-responsive protein IAA12 OS=Oryza sativa subsp. japonica OX=39947 GN=IAA12 PE=2 SV=1	K	Transcription	auxin-responsive protein IAA12-like [Aegilops tauschii subsp. tauschii]
AVESA.00001b.r1.4Dg0001310	--	--	Cellular Component: plasma membrane (GO:0005886);; Biological Process: auxin-activated signaling pathway (GO:0009734);; Biological Process: phloem or xylem histogenesis (GO:0010087);; Biological Process: leaf vascular tissue pattern formation (GO:0010305);;	--	--	--	--	Auxin canalisation	VAN3-binding protein OS=Arabidopsis thaliana OX=3702 GN=VAB PE=1 SV=1	S	Function unknown	VAN3-binding protein-like [Hordeum vulgare]
AVESA.00001b.r1.4Dg0001754	--	--	Cellular Component: nucleus (GO:0005634);; Biological Process: regulation of transcription, DNA-templated (GO:0006355);; Biological Process: auxin-activated signaling pathway (GO:0009734);;	K14484|1.4e-101|ats:109786394|K14484 auxin-responsive protein IAA | (RefSeq) LOC109786394; auxin-responsive protein IAA13-like	Plant hormone signal transduction (ko04075)	--	--	AUX/IAA family	Auxin-responsive protein IAA13 OS=Oryza sativa subsp. indica OX=39946 GN=IAA13 PE=2 SV=1	K	Transcription	auxin-responsive protein IAA13-like [Aegilops tauschii subsp. tauschii]
AVESA.00001b.r1.5Ag0001055	--	--	Cellular Component: nucleus (GO:0005634);; Biological Process: regulation of transcription, DNA-templated (GO:0006355);; Biological Process: auxin-activated signaling pathway (GO:0009734);;	K14484|8.5e-113|ats:109787095|K14484 auxin-responsive protein IAA | (RefSeq) LOC109787095; auxin-responsive protein IAA30-like	Plant hormone signal transduction (ko04075)	--	--	AUX/IAA family	Auxin-responsive protein IAA30 OS=Oryza sativa subsp. japonica OX=39947 GN=IAA30 PE=2 SV=1	K	Transcription	auxin-responsive protein IAA30 [Hordeum vulgare]
AVESA.00001b.r1.5Ag0001056	--	--	Cellular Component: nucleus (GO:0005634);; Biological Process: regulation of transcription, DNA-templated (GO:0006355);; Biological Process: auxin-activated signaling pathway (GO:0009734);;	K14484|8.8e-87|ats:109787093|K14484 auxin-responsive protein IAA | (RefSeq) LOC109787093; auxin-responsive protein IAA31-like	Plant hormone signal transduction (ko04075)	--	--	AUX/IAA family	Auxin-responsive protein IAA31 OS=Oryza sativa subsp. japonica OX=39947 GN=IAA31 PE=2 SV=1	K	Transcription	predicted protein [Hordeum vulgare subsp. vulgare]
AVESA.00001b.r1.5Cg0000092	--	--	Molecular Function: DNA binding (GO:0003677);; Cellular Component: nucleus (GO:0005634);; Biological Process: regulation of transcription, DNA-templated (GO:0006355);; Biological Process: auxin-activated signaling pathway (GO:0009734);;	K14486|8.3e-226|nnu:104609299|K14486 auxin response factor | (RefSeq) auxin response factor 7-like	Plant hormone signal transduction (ko04075)	--	--	Auxin response factor	Auxin response factor 21 OS=Oryza sativa subsp. japonica OX=39947 GN=ARF21 PE=2 SV=2	K	Transcription	unnamed protein product [Triticum turgidum subsp. durum]
AVESA.00001b.r1.5Cg0002436	--	--	Biological Process: auxin-activated signaling pathway (GO:0009734);; Cellular Component: integral component of membrane (GO:0016021);; Biological Process: transmembrane transport (GO:0055085);;	K13947|2.0e-168|ats:109765271|K13947 auxin efflux carrier family protein | (RefSeq) LOC109765271; probable auxin efflux carrier component 5b	--	--	--	Membrane transport protein	Probable auxin efflux carrier component 5b OS=Oryza sativa subsp. japonica OX=39947 GN=PIN5B PE=2 SV=1	U	Intracellular trafficking, secretion, and vesicular transport	putative auxin efflux carrier component 4 [Hordeum vulgare]
AVESA.00001b.r1.5Dg0002339	--	--	Biological Process: auxin-activated signaling pathway (GO:0009734);; Cellular Component: integral component of membrane (GO:0016021);; Biological Process: transmembrane transport (GO:0055085);;	K13947|6.1e-168|ats:109765271|K13947 auxin efflux carrier family protein | (RefSeq) LOC109765271; probable auxin efflux carrier component 5b	--	--	--	Membrane transport protein	Probable auxin efflux carrier component 5b OS=Oryza sativa subsp. japonica OX=39947 GN=PIN5B PE=2 SV=1	U	Intracellular trafficking, secretion, and vesicular transport	putative auxin efflux carrier component 4 [Hordeum vulgare]
AVESA.00001b.r1.5Dg0003256	--	--	Molecular Function: DNA binding (GO:0003677);; Cellular Component: nucleus (GO:0005634);; Biological Process: regulation of transcription, DNA-templated (GO:0006355);; Biological Process: auxin-activated signaling pathway (GO:0009734);;	K14486|5.3e-155|han:110941009|K14486 auxin response factor | (RefSeq) auxin response factor 5-like isoform X1	Plant hormone signal transduction (ko04075)	--	--	Auxin response factor	Auxin response factor 12 OS=Oryza sativa subsp. indica OX=39946 GN=ARF12 PE=3 SV=1	K	Transcription	auxin response factor 12 isoform X2 [Brachypodium distachyon]
AVESA.00001b.r1.6Ag0000827	--	--	Biological Process: auxin-activated signaling pathway (GO:0009734);; Cellular Component: integral component of membrane (GO:0016021);; Biological Process: transmembrane transport (GO:0055085);;	K13947|1.1e-301|ats:109757438|K13947 auxin efflux carrier family protein | (RefSeq) LOC109757438; auxin efflux carrier component 1a	--	--	--	Membrane transport protein	Auxin efflux carrier component 1a OS=Oryza sativa subsp. japonica OX=39947 GN=PIN1A PE=2 SV=1	P	Inorganic ion transport and metabolism	auxin efflux carrier component 1 [Hordeum vulgare]
AVESA.00001b.r1.6Ag0003097	--	--	Molecular Function: DNA binding (GO:0003677);; Cellular Component: nucleus (GO:0005634);; Biological Process: regulation of transcription, DNA-templated (GO:0006355);; Biological Process: auxin-activated signaling pathway (GO:0009734);;	K14486|3.5e-163|nnu:104607475|K14486 auxin response factor | (RefSeq) auxin response factor 5-like	Plant hormone signal transduction (ko04075)	--	--	Auxin response factor	Auxin response factor 12 OS=Oryza sativa subsp. indica OX=39946 GN=ARF12 PE=3 SV=1	K	Transcription	auxin response factor 12 isoform X2 [Brachypodium distachyon]
AVESA.00001b.r1.6Cg0000290	--	--	Molecular Function: DNA binding (GO:0003677);; Cellular Component: nucleus (GO:0005634);; Biological Process: regulation of transcription, DNA-templated (GO:0006355);; Biological Process: auxin-activated signaling pathway (GO:0009734);;	K14486|2.2e-168|dcr:108227235|K14486 auxin response factor | (RefSeq) auxin response factor 5	Plant hormone signal transduction (ko04075)	--	--	Auxin response factor	Auxin response factor 17 OS=Oryza sativa subsp. japonica OX=39947 GN=ARF17 PE=2 SV=1	K	Transcription	auxin response factor 17 [Hordeum vulgare]
AVESA.00001b.r1.6Cg0000347	--	--	Molecular Function: DNA binding (GO:0003677);; Cellular Component: nucleus (GO:0005634);; Biological Process: regulation of transcription, DNA-templated (GO:0006355);; Biological Process: auxin-activated signaling pathway (GO:0009734);;	K14486|2.8e-73|jre:109021324|K14486 auxin response factor | (RefSeq) auxin response factor 19-like	Plant hormone signal transduction (ko04075)	--	--	Auxin response factor	Auxin response factor 18 OS=Oryza sativa subsp. japonica OX=39947 GN=ARF18 PE=2 SV=1	K	Transcription	auxin response factor 18-like [Aegilops tauschii subsp. tauschii]
AVESA.00001b.r1.6Cg0001577	--	--	Molecular Function: DNA binding (GO:0003677);; Cellular Component: nucleus (GO:0005634);; Biological Process: regulation of transcription, DNA-templated (GO:0006355);; Biological Process: auxin-activated signaling pathway (GO:0009734);;	K14486|1.3e-237|gab:108449907|K14486 auxin response factor | (RefSeq) auxin response factor 19	Plant hormone signal transduction (ko04075)	--	--	Auxin response factor	Auxin response factor 5 OS=Oryza sativa subsp. japonica OX=39947 GN=ARF5 PE=2 SV=2	K	Transcription	auxin response factor 5-like [Hordeum vulgare]
AVESA.00001b.r1.6Cg0002697	--	--	Biological Process: auxin-activated signaling pathway (GO:0009734);; Cellular Component: integral component of membrane (GO:0016021);; Biological Process: transmembrane transport (GO:0055085);;	K13947|1.8e-302|ats:109757438|K13947 auxin efflux carrier family protein | (RefSeq) LOC109757438; auxin efflux carrier component 1a	--	--	--	Membrane transport protein	Auxin efflux carrier component 1a OS=Oryza sativa subsp. japonica OX=39947 GN=PIN1A PE=2 SV=1	P	Inorganic ion transport and metabolism	auxin efflux carrier component 1 [Hordeum vulgare]
AVESA.00001b.r1.6Cg0003276	--	--	Molecular Function: DNA binding (GO:0003677);; Cellular Component: nucleus (GO:0005634);; Biological Process: regulation of transcription, DNA-templated (GO:0006355);; Biological Process: auxin-activated signaling pathway (GO:0009734);;	K14486|3.4e-71|sind:105173711|K14486 auxin response factor | (RefSeq) auxin response factor 19 isoform X1	Plant hormone signal transduction (ko04075)	--	--	Auxin response factor	Auxin response factor 8 OS=Oryza sativa subsp. japonica OX=39947 GN=ARF8 PE=2 SV=1	K	Transcription	unnamed protein product [Triticum turgidum subsp. durum]
AVESA.00001b.r1.6Dg0000561	--	--	Biological Process: auxin-activated signaling pathway (GO:0009734);; Cellular Component: integral component of membrane (GO:0016021);; Biological Process: transmembrane transport (GO:0055085);;	K13947|7.3e-303|ats:109757438|K13947 auxin efflux carrier family protein | (RefSeq) LOC109757438; auxin efflux carrier component 1a	--	--	--	Membrane transport protein	Auxin efflux carrier component 1a OS=Oryza sativa subsp. japonica OX=39947 GN=PIN1A PE=2 SV=1	P	Inorganic ion transport and metabolism	auxin efflux carrier component 1 [Hordeum vulgare]
AVESA.00001b.r1.7Cg0001235	--	--	Biological Process: auxin-activated signaling pathway (GO:0009734);; Biological Process: phloem or xylem histogenesis (GO:0010087);; Biological Process: leaf vascular tissue pattern formation (GO:0010305);;	--	--	--	--	Auxin canalisation	VAN3-binding protein OS=Arabidopsis thaliana OX=3702 GN=VAB PE=1 SV=1	S	Function unknown	VAN3-binding protein isoform X1 [Brachypodium distachyon]
AVESA.00001b.r1.7Cg0002764	--	--	Cellular Component: nucleus (GO:0005634);; Biological Process: regulation of transcription, DNA-templated (GO:0006355);; Biological Process: auxin-activated signaling pathway (GO:0009734);;	K14484|1.1e-79|ats:109787093|K14484 auxin-responsive protein IAA | (RefSeq) LOC109787093; auxin-responsive protein IAA31-like	Plant hormone signal transduction (ko04075)	--	--	AUX/IAA family	Auxin-responsive protein IAA31 OS=Oryza sativa subsp. japonica OX=39947 GN=IAA31 PE=2 SV=1	K	Transcription	predicted protein [Hordeum vulgare subsp. vulgare]
AVESA.00001b.r1.7Dg0001800	--	--	Cellular Component: nucleus (GO:0005634);; Biological Process: regulation of transcription, DNA-templated (GO:0006355);; Biological Process: auxin-activated signaling pathway (GO:0009734);;	K14484|4.3e-109|ats:109762037|K14484 auxin-responsive protein IAA | (RefSeq) LOC109762037; auxin-responsive protein IAA21-like	Plant hormone signal transduction (ko04075)	--	--	AUX/IAA family	Auxin-responsive protein IAA21 OS=Oryza sativa subsp. japonica OX=39947 GN=IAA21 PE=2 SV=1	K	Transcription	auxin-responsive protein IAA21 [Triticum aestivum]
AVESA.00001b.r1.7Dg0002383	--	--	Molecular Function: DNA binding (GO:0003677);; Cellular Component: nucleus (GO:0005634);; Biological Process: regulation of transcription, DNA-templated (GO:0006355);; Biological Process: auxin-activated signaling pathway (GO:0009734);;	K14486|3.7e-174|cpep:111799166|K14486 auxin response factor | (RefSeq) auxin response factor 19-like isoform X1	Plant hormone signal transduction (ko04075)	--	--	Auxin response factor	Auxin response factor 17 OS=Oryza sativa subsp. japonica OX=39947 GN=ARF17 PE=2 SV=1	K	Transcription	auxin response factor 17 [Hordeum vulgare]
AVESA.00001b.r1.7Dg0002772	--	--	Molecular Function: DNA binding (GO:0003677);; Cellular Component: nucleus (GO:0005634);; Biological Process: regulation of transcription, DNA-templated (GO:0006355);; Biological Process: auxin-activated signaling pathway (GO:0009734);;	K14486|2.8e-168|dcr:108227235|K14486 auxin response factor | (RefSeq) auxin response factor 5	Plant hormone signal transduction (ko04075)	--	--	Auxin response factor	Auxin response factor 17 OS=Oryza sativa subsp. japonica OX=39947 GN=ARF17 PE=2 SV=1	K	Transcription	auxin response factor 17 [Aegilops tauschii subsp. tauschii]
NewGene_24666	--	--	Cellular Component: nucleus (GO:0005634);; Biological Process: regulation of transcription, DNA-templated (GO:0006355);; Biological Process: auxin-activated signaling pathway (GO:0009734);;	K14484|4.08e-67|sbi:8061165|K14484 auxin-responsive protein IAA | (RefSeq) auxin-responsive protein IAA14	Plant hormone signal transduction (ko04075)	--	--	AUX/IAA family	Auxin-responsive protein IAA14 OS=Oryza sativa subsp. japonica OX=39947 GN=IAA14 PE=2 SV=1	K	Transcription	auxin-responsive protein IAA14 [Sorghum bicolor]
NewGene_25031	--	--	Biological Process: auxin-activated signaling pathway (GO:0009734);;	K09285|2.74e-103|obr:102701992|K09285 AP2-like factor, ANT lineage | (RefSeq) AP2-like ethylene-responsive transcription factor ANT	--	--	--	--	Protein BIG GRAIN 1 OS=Oryza sativa subsp. indica OX=39946 GN=BG1 PE=3 SV=1	S	Function unknown	protein BIG GRAIN 1-like [Aegilops tauschii subsp. tauschii]
NewGene_264	--	--	Cellular Component: nucleus (GO:0005634);; Biological Process: regulation of transcription, DNA-templated (GO:0006355);; Biological Process: auxin-activated signaling pathway (GO:0009734);;	K14484|9.92e-140|ats:109762037|K14484 auxin-responsive protein IAA | (RefSeq) LOC109762037; auxin-responsive protein IAA21-like	Plant hormone signal transduction (ko04075)	--	--	AUX/IAA family	Auxin-responsive protein IAA21 OS=Oryza sativa subsp. japonica OX=39947 GN=IAA21 PE=2 SV=1	K	Transcription	auxin-responsive protein IAA21 [Triticum aestivum]
NewGene_38229	--	--	Cellular Component: nucleus (GO:0005634);; Biological Process: regulation of transcription, DNA-templated (GO:0006355);; Biological Process: auxin-activated signaling pathway (GO:0009734);;	K14484|2.98e-110|ats:109787093|K14484 auxin-responsive protein IAA | (RefSeq) LOC109787093; auxin-responsive protein IAA31-like	Plant hormone signal transduction (ko04075)	--	--	AUX/IAA family	Auxin-responsive protein IAA31 OS=Oryza sativa subsp. japonica OX=39947 GN=IAA31 PE=2 SV=1	K	Transcription	predicted protein [Hordeum vulgare subsp. vulgare]
NewGene_38230	--	--	Cellular Component: nucleus (GO:0005634);; Biological Process: regulation of transcription, DNA-templated (GO:0006355);; Biological Process: auxin-activated signaling pathway (GO:0009734);;	K14484|2.65e-140|ats:109787095|K14484 auxin-responsive protein IAA | (RefSeq) LOC109787095; auxin-responsive protein IAA30-like	Plant hormone signal transduction (ko04075)	--	--	AUX/IAA family	Auxin-responsive protein IAA30 OS=Oryza sativa subsp. japonica OX=39947 GN=IAA30 PE=2 SV=1	K	Transcription	auxin-responsive protein IAA30 [Hordeum vulgare]
NewGene_5571	--	--	Cellular Component: nucleus (GO:0005634);; Biological Process: regulation of transcription, DNA-templated (GO:0006355);; Biological Process: auxin-activated signaling pathway (GO:0009734);;	K14484|1.18e-123|ats:109739769|K14484 auxin-responsive protein IAA | (RefSeq) LOC109739769; auxin-responsive protein IAA15-like	Plant hormone signal transduction (ko04075)	--	--	AUX/IAA family	Auxin-responsive protein IAA15 OS=Oryza sativa subsp. japonica OX=39947 GN=IAA15 PE=2 SV=1	K	Transcription	auxin-responsive protein IAA15-like [Aegilops tauschii subsp. tauschii]
Circadian rhythm-plant
GeneID	COG_class	COG_class_annotation	GO_annotation	KEGG_annotation	KEGG_pathway_annotation	KOG_class	KOG_class_annotation	Pfam_annotation	Swiss-Prot_annotation	eggNOG_class	eggNOG_class_annotation	NR_annotation
AVESA.00001b.r1.2Ag0001798	--	--	Molecular Function: DNA binding (GO:0003677);; Cellular Component: nucleus (GO:0005634);;	K12133|5.6e-24|ppp:112280611|K12133 MYB-related transcription factor LHY | (RefSeq) uncharacterized protein LOC112280611	Circadian rhythm - plant (ko04712)	[O]	Posttranslational modification, protein turnover, chaperones	Myb-like DNA-binding domain	Protein REVEILLE 1 OS=Arabidopsis thaliana OX=3702 GN=RVE1 PE=1 SV=1	K	Transcription	protein REVEILLE 7-like [Brachypodium distachyon]
AVESA.00001b.r1.2Cg0002502	--	--	Molecular Function: DNA binding (GO:0003677);; Cellular Component: nucleus (GO:0005634);;	K12133|1.6e-23|psom:113301841|K12133 MYB-related transcription factor LHY | (RefSeq) protein LHY-like isoform X1	Circadian rhythm - plant (ko04712)	[O]	Posttranslational modification, protein turnover, chaperones	Myb-like DNA-binding domain	Protein REVEILLE 1 OS=Arabidopsis thaliana OX=3702 GN=RVE1 PE=1 SV=1	K	Transcription	protein REVEILLE 7-like [Brachypodium distachyon]
AVESA.00001b.r1.2Dg0000168	--	--	Cellular Component: nucleus (GO:0005634);; Molecular Function: zinc ion binding (GO:0008270);;	K12135|7.0e-06|crb:17882893|K12135 zinc finger protein CONSTANS | (RefSeq) zinc finger protein CONSTANS isoform X2	Circadian rhythm - plant (ko04712)	[K]	Transcription	CCT motif	Zinc finger protein CONSTANS-LIKE 16 OS=Arabidopsis thaliana OX=3702 GN=COL16 PE=1 SV=2	K	Transcription	zinc finger protein CONSTANS-LIKE 16 [Aegilops tauschii subsp. tauschii]
AVESA.00001b.r1.2Dg0000837	--	--	Cellular Component: nucleus (GO:0005634);; Biological Process: regulation of transcription, DNA-templated (GO:0006355);;	K12135|6.0e-06|csat:104735609|K12135 zinc finger protein CONSTANS | (RefSeq) zinc finger protein CONSTANS-like	Circadian rhythm - plant (ko04712)	[K]	Transcription	CCT motif	Protein CHLOROPLAST IMPORT APPARATUS 2 OS=Arabidopsis thaliana OX=3702 GN=CIA2 PE=1 SV=1	K	Transcription	unnamed protein product [Triticum turgidum subsp. durum]
AVESA.00001b.r1.2Dg0001745	--	--	Molecular Function: DNA binding (GO:0003677);; Cellular Component: nucleus (GO:0005634);;	K12133|2.1e-31|ppp:112280611|K12133 MYB-related transcription factor LHY | (RefSeq) uncharacterized protein LOC112280611	Circadian rhythm - plant (ko04712)	[O]	Posttranslational modification, protein turnover, chaperones	Myb-like DNA-binding domain	Protein REVEILLE 1 OS=Arabidopsis thaliana OX=3702 GN=RVE1 PE=1 SV=1	K	Transcription	protein REVEILLE 7-like [Brachypodium distachyon]
AVESA.00001b.r1.3Ag0001006	--	--	Molecular Function: DNA binding (GO:0003677);; Cellular Component: nucleus (GO:0005634);; Biological Process: regulation of transcription, DNA-templated (GO:0006355);;	K16222|8.6e-41|crb:17875230|K16222 Dof zinc finger protein DOF5.5 | (RefSeq) cyclic dof factor 1	Circadian rhythm - plant (ko04712)	--	--	Dof domain, zinc finger	Cyclic dof factor 2 OS=Arabidopsis thaliana OX=3702 GN=CDF2 PE=1 SV=2	B	Chromatin structure and dynamics	Dof zinc finger protein DOF5.2 [Hordeum vulgare]
AVESA.00001b.r1.3Cg0001696	--	--	Molecular Function: DNA binding (GO:0003677);; Cellular Component: nucleus (GO:0005634);; Biological Process: regulation of transcription, DNA-templated (GO:0006355);;	K16222|3.9e-41|crb:17875230|K16222 Dof zinc finger protein DOF5.5 | (RefSeq) cyclic dof factor 1	Circadian rhythm - plant (ko04712)	--	--	Dof domain, zinc finger	Cyclic dof factor 2 OS=Arabidopsis thaliana OX=3702 GN=CDF2 PE=1 SV=2	B	Chromatin structure and dynamics	cyclic dof factor 2-like [Aegilops tauschii subsp. tauschii]
AVESA.00001b.r1.3Dg0000173	--	--	Molecular Function: phosphatidylethanolamine binding (GO:0008429);; Biological Process: regulation of flower development (GO:0009909);; Biological Process: photoperiodism, flowering (GO:0048573);;	K16223|2.3e-96|bdi:100838275|K16223 protein FLOWERING LOCUS T | (RefSeq) protein HEADING DATE 3A	Circadian rhythm - plant (ko04712)	[R]	General function prediction only	Phosphatidylethanolamine-binding protein	Protein RICE FLOWERING LOCUS T 1 OS=Oryza sativa subsp. japonica OX=39947 GN=RFT1 PE=1 SV=1	S	Function unknown	FT-like protein [Hordeum vulgare subsp. vulgare]
AVESA.00001b.r1.3Dg0000573	--	--	Molecular Function: DNA binding (GO:0003677);; Cellular Component: nucleus (GO:0005634);; Biological Process: regulation of transcription, DNA-templated (GO:0006355);;	K16222|6.6e-41|crb:17875230|K16222 Dof zinc finger protein DOF5.5 | (RefSeq) cyclic dof factor 1	Circadian rhythm - plant (ko04712)	--	--	Dof domain, zinc finger	Cyclic dof factor 2 OS=Arabidopsis thaliana OX=3702 GN=CDF2 PE=1 SV=2	B	Chromatin structure and dynamics	Dof zinc finger protein DOF5.2 [Hordeum vulgare]
AVESA.00001b.r1.4Ag0000338	[R]	General function prediction only	Cellular Component: nucleus (GO:0005634);; Cellular Component: cytosol (GO:0005829);; Biological Process: circadian rhythm (GO:0007623);; Biological Process: response to blue light (GO:0009637);; Cellular Component: SCF ubiquitin ligase complex (GO:0019005);;	K12116|0.0e+00|bdi:100845844|K12116 flavin-binding kelch repeat F-box protein 1 | (RefSeq) adagio-like protein 3 isoform X1	Circadian rhythm - plant (ko04712)	--	--	Galactose oxidase, central domain	Adagio-like protein 3 OS=Oryza sativa subsp. japonica OX=39947 GN=Os11g0547000 PE=2 SV=2	T	Signal transduction mechanisms	adagio-like protein 3 isoform X1 [Brachypodium distachyon]
AVESA.00001b.r1.4Ag0000630	[TK]	Signal transduction mechanisms;; Transcription	Biological Process: phosphorelay signal transduction system (GO:0000160);; Cellular Component: nucleus (GO:0005634);;	K12130|1.5e-287|ats:109763850|K12130 pseudo-response regulator 5 | (RefSeq) LOC109763850; two-component response regulator-like APRR3 isoform X1	Circadian rhythm - plant (ko04712)	[K]	Transcription	Response regulator receiver domain	Two-component response regulator-like PRR95 OS=Oryza sativa subsp. japonica OX=39947 GN=PRR95 PE=2 SV=1	K	Transcription	two-component response regulator [Avena sativa]
AVESA.00001b.r1.4Ag0001313	[T]	Signal transduction mechanisms	Molecular Function: phosphorelay sensor kinase activity (GO:0000155);; Biological Process: regulation of transcription, DNA-templated (GO:0006355);; Biological Process: detection of visible light (GO:0009584);; Biological Process: red, far-red light phototransduction (GO:0009585);; Molecular Function: photoreceptor activity (GO:0009881);; Biological Process: protein-tetrapyrrole linkage (GO:00170…	K12120|0.0e+00|bdi:100836209|K12120 phytochrome A | (RefSeq) phytochrome A type 3	Circadian rhythm - plant (ko04712)	--	--	Phytochrome region	Phytochrome A type 3 OS=Avena sativa OX=4498 GN=PHYA3 PE=1 SV=3	H	Coenzyme transport and metabolism	phytochrome [Avena sativa]
AVESA.00001b.r1.4Cg0002301	[Q]	Secondary metabolites biosynthesis, transport and catabolism	Biological Process: biosynthetic process (GO:0009058);; Molecular Function: transferase activity, transferring acyl groups other than amino-acyl groups (GO:0016747);;	K00660|4.6e-222|ats:109787049|K00660 chalcone synthase [EC:2.3.1.74] | (RefSeq) LOC109787049; chalcone synthase 2-like	Flavonoid biosynthesis (ko00941);; Circadian rhythm - plant (ko04712)	--	--	Chalcone and stilbene synthases, N-terminal domain	Chalcone synthase 1 OS=Hordeum vulgare OX=4513 GN=CHS1 PE=3 SV=1	H	Coenzyme transport and metabolism	unnamed protein product [Triticum aestivum]
AVESA.00001b.r1.4Dg0000607	[R]	General function prediction only	Cellular Component: nucleus (GO:0005634);; Cellular Component: cytosol (GO:0005829);; Biological Process: circadian rhythm (GO:0007623);; Biological Process: response to blue light (GO:0009637);; Cellular Component: SCF ubiquitin ligase complex (GO:0019005);;	K12116|3.0e-269|bdi:100845844|K12116 flavin-binding kelch repeat F-box protein 1 | (RefSeq) adagio-like protein 3 isoform X1	Circadian rhythm - plant (ko04712)	--	--	Galactose oxidase, central domain	Adagio-like protein 3 OS=Oryza sativa subsp. japonica OX=39947 GN=Os11g0547000 PE=2 SV=2	T	Signal transduction mechanisms	adagio-like protein 3 isoform X1 [Brachypodium distachyon]
AVESA.00001b.r1.4Dg0000949	[TK]	Signal transduction mechanisms;; Transcription	Biological Process: phosphorelay signal transduction system (GO:0000160);; Cellular Component: nucleus (GO:0005634);;	K12130|1.0e-293|ats:109763850|K12130 pseudo-response regulator 5 | (RefSeq) LOC109763850; two-component response regulator-like APRR3 isoform X1	Circadian rhythm - plant (ko04712)	[K]	Transcription	Response regulator receiver domain	Two-component response regulator-like PRR95 OS=Oryza sativa subsp. japonica OX=39947 GN=PRR95 PE=2 SV=1	K	Transcription	two-component response regulator [Avena sativa]
AVESA.00001b.r1.5Ag0000567	[T]	Signal transduction mechanisms	Molecular Function: phosphorelay sensor kinase activity (GO:0000155);; Cellular Component: nucleus (GO:0005634);; Biological Process: regulation of transcription, DNA-templated (GO:0006355);; Biological Process: detection of visible light (GO:0009584);; Biological Process: red, far-red light phototransduction (GO:0009585);; Molecular Function: photoreceptor activity (GO:0009881);; Biological Proc…	K12121|0.0e+00|ats:109770216|K12121 phytochrome B | (RefSeq) LOC109770216; phytochrome B isoform X1	Circadian rhythm - plant (ko04712)	--	--	Phytochrome region	Phytochrome B OS=Oryza sativa subsp. japonica OX=39947 GN=PHYB PE=2 SV=1	K	Transcription	Phytochrome B [Hordeum vulgare]
AVESA.00001b.r1.5Ag0002632	--	--	Molecular Function: DNA binding (GO:0003677);; Cellular Component: nucleus (GO:0005634);; Biological Process: regulation of transcription, DNA-templated (GO:0006355);;	K16222|1.7e-18|dct:110107877|K16222 Dof zinc finger protein DOF5.5 | (RefSeq) cyclic dof factor 1 isoform X1	Circadian rhythm - plant (ko04712)	--	--	Dof domain, zinc finger	Dof zinc finger protein MNB1A OS=Zea mays OX=4577 GN=MNB1A PE=1 SV=2	B	Chromatin structure and dynamics	dof zinc finger protein MNB1A-like [Hordeum vulgare]
AVESA.00001b.r1.5Ag0002882	--	--	Molecular Function: DNA-binding transcription factor activity (GO:0003700);;	K16221|6.5e-21|gra:105782793|K16221 transcription factor TCP21 (protein CCA1 HIKING EXPEDITION) | (RefSeq) transcription factor TCP21	Circadian rhythm - plant (ko04712)	--	--	TCP family transcription factor	Transcription factor PCF2 OS=Oryza sativa subsp. indica OX=39946 GN=PCF2 PE=4 SV=1	K	Transcription	transcription factor PCF2-like [Aegilops tauschii subsp. tauschii]
AVESA.00001b.r1.5Cg0000374	--	--	Molecular Function: DNA binding (GO:0003677);; Cellular Component: nucleus (GO:0005634);; Biological Process: regulation of transcription, DNA-templated (GO:0006355);;	K16222|3.6e-20|brp:103855006|K16222 Dof zinc finger protein DOF5.5 | (RefSeq) cyclic dof factor 1	Circadian rhythm - plant (ko04712)	--	--	Dof domain, zinc finger	Dof zinc finger protein MNB1A OS=Zea mays OX=4577 GN=MNB1A PE=1 SV=2	B	Chromatin structure and dynamics	hypothetical protein GQ55_6G234700 [Panicum hallii var. hallii]
AVESA.00001b.r1.6Ag0000315	--	--	Molecular Function: DNA-binding transcription factor activity (GO:0003700);; Molecular Function: protein binding (GO:0005515);; Biological Process: regulation of transcription, DNA-templated (GO:0006355);;	K16241|2.2e-52|bdi:100839215|K16241 transcription factor HY5 | (RefSeq) transcription factor HY5	Circadian rhythm - plant (ko04712)	[R]	General function prediction only	Kelch motif	F-box/kelch-repeat protein At1g55270 OS=Arabidopsis thaliana OX=3702 GN=At1g55270 PE=2 SV=1	S	Function unknown	unnamed protein product [Triticum turgidum subsp. durum]
AVESA.00001b.r1.6Ag0001121	--	--	Molecular Function: DNA binding (GO:0003677);; Cellular Component: nucleus (GO:0005634);;	K12133|6.0e-29|aof:109823549|K12133 MYB-related transcription factor LHY | (RefSeq) protein LHY-like isoform X1	Circadian rhythm - plant (ko04712)	[O]	Posttranslational modification, protein turnover, chaperones	Myb-like DNA-binding domain	Protein REVEILLE 1 OS=Arabidopsis thaliana OX=3702 GN=RVE1 PE=1 SV=1	K	Transcription	predicted protein [Hordeum vulgare subsp. vulgare]
AVESA.00001b.r1.6Cg0002787	--	--	Cellular Component: nucleus (GO:0005634);; Molecular Function: zinc ion binding (GO:0008270);;	K12135|4.1e-06|bna:106370571|K12135 zinc finger protein CONSTANS | (RefSeq) zinc finger protein CONSTANS	Circadian rhythm - plant (ko04712)	[K]	Transcription	CCT motif	Zinc finger protein CONSTANS-LIKE 16 OS=Arabidopsis thaliana OX=3702 GN=COL16 PE=1 SV=2	K	Transcription	unnamed protein product [Triticum turgidum subsp. durum]
AVESA.00001b.r1.6Cg0002854	--	--	Cellular Component: nucleus (GO:0005634);; Molecular Function: zinc ion binding (GO:0008270);;	K12135|8.2e-06|crb:17882893|K12135 zinc finger protein CONSTANS | (RefSeq) zinc finger protein CONSTANS isoform X2	Circadian rhythm - plant (ko04712)	--	--	CCT motif	Zinc finger protein CONSTANS-LIKE 9 OS=Arabidopsis thaliana OX=3702 GN=COL9 PE=1 SV=1	K	Transcription	unnamed protein product [Triticum turgidum subsp. durum]
AVESA.00001b.r1.6Cg0003064	--	--	Molecular Function: DNA binding (GO:0003677);; Cellular Component: nucleus (GO:0005634);;	K12133|1.3e-26|fve:101293425|K12133 MYB-related transcription factor LHY | (RefSeq) protein LHY-like	Circadian rhythm - plant (ko04712)	[O]	Posttranslational modification, protein turnover, chaperones	Myb-like DNA-binding domain	Protein REVEILLE 1 OS=Arabidopsis thaliana OX=3702 GN=RVE1 PE=1 SV=1	K	Transcription	MYB-related protein [Triticum aestivum]
AVESA.00001b.r1.6Cg0003314	[T]	Signal transduction mechanisms	Biological Process: phosphorelay signal transduction system (GO:0000160);; Cellular Component: nucleus (GO:0005634);;	K12127|2.8e-188|ats:109758229|K12127 pseudo-response regulator 1 | (RefSeq) LOC109758229; two-component response regulator-like PRR1	Circadian rhythm - plant (ko04712)	[K]	Transcription	CCT motif	Two-component response regulator-like PRR1 OS=Oryza sativa subsp. japonica OX=39947 GN=PRR1 PE=1 SV=2	K	Transcription	timing of cab expression 1 [Triticum aestivum]
AVESA.00001b.r1.6Dg0000632	--	--	Cellular Component: nucleus (GO:0005634);; Molecular Function: zinc ion binding (GO:0008270);;	K12135|4.2e-06|bna:106370571|K12135 zinc finger protein CONSTANS | (RefSeq) zinc finger protein CONSTANS	Circadian rhythm - plant (ko04712)	[K]	Transcription	CCT motif	Zinc finger protein CONSTANS-LIKE 16 OS=Arabidopsis thaliana OX=3702 GN=COL16 PE=1 SV=2	K	Transcription	unnamed protein product [Triticum turgidum subsp. durum]
AVESA.00001b.r1.6Dg0000851	--	--	Molecular Function: DNA binding (GO:0003677);; Cellular Component: nucleus (GO:0005634);;	K12133|1.5e-27|aof:109823549|K12133 MYB-related transcription factor LHY | (RefSeq) protein LHY-like isoform X1	Circadian rhythm - plant (ko04712)	[O]	Posttranslational modification, protein turnover, chaperones	Myb-like DNA-binding domain	Protein REVEILLE 1 OS=Arabidopsis thaliana OX=3702 GN=RVE1 PE=1 SV=1	K	Transcription	MYB-related protein [Triticum aestivum]
AVESA.00001b.r1.6Dg0001096	[T]	Signal transduction mechanisms	Biological Process: phosphorelay signal transduction system (GO:0000160);; Cellular Component: nucleus (GO:0005634);;	K12127|2.1e-183|ats:109758229|K12127 pseudo-response regulator 1 | (RefSeq) LOC109758229; two-component response regulator-like PRR1	Circadian rhythm - plant (ko04712)	[K]	Transcription	CCT motif	Two-component response regulator-like PRR1 OS=Oryza sativa subsp. japonica OX=39947 GN=PRR1 PE=1 SV=2	K	Transcription	timing of cab expression 1 [Triticum aestivum]
AVESA.00001b.r1.7Ag0001233	--	--	Cellular Component: nucleus (GO:0005634);; Molecular Function: zinc ion binding (GO:0008270);;	K12135|9.1e-06|crb:17882893|K12135 zinc finger protein CONSTANS | (RefSeq) zinc finger protein CONSTANS isoform X2	Circadian rhythm - plant (ko04712)	[K]	Transcription	CCT motif	Zinc finger protein CONSTANS-LIKE 16 OS=Arabidopsis thaliana OX=3702 GN=COL16 PE=1 SV=2	K	Transcription	zinc finger protein CONSTANS-LIKE 16 [Aegilops tauschii subsp. tauschii]
AVESA.00001b.r1.7Dg0000259	--	--	Cellular Component: nucleus (GO:0005634);; Molecular Function: zinc ion binding (GO:0008270);;	K12135|9.1e-06|crb:17882893|K12135 zinc finger protein CONSTANS | (RefSeq) zinc finger protein CONSTANS isoform X2	Circadian rhythm - plant (ko04712)	[K]	Transcription	CCT motif	Zinc finger protein CONSTANS-LIKE 16 OS=Arabidopsis thaliana OX=3702 GN=COL16 PE=1 SV=2	K	Transcription	zinc finger protein CONSTANS-LIKE 16 [Aegilops tauschii subsp. tauschii]
NewGene_27322	--	--	--	K16223|6.30e-73|bdi:100823239|K16223 protein FLOWERING LOCUS T | (RefSeq) protein FLOWERING LOCUS T	Circadian rhythm - plant (ko04712)	[R]	General function prediction only	Phosphatidylethanolamine-binding protein	Protein HEADING DATE 3A OS=Oryza sativa subsp. japonica OX=39947 GN=HD3A PE=1 SV=1	J	Translation, ribosomal structure and biogenesis	FT01 [Lolium perenne]
NewGene_37595	--	--	Biological Process: reproduction (GO:0000003);; Biological Process: developmental process involved in reproduction (GO:0003006);; Molecular Function: molecular_function (GO:0003674);; Molecular Function: binding (GO:0005488);; Molecular Function: phospholipid binding (GO:0005543);; Cellular Component: cellular_component (GO:0005575);; Cellular Component: intracellular (GO:0005622);; Cellular Comp…	K16223|1.27e-119|dosa:Os06t0157700-00|K16223 protein FLOWERING LOCUS T | (RefSeq) Os06g0157700, HEADING_DATE_3A, HD3A; Similar to SP3D.	Circadian rhythm - plant (ko04712)	[R]	General function prediction only	Phosphatidylethanolamine-binding protein	Protein HEADING DATE 3A OS=Oryza sativa subsp. japonica OX=39947 GN=HD3A PE=1 SV=1	S	Function unknown	flowering locus T protein [Lolium perenne]
NewGene_39839	--	--	Molecular Function: molecular_function (GO:0003674);; Molecular Function: DNA-binding transcription factor activity (GO:0003700);; Biological Process: regulation of transcription, DNA-templated (GO:0006355);; Biological Process: biological_process (GO:0008150);; Biological Process: regulation of biosynthetic process (GO:0009889);; Biological Process: regulation of gene expression (GO:0010468);; B…	K16221|2.04e-25|gab:108464267|K16221 transcription factor TCP21 (protein CCA1 HIKING EXPEDITION) | (RefSeq) transcription factor TCP21	Circadian rhythm - plant (ko04712)	--	--	TCP family transcription factor	Transcription factor PCF2 OS=Oryza sativa subsp. indica OX=39946 GN=PCF2 PE=4 SV=1	K	Transcription	transcription factor PCF2-like [Aegilops tauschii subsp. tauschii]
NewGene_41778	[TK]	Signal transduction mechanisms;; Transcription	Biological Process: phosphorelay signal transduction system (GO:0000160);; Cellular Component: nucleus (GO:0005634);;	K12127|1.70e-296|ats:109758229|K12127 pseudo-response regulator 1 | (RefSeq) LOC109758229; two-component response regulator-like PRR1	Circadian rhythm - plant (ko04712)	[K]	Transcription	CCT motif	Two-component response regulator-like PRR1 OS=Oryza sativa subsp. japonica OX=39947 GN=PRR1 PE=1 SV=2	K	Transcription	timing of cab expression 1 [Triticum aestivum]
NewGene_4331	--	--	--	K16223|6.87e-70|bdi:100823239|K16223 protein FLOWERING LOCUS T | (RefSeq) protein FLOWERING LOCUS T	Circadian rhythm - plant (ko04712)	[R]	General function prediction only	Phosphatidylethanolamine-binding protein	Protein HEADING DATE 3A OS=Oryza sativa subsp. japonica OX=39947 GN=HD3A PE=1 SV=1	J	Translation, ribosomal structure and biogenesis	FT01 [Lolium perenne]
NewGene_948	[T]	Signal transduction mechanisms	Molecular Function: phosphorelay sensor kinase activity (GO:0000155);; Biological Process: regulation of transcription, DNA-templated (GO:0006355);; Biological Process: detection of visible light (GO:0009584);; Biological Process: red, far-red light phototransduction (GO:0009585);; Molecular Function: photoreceptor activity (GO:0009881);; Biological Process: protein-tetrapyrrole linkage (GO:00170…	K12120|0.0|bdi:100836209|K12120 phytochrome A | (RefSeq) phytochrome A type 3	Circadian rhythm - plant (ko04712)	--	--	Phytochrome region	Phytochrome A type 4 OS=Avena sativa OX=4498 GN=PHYA4 PE=1 SV=3	H	Coenzyme transport and metabolism	RecName: Full=Phytochrome A type 4; Short=AP4 [Avena sativa]
Photosynthesis-antenna proteins pathway
GeneID	COG_class	COG_class_annotation	GO_annotation	KEGG_annotation	KEGG_pathway_annotation	KOG_class	KOG_class_annotation	Pfam_annotation	Swiss-Prot_annotation	eggNOG_class	eggNOG_class_annotation	NR_annotation
AVESA.00001b.r1.1Ag0002002	--	--	Biological Process: response to light stimulus (GO:0009416);; Cellular Component: photosystem I (GO:0009522);; Cellular Component: photosystem II (GO:0009523);; Cellular Component: chloroplast thylakoid membrane (GO:0009535);; Biological Process: photosynthesis, light harvesting in photosystem I (GO:0009768);; Cellular Component: chloroplast envelope (GO:0009941);; Cellular Component: plastoglobu…	K08912|8.3e-151|bdi:100822184|K08912 light-harvesting complex II chlorophyll a/b binding protein 1 | (RefSeq) chlorophyll a-b binding protein of LHCII type 1	Photosynthesis - antenna proteins (ko00196)	--	--	Chlorophyll A-B binding protein	Chlorophyll a-b binding protein M9, chloroplastic OS=Zea mays OX=4577 GN=CAB-M9 PE=2 SV=1	C	Energy production and conversion	chlorophyll a-b binding protein of LHCII type 1 [Brachypodium distachyon]
AVESA.00001b.r1.1Ag0002003	--	--	Biological Process: response to light stimulus (GO:0009416);; Cellular Component: photosystem I (GO:0009522);; Cellular Component: photosystem II (GO:0009523);; Cellular Component: chloroplast thylakoid membrane (GO:0009535);; Biological Process: photosynthesis, light harvesting in photosystem I (GO:0009768);; Cellular Component: chloroplast envelope (GO:0009941);; Cellular Component: plastoglobu…	K08912|3.2e-150|bdi:100822184|K08912 light-harvesting complex II chlorophyll a/b binding protein 1 | (RefSeq) chlorophyll a-b binding protein of LHCII type 1	Photosynthesis - antenna proteins (ko00196)	--	--	Chlorophyll A-B binding protein	Chlorophyll a-b binding protein M9, chloroplastic OS=Zea mays OX=4577 GN=CAB-M9 PE=2 SV=1	C	Energy production and conversion	chlorophyll a-b binding protein of LHCII type 1 [Brachypodium distachyon]
AVESA.00001b.r1.1Ag0002004	--	--	Biological Process: response to light stimulus (GO:0009416);; Cellular Component: photosystem I (GO:0009522);; Cellular Component: photosystem II (GO:0009523);; Cellular Component: chloroplast thylakoid membrane (GO:0009535);; Biological Process: photosynthesis, light harvesting in photosystem I (GO:0009768);; Cellular Component: chloroplast envelope (GO:0009941);; Cellular Component: plastoglobu…	K08912|3.7e-151|bdi:100822184|K08912 light-harvesting complex II chlorophyll a/b binding protein 1 | (RefSeq) chlorophyll a-b binding protein of LHCII type 1	Photosynthesis - antenna proteins (ko00196)	--	--	Chlorophyll A-B binding protein	Chlorophyll a-b binding protein M9, chloroplastic OS=Zea mays OX=4577 GN=CAB-M9 PE=2 SV=1	C	Energy production and conversion	chlorophyll a-b binding protein of LHCII type 1 [Brachypodium distachyon]
AVESA.00001b.r1.1Ag0003476	--	--	Biological Process: response to light stimulus (GO:0009416);; Cellular Component: photosystem I (GO:0009522);; Cellular Component: photosystem II (GO:0009523);; Cellular Component: chloroplast thylakoid membrane (GO:0009535);; Biological Process: photosynthesis, light harvesting in photosystem I (GO:0009768);; Cellular Component: chloroplast envelope (GO:0009941);; Cellular Component: plastoglobu…	K08912|3.2e-150|bdi:100822184|K08912 light-harvesting complex II chlorophyll a/b binding protein 1 | (RefSeq) chlorophyll a-b binding protein of LHCII type 1	Photosynthesis - antenna proteins (ko00196)	--	--	Chlorophyll A-B binding protein	Chlorophyll a-b binding protein M9, chloroplastic OS=Zea mays OX=4577 GN=CAB-M9 PE=2 SV=1	C	Energy production and conversion	chlorophyll a-b binding protein of LHCII type 1 [Brachypodium distachyon]
AVESA.00001b.r1.1Ag0003477	--	--	Biological Process: response to light stimulus (GO:0009416);; Cellular Component: photosystem I (GO:0009522);; Cellular Component: photosystem II (GO:0009523);; Cellular Component: chloroplast thylakoid membrane (GO:0009535);; Biological Process: photosynthesis, light harvesting in photosystem I (GO:0009768);; Cellular Component: chloroplast envelope (GO:0009941);; Cellular Component: plastoglobu…	K08912|1.2e-149|bdi:100822184|K08912 light-harvesting complex II chlorophyll a/b binding protein 1 | (RefSeq) chlorophyll a-b binding protein of LHCII type 1	Photosynthesis - antenna proteins (ko00196)	--	--	Chlorophyll A-B binding protein	Chlorophyll a-b binding protein M9, chloroplastic OS=Zea mays OX=4577 GN=CAB-M9 PE=2 SV=1	C	Energy production and conversion	chlorophyll a-b binding protein of LHCII type 1 [Brachypodium distachyon]
AVESA.00001b.r1.1Ag0003480	--	--	Biological Process: response to light stimulus (GO:0009416);; Cellular Component: photosystem I (GO:0009522);; Cellular Component: photosystem II (GO:0009523);; Cellular Component: chloroplast thylakoid membrane (GO:0009535);; Biological Process: photosynthesis, light harvesting in photosystem I (GO:0009768);; Cellular Component: chloroplast envelope (GO:0009941);; Cellular Component: plastoglobu…	K08912|1.7e-148|bdi:100822184|K08912 light-harvesting complex II chlorophyll a/b binding protein 1 | (RefSeq) chlorophyll a-b binding protein of LHCII type 1	Photosynthesis - antenna proteins (ko00196)	--	--	Chlorophyll A-B binding protein	Chlorophyll a-b binding protein, chloroplastic OS=Triticum aestivum OX=4565 GN=WHAB1.6 PE=3 SV=1	C	Energy production and conversion	chlorophyll a-b binding protein of LHCII type 1 [Brachypodium distachyon]
AVESA.00001b.r1.1Dg0002034	--	--	Biological Process: response to light stimulus (GO:0009416);; Cellular Component: photosystem I (GO:0009522);; Cellular Component: photosystem II (GO:0009523);; Cellular Component: chloroplast thylakoid membrane (GO:0009535);; Biological Process: photosynthesis, light harvesting in photosystem I (GO:0009768);; Cellular Component: chloroplast envelope (GO:0009941);; Cellular Component: plastoglobu…	K08912|4.9e-151|bdi:100822184|K08912 light-harvesting complex II chlorophyll a/b binding protein 1 | (RefSeq) chlorophyll a-b binding protein of LHCII type 1	Photosynthesis - antenna proteins (ko00196)	--	--	Chlorophyll A-B binding protein	Chlorophyll a-b binding protein M9, chloroplastic OS=Zea mays OX=4577 GN=CAB-M9 PE=2 SV=1	C	Energy production and conversion	chlorophyll a-b binding protein of LHCII type 1 [Brachypodium distachyon]
AVESA.00001b.r1.1Dg0002035	--	--	Biological Process: response to light stimulus (GO:0009416);; Cellular Component: photosystem I (GO:0009522);; Cellular Component: photosystem II (GO:0009523);; Cellular Component: chloroplast thylakoid membrane (GO:0009535);; Biological Process: photosynthesis, light harvesting in photosystem I (GO:0009768);; Cellular Component: chloroplast envelope (GO:0009941);; Cellular Component: plastoglobu…	K08912|7.0e-150|bdi:100822184|K08912 light-harvesting complex II chlorophyll a/b binding protein 1 | (RefSeq) chlorophyll a-b binding protein of LHCII type 1	Photosynthesis - antenna proteins (ko00196)	--	--	Chlorophyll A-B binding protein	Chlorophyll a-b binding protein M9, chloroplastic OS=Zea mays OX=4577 GN=CAB-M9 PE=2 SV=1	C	Energy production and conversion	chlorophyll a-b binding protein of LHCII type 1 [Brachypodium distachyon]
AVESA.00001b.r1.1Dg0002036	--	--	Biological Process: response to light stimulus (GO:0009416);; Cellular Component: photosystem I (GO:0009522);; Cellular Component: photosystem II (GO:0009523);; Cellular Component: chloroplast thylakoid membrane (GO:0009535);; Biological Process: photosynthesis, light harvesting in photosystem I (GO:0009768);; Cellular Component: chloroplast envelope (GO:0009941);; Cellular Component: plastoglobu…	K08912|1.4e-150|bdi:100822184|K08912 light-harvesting complex II chlorophyll a/b binding protein 1 | (RefSeq) chlorophyll a-b binding protein of LHCII type 1	Photosynthesis - antenna proteins (ko00196)	--	--	Chlorophyll A-B binding protein	Chlorophyll a-b binding protein M9, chloroplastic OS=Zea mays OX=4577 GN=CAB-M9 PE=2 SV=1	C	Energy production and conversion	chlorophyll a-b binding protein of LHCII type 1 [Brachypodium distachyon]
AVESA.00001b.r1.2Ag0001249	--	--	Biological Process: response to light stimulus (GO:0009416);; Cellular Component: photosystem I (GO:0009522);; Cellular Component: photosystem II (GO:0009523);; Cellular Component: chloroplast thylakoid membrane (GO:0009535);; Biological Process: photosynthesis, light harvesting in photosystem I (GO:0009768);; Cellular Component: chloroplast envelope (GO:0009941);; Cellular Component: plastoglobu…	K08917|6.5e-137|ats:109786531|K08917 light-harvesting complex II chlorophyll a/b binding protein 6 | (RefSeq) LOC109786531; chlorophyll a-b binding protein CP24 10B, chloroplastic	Photosynthesis - antenna proteins (ko00196)	--	--	Chlorophyll A-B binding protein	Chlorophyll a-b binding protein CP24 10B, chloroplastic OS=Solanum lycopersicum OX=4081 GN=CAP10B PE=3 SV=1	C	Energy production and conversion	chlorophyll a-b binding protein CP24 10B, chloroplastic [Aegilops tauschii subsp. tauschii]
AVESA.00001b.r1.2Cg0000542	--	--	Biological Process: response to light stimulus (GO:0009416);; Cellular Component: photosystem I (GO:0009522);; Cellular Component: photosystem II (GO:0009523);; Cellular Component: chloroplast thylakoid membrane (GO:0009535);; Biological Process: photosynthesis, light harvesting in photosystem I (GO:0009768);; Cellular Component: chloroplast envelope (GO:0009941);; Cellular Component: plastoglobu…	K08914|1.9e-149|ats:109764234|K08914 light-harvesting complex II chlorophyll a/b binding protein 3 | (RefSeq) LOC109764234; chlorophyll a-b binding protein of LHCII type III, chloroplastic	Photosynthesis - antenna proteins (ko00196)	--	--	Chlorophyll A-B binding protein	Chlorophyll a-b binding protein of LHCII type III, chloroplastic OS=Hordeum vulgare OX=4513 GN=LHBC PE=2 SV=1	C	Energy production and conversion	chlorophyll a-b binding protein of LHCII type III, chloroplastic [Aegilops tauschii subsp. tauschii]
AVESA.00001b.r1.2Cg0000560	--	--	Biological Process: response to light stimulus (GO:0009416);; Cellular Component: photosystem I (GO:0009522);; Cellular Component: photosystem II (GO:0009523);; Cellular Component: chloroplast thylakoid membrane (GO:0009535);; Biological Process: photosynthesis, light harvesting in photosystem I (GO:0009768);; Cellular Component: chloroplast envelope (GO:0009941);; Cellular Component: plastoglobu…	K08915|1.1e-161|ats:109764224|K08915 light-harvesting complex II chlorophyll a/b binding protein 4 | (RefSeq) LOC109764224; chlorophyll a-b binding protein CP29.2, chloroplastic-like	Photosynthesis - antenna proteins (ko00196)	--	--	Chlorophyll A-B binding protein	Chlorophyll a-b binding protein CP29.1, chloroplastic OS=Arabidopsis thaliana OX=3702 GN=LHCB4.1 PE=1 SV=1	C	Energy production and conversion	chlorophyll a-b binding protein CP29.2, chloroplastic-like [Aegilops tauschii subsp. tauschii]
AVESA.00001b.r1.2Cg0001977	--	--	Biological Process: response to light stimulus (GO:0009416);; Cellular Component: photosystem I (GO:0009522);; Cellular Component: photosystem II (GO:0009523);; Cellular Component: chloroplast thylakoid membrane (GO:0009535);; Biological Process: photosynthesis, light harvesting in photosystem I (GO:0009768);; Cellular Component: chloroplast envelope (GO:0009941);; Cellular Component: plastoglobu…	K08917|6.5e-137|ats:109786531|K08917 light-harvesting complex II chlorophyll a/b binding protein 6 | (RefSeq) LOC109786531; chlorophyll a-b binding protein CP24 10B, chloroplastic	Photosynthesis - antenna proteins (ko00196)	--	--	Chlorophyll A-B binding protein	Chlorophyll a-b binding protein CP24 10B, chloroplastic OS=Solanum lycopersicum OX=4081 GN=CAP10B PE=3 SV=1	C	Energy production and conversion	chlorophyll a-b binding protein CP24 10B, chloroplastic [Aegilops tauschii subsp. tauschii]
AVESA.00001b.r1.2Dg0001093	--	--	Biological Process: response to light stimulus (GO:0009416);; Cellular Component: photosystem I (GO:0009522);; Cellular Component: photosystem II (GO:0009523);; Cellular Component: chloroplast thylakoid membrane (GO:0009535);; Biological Process: photosynthesis, light harvesting in photosystem I (GO:0009768);; Cellular Component: chloroplast envelope (GO:0009941);; Cellular Component: plastoglobu…	K08912|3.0e-145|ats:109744137|K08912 light-harvesting complex II chlorophyll a/b binding protein 1 | (RefSeq) LOC109744137; chlorophyll a-b binding protein of LHCII type 1-like	Photosynthesis - antenna proteins (ko00196)	--	--	Chlorophyll A-B binding protein	Chlorophyll a-b binding protein, chloroplastic OS=Triticum aestivum OX=4565 GN=WHAB1.6 PE=3 SV=1	C	Energy production and conversion	Chlorophyll a-b binding protein, chloroplastic [Hordeum vulgare]
AVESA.00001b.r1.2Dg0001183	--	--	Biological Process: response to light stimulus (GO:0009416);; Cellular Component: photosystem I (GO:0009522);; Cellular Component: photosystem II (GO:0009523);; Cellular Component: chloroplast thylakoid membrane (GO:0009535);; Biological Process: photosynthesis, light harvesting in photosystem I (GO:0009768);; Cellular Component: chloroplast envelope (GO:0009941);; Cellular Component: plastoglobu…	K08917|6.5e-137|ats:109786531|K08917 light-harvesting complex II chlorophyll a/b binding protein 6 | (RefSeq) LOC109786531; chlorophyll a-b binding protein CP24 10B, chloroplastic	Photosynthesis - antenna proteins (ko00196)	--	--	Chlorophyll A-B binding protein	Chlorophyll a-b binding protein CP24 10B, chloroplastic OS=Solanum lycopersicum OX=4081 GN=CAP10B PE=3 SV=1	C	Energy production and conversion	chlorophyll a-b binding protein CP24 10B, chloroplastic [Aegilops tauschii subsp. tauschii]
AVESA.00001b.r1.2Dg0002437	--	--	Biological Process: response to light stimulus (GO:0009416);; Cellular Component: photosystem I (GO:0009522);; Cellular Component: photosystem II (GO:0009523);; Cellular Component: chloroplast thylakoid membrane (GO:0009535);; Biological Process: photosynthesis, light harvesting in photosystem I (GO:0009768);; Cellular Component: chloroplast envelope (GO:0009941);; Cellular Component: plastoglobu…	K08914|1.2e-152|ats:109764234|K08914 light-harvesting complex II chlorophyll a/b binding protein 3 | (RefSeq) LOC109764234; chlorophyll a-b binding protein of LHCII type III, chloroplastic	Photosynthesis - antenna proteins (ko00196)	--	--	Chlorophyll A-B binding protein	Chlorophyll a-b binding protein of LHCII type III, chloroplastic OS=Hordeum vulgare OX=4513 GN=LHBC PE=2 SV=1	C	Energy production and conversion	chlorophyll a-b binding protein of LHCII type III, chloroplastic [Aegilops tauschii subsp. tauschii]
AVESA.00001b.r1.2Dg0002448	--	--	Biological Process: response to light stimulus (GO:0009416);; Cellular Component: photosystem I (GO:0009522);; Cellular Component: photosystem II (GO:0009523);; Cellular Component: chloroplast thylakoid membrane (GO:0009535);; Biological Process: photosynthesis, light harvesting in photosystem I (GO:0009768);; Cellular Component: chloroplast envelope (GO:0009941);; Cellular Component: plastoglobu…	K08915|1.7e-162|ats:109764224|K08915 light-harvesting complex II chlorophyll a/b binding protein 4 | (RefSeq) LOC109764224; chlorophyll a-b binding protein CP29.2, chloroplastic-like	Photosynthesis - antenna proteins (ko00196)	--	--	Chlorophyll A-B binding protein	Chlorophyll a-b binding protein CP29.1, chloroplastic OS=Arabidopsis thaliana OX=3702 GN=LHCB4.1 PE=1 SV=1	C	Energy production and conversion	chlorophyll a-b binding protein CP29.2, chloroplastic-like [Aegilops tauschii subsp. tauschii]
AVESA.00001b.r1.3Cg0001759	--	--	Biological Process: response to light stimulus (GO:0009416);; Cellular Component: photosystem I (GO:0009522);; Cellular Component: photosystem II (GO:0009523);; Cellular Component: chloroplast thylakoid membrane (GO:0009535);; Biological Process: photosynthesis, light harvesting in photosystem I (GO:0009768);; Cellular Component: chloroplast envelope (GO:0009941);; Cellular Component: plastoglobu…	K08913|3.3e-152|ats:109749131|K08913 light-harvesting complex II chlorophyll a/b binding protein 2 | (RefSeq) LOC109749131; chlorophyll a-b binding protein, chloroplastic	Photosynthesis - antenna proteins (ko00196)	--	--	Chlorophyll A-B binding protein	Chlorophyll a-b binding protein, chloroplastic OS=Oryza sativa subsp. indica OX=39946 GN=OsI_012078 PE=2 SV=1	C	Energy production and conversion	chlorophyll a-b binding protein, chloroplastic [Aegilops tauschii subsp. tauschii]
AVESA.00001b.r1.5Ag0003044	--	--	Biological Process: response to light stimulus (GO:0009416);; Cellular Component: photosystem I (GO:0009522);; Cellular Component: photosystem II (GO:0009523);; Cellular Component: chloroplast thylakoid membrane (GO:0009535);; Biological Process: photosynthesis, light harvesting in photosystem I (GO:0009768);; Cellular Component: chloroplast envelope (GO:0009941);; Cellular Component: plastoglobu…	K08912|3.1e-150|bdi:100828241|K08912 light-harvesting complex II chlorophyll a/b binding protein 1 | (RefSeq) chlorophyll a-b binding protein of LHCII type 1	Photosynthesis - antenna proteins (ko00196)	--	--	Chlorophyll A-B binding protein	Chlorophyll a-b binding protein 1, chloroplastic OS=Zea mays OX=4577 GN=CAB1 PE=1 SV=1	P	Inorganic ion transport and metabolism	chlorophyll a-b binding protein of LHCII type 1 [Brachypodium distachyon]
AVESA.00001b.r1.5Cg0000274	--	--	Biological Process: response to light stimulus (GO:0009416);; Cellular Component: photosystem I (GO:0009522);; Cellular Component: photosystem II (GO:0009523);; Cellular Component: chloroplast thylakoid membrane (GO:0009535);; Biological Process: photosynthesis, light harvesting in photosystem I (GO:0009768);; Cellular Component: chloroplast envelope (GO:0009941);; Cellular Component: plastoglobu…	K08912|4.5e-139|ats:109768785|K08912 light-harvesting complex II chlorophyll a/b binding protein 1 | (RefSeq) LOC109768785; chlorophyll a-b binding protein of LHCII type 1-like	Photosynthesis - antenna proteins (ko00196)	--	--	Chlorophyll A-B binding protein	Chlorophyll a-b binding protein 1B, chloroplastic OS=Solanum lycopersicum OX=4081 GN=CAB1B PE=3 SV=1	P	Inorganic ion transport and metabolism	unnamed protein product [Triticum turgidum subsp. durum]
AVESA.00001b.r1.5Dg0002616	--	--	Biological Process: response to light stimulus (GO:0009416);; Cellular Component: photosystem I (GO:0009522);; Cellular Component: photosystem II (GO:0009523);; Cellular Component: chloroplast thylakoid membrane (GO:0009535);; Biological Process: photosynthesis, light harvesting in photosystem I (GO:0009768);; Cellular Component: chloroplast envelope (GO:0009941);; Cellular Component: plastoglobu…	K08912|3.1e-150|bdi:100828241|K08912 light-harvesting complex II chlorophyll a/b binding protein 1 | (RefSeq) chlorophyll a-b binding protein of LHCII type 1	Photosynthesis - antenna proteins (ko00196)	--	--	Chlorophyll A-B binding protein	Chlorophyll a-b binding protein 1, chloroplastic OS=Zea mays OX=4577 GN=CAB1 PE=1 SV=1	P	Inorganic ion transport and metabolism	chlorophyll a-b binding protein of LHCII type 1 [Brachypodium distachyon]
AVESA.00001b.r1.6Ag0000205	--	--	Biological Process: response to light stimulus (GO:0009416);; Cellular Component: photosystem I (GO:0009522);; Cellular Component: photosystem II (GO:0009523);; Cellular Component: chloroplast thylakoid membrane (GO:0009535);; Biological Process: photosynthesis, light harvesting in photosystem I (GO:0009768);; Cellular Component: chloroplast envelope (GO:0009941);; Cellular Component: plastoglobu…	K08912|5.0e-148|bdi:100822184|K08912 light-harvesting complex II chlorophyll a/b binding protein 1 | (RefSeq) chlorophyll a-b binding protein of LHCII type 1	Photosynthesis - antenna proteins (ko00196)	--	--	Chlorophyll A-B binding protein	Chlorophyll a-b binding protein, chloroplastic OS=Triticum aestivum OX=4565 GN=WHAB1.6 PE=3 SV=1	C	Energy production and conversion	Chlorophyll a-b binding protein, chloroplastic [Hordeum vulgare]
AVESA.00001b.r1.6Ag0002122	--	--	Biological Process: response to light stimulus (GO:0009416);; Cellular Component: photosystem I (GO:0009522);; Cellular Component: photosystem II (GO:0009523);; Cellular Component: chloroplast thylakoid membrane (GO:0009535);; Biological Process: photosynthesis, light harvesting in photosystem I (GO:0009768);; Cellular Component: chloroplast envelope (GO:0009941);; Cellular Component: plastoglobu…	K08915|1.7e-162|ats:109764224|K08915 light-harvesting complex II chlorophyll a/b binding protein 4 | (RefSeq) LOC109764224; chlorophyll a-b binding protein CP29.2, chloroplastic-like	Photosynthesis - antenna proteins (ko00196)	--	--	Chlorophyll A-B binding protein	Chlorophyll a-b binding protein CP29.1, chloroplastic OS=Arabidopsis thaliana OX=3702 GN=LHCB4.1 PE=1 SV=1	C	Energy production and conversion	chlorophyll a-b binding protein CP29.2, chloroplastic-like [Aegilops tauschii subsp. tauschii]
AVESA.00001b.r1.6Ag0002134	--	--	Biological Process: response to light stimulus (GO:0009416);; Cellular Component: photosystem I (GO:0009522);; Cellular Component: photosystem II (GO:0009523);; Cellular Component: chloroplast thylakoid membrane (GO:0009535);; Biological Process: photosynthesis, light harvesting in photosystem I (GO:0009768);; Cellular Component: chloroplast envelope (GO:0009941);; Cellular Component: plastoglobu…	K08914|8.9e-153|ats:109764234|K08914 light-harvesting complex II chlorophyll a/b binding protein 3 | (RefSeq) LOC109764234; chlorophyll a-b binding protein of LHCII type III, chloroplastic	Photosynthesis - antenna proteins (ko00196)	--	--	Chlorophyll A-B binding protein	Chlorophyll a-b binding protein of LHCII type III, chloroplastic OS=Hordeum vulgare OX=4513 GN=LHBC PE=2 SV=1	C	Energy production and conversion	chlorophyll a-b binding protein of LHCII type III, chloroplastic [Aegilops tauschii subsp. tauschii]
AVESA.00001b.r1.7Ag0001936	--	--	Biological Process: response to light stimulus (GO:0009416);; Cellular Component: photosystem I (GO:0009522);; Cellular Component: photosystem II (GO:0009523);; Cellular Component: chloroplast thylakoid membrane (GO:0009535);; Biological Process: photosynthesis, light harvesting in photosystem I (GO:0009768);; Cellular Component: integral component of membrane (GO:0016021);; Molecular Function: c…	K08910|8.4e-129|bdi:100830344|K08910 light-harvesting complex I chlorophyll a/b binding protein 4 | (RefSeq) chlorophyll a-b binding protein 4, chloroplastic	Photosynthesis - antenna proteins (ko00196)	--	--	Chlorophyll A-B binding protein	Chlorophyll a-b binding protein 4, chloroplastic OS=Arabidopsis thaliana OX=3702 GN=LHCA4 PE=1 SV=1	P	Inorganic ion transport and metabolism	chlorophyll a-b binding protein 4, chloroplastic [Brachypodium distachyon]
AVESA.00001b.r1.7Cg0002675	--	--	Biological Process: response to light stimulus (GO:0009416);; Cellular Component: photosystem I (GO:0009522);; Cellular Component: photosystem II (GO:0009523);; Cellular Component: chloroplast thylakoid membrane (GO:0009535);; Biological Process: photosynthesis, light harvesting in photosystem I (GO:0009768);; Cellular Component: integral component of membrane (GO:0016021);; Molecular Function: c…	K08910|2.2e-129|bdi:100830344|K08910 light-harvesting complex I chlorophyll a/b binding protein 4 | (RefSeq) chlorophyll a-b binding protein 4, chloroplastic	Photosynthesis - antenna proteins (ko00196)	--	--	Chlorophyll A-B binding protein	Chlorophyll a-b binding protein 4, chloroplastic OS=Arabidopsis thaliana OX=3702 GN=LHCA4 PE=1 SV=1	P	Inorganic ion transport and metabolism	chlorophyll a-b binding protein 4, chloroplastic [Brachypodium distachyon]
NewGene_13909	--	--	Biological Process: response to light stimulus (GO:0009416);; Cellular Component: photosystem I (GO:0009522);; Cellular Component: photosystem II (GO:0009523);; Cellular Component: chloroplast thylakoid membrane (GO:0009535);; Biological Process: photosynthesis, light harvesting in photosystem I (GO:0009768);; Cellular Component: chloroplast envelope (GO:0009941);; Cellular Component: plastoglobu…	K08912|3.39e-188|bdi:100822184|K08912 light-harvesting complex II chlorophyll a/b binding protein 1 | (RefSeq) chlorophyll a-b binding protein of LHCII type 1	Photosynthesis - antenna proteins (ko00196)	--	--	Chlorophyll A-B binding protein	Chlorophyll a-b binding protein, chloroplastic OS=Triticum aestivum OX=4565 GN=WHAB1.6 PE=3 SV=1	C	Energy production and conversion	chlorophyll a-b binding protein of LHCII type 1 [Brachypodium distachyon]
NewGene_22716	--	--	Biological Process: response to light stimulus (GO:0009416);; Cellular Component: photosystem I (GO:0009522);; Cellular Component: photosystem II (GO:0009523);; Cellular Component: chloroplast thylakoid membrane (GO:0009535);; Biological Process: photosynthesis, light harvesting in photosystem I (GO:0009768);; Cellular Component: chloroplast envelope (GO:0009941);; Cellular Component: plastoglobu…	K08912|6.57e-186|bdi:100822184|K08912 light-harvesting complex II chlorophyll a/b binding protein 1 | (RefSeq) chlorophyll a-b binding protein of LHCII type 1	Photosynthesis - antenna proteins (ko00196)	--	--	Chlorophyll A-B binding protein	Chlorophyll a-b binding protein, chloroplastic OS=Triticum aestivum OX=4565 GN=WHAB1.6 PE=3 SV=1	C	Energy production and conversion	Chlorophyll a-b binding protein, chloroplastic [Hordeum vulgare]
NewGene_22717	--	--	Biological Process: response to light stimulus (GO:0009416);; Cellular Component: photosystem I (GO:0009522);; Cellular Component: photosystem II (GO:0009523);; Cellular Component: chloroplast thylakoid membrane (GO:0009535);; Biological Process: photosynthesis, light harvesting in photosystem I (GO:0009768);; Cellular Component: chloroplast envelope (GO:0009941);; Cellular Component: plastoglobu…	K08912|2.57e-183|ats:109781488|K08912 light-harvesting complex II chlorophyll a/b binding protein 1 | (RefSeq) LOC109781488; chlorophyll a-b binding protein of LHCII type 1-like	Photosynthesis - antenna proteins (ko00196)	--	--	Chlorophyll A-B binding protein	Chlorophyll a-b binding protein 3C, chloroplastic OS=Solanum lycopersicum OX=4081 GN=CAB3C PE=3 SV=1	C	Energy production and conversion	Chlorophyll a-b binding protein, chloroplastic [Hordeum vulgare]
NewGene_34732	--	--	Biological Process: response to light stimulus (GO:0009416);; Cellular Component: photosystem I (GO:0009522);; Cellular Component: photosystem II (GO:0009523);; Cellular Component: chloroplast thylakoid membrane (GO:0009535);; Biological Process: photosynthesis, light harvesting in photosystem I (GO:0009768);; Cellular Component: chloroplast envelope (GO:0009941);; Cellular Component: plastoglobu…	K08912|3.03e-191|bdi:100822184|K08912 light-harvesting complex II chlorophyll a/b binding protein 1 | (RefSeq) chlorophyll a-b binding protein of LHCII type 1	Photosynthesis - antenna proteins (ko00196)	--	--	Chlorophyll A-B binding protein	Chlorophyll a-b binding protein M9, chloroplastic OS=Zea mays OX=4577 GN=CAB-M9 PE=2 SV=1	C	Energy production and conversion	chlorophyll a-b binding protein of LHCII type 1 [Brachypodium distachyon]
NewGene_48026	--	--	Biological Process: response to light stimulus (GO:0009416);; Cellular Component: photosystem I (GO:0009522);; Cellular Component: photosystem II (GO:0009523);; Cellular Component: chloroplast thylakoid membrane (GO:0009535);; Biological Process: photosynthesis, light harvesting in photosystem I (GO:0009768);; Cellular Component: chloroplast envelope (GO:0009941);; Cellular Component: plastoglobu…	K08912|8.00e-187|bdi:100822184|K08912 light-harvesting complex II chlorophyll a/b binding protein 1 | (RefSeq) chlorophyll a-b binding protein of LHCII type 1	Photosynthesis - antenna proteins (ko00196)	--	--	Chlorophyll A-B binding protein	Chlorophyll a-b binding protein, chloroplastic OS=Triticum aestivum OX=4565 GN=WHAB1.6 PE=3 SV=1	C	Energy production and conversion	Chlorophyll a-b binding protein, chloroplastic [Hordeum vulgare]
NewGene_48027	--	--	Biological Process: response to light stimulus (GO:0009416);; Cellular Component: photosystem I (GO:0009522);; Cellular Component: photosystem II (GO:0009523);; Cellular Component: chloroplast thylakoid membrane (GO:0009535);; Biological Process: photosynthesis, light harvesting in photosystem I (GO:0009768);; Cellular Component: chloroplast envelope (GO:0009941);; Cellular Component: plastoglobu…	K08912|2.29e-186|bdi:100822184|K08912 light-harvesting complex II chlorophyll a/b binding protein 1 | (RefSeq) chlorophyll a-b binding protein of LHCII type 1	Photosynthesis - antenna proteins (ko00196)	--	--	Chlorophyll A-B binding protein	Chlorophyll a-b binding protein, chloroplastic OS=Triticum aestivum OX=4565 GN=WHAB1.6 PE=3 SV=1	C	Energy production and conversion	Chlorophyll a-b binding protein, chloroplastic [Hordeum vulgare]
