# Supplementary material for: Transcriptomic response for revealing the molecular mechanism of oat flowering under different photoperiods
Source: Front Plant Sci. 2023 Oct 31;14:1279107. doi: 10.3389/fpls.2023.1279107 (PMC10644674; doi:10.3389/fpls.2023.1279107)
Supplement: Supplementary file 15 [file Table_9.xls]

## Sheet: up-DEG KEGG pathway
Supplementary Table 9. KEGG enrichement analysis of the DEGs under long-day and short-day photoperiod period in oat.
10LD_vs_10SD					15LD_vs_15SD					20LD_vs_20SD					25LD_vs_25SD					30LD_vs_30SD					40LD_vs_40SD					50LD_vs_50SD
ID	Description	GeneRatio	qvalue		ID	Description	GeneRatio	qvalue		ID	Description	GeneRatio	qvalue		ID	Description	GeneRatio	qvalue		ID	Description	GeneRatio	qvalue		ID	Description	GeneRatio	qvalue		ID	Description	GeneRatio	qvalue
ko04712	Circadian rhythm - plant	9/101	0.000146175		ko00280	Valine, leucine and isoleucine degradation	18/288	8.52639e-09		ko04626	Plant-pathogen interaction	25/93	0.000199633		ko04712	Circadian rhythm - plant	10/59	5.33094e-08		ko03010	Ribosome	245/1238	4.83819e-119		ko03010	Ribosome	69/730	3.20876e-12		ko00592	alpha-Linolenic acid metabolism	21/569	7.56919e-06
					ko00250	Alanine, aspartate and glutamate metabolism	14/288	3.89065e-06		ko04016	MAPK signaling pathway - plant	13/93	0.00472533		ko00280	Valine, leucine and isoleucine degradation	7/59	1.58184e-05		ko03008	Ribosome biogenesis in eukaryotes	58/1238	3.31966e-10		ko00480	Glutathione metabolism	32/730	3.23082e-06		ko00330	Arginine and proline metabolism	19/569	1.26181e-05
					ko00260	Glycine, serine and threonine metabolism	13/288	0.000162143							ko00330	Arginine and proline metabolism	5/59	0.001534		ko00300	Lysine biosynthesis	17/1238	8.82787e-10		ko00280	Valine, leucine and isoleucine degradation	20/730	0.000252616		ko00591	Linoleic acid metabolism	11/569	3.77323e-05
					ko00500	Starch and sucrose metabolism	26/288	0.00193571							ko00561	Glycerolipid metabolism	6/59	0.00261024		ko01230	Biosynthesis of amino acids	86/1238	2.55484e-09		ko04712	Circadian rhythm - plant	23/730	0.000394768		ko04712	Circadian rhythm - plant	21/569	8.43738e-05
					ko00561	Glycerolipid metabolism	13/288	0.00909817							ko00410	beta-Alanine metabolism	4/59	0.00288948		ko03018	RNA degradation	61/1238	2.38938e-08		ko00410	beta-Alanine metabolism	15/730	0.000474967		ko00941	Flavonoid biosynthesis	21/569	0.000146997
					ko00650	Butanoate metabolism	6/288	0.0134022							ko00340	Histidine metabolism	3/59	0.00676361		ko00240	Pyrimidine metabolism	37/1238	2.38938e-08		ko00330	Arginine and proline metabolism	18/730	0.000585024		ko00073	Cutin, suberine and wax biosynthesis	17/569	0.000146997
					ko04070	Phosphatidylinositol signaling system	11/288	0.0334999							ko00640	Propanoate metabolism	3/59	0.0143832		ko00340	Histidine metabolism	20/1238	6.43275e-08		ko00770	Pantothenate and CoA biosynthesis	14/730	0.00123764		ko00480	Glutathione metabolism	23/569	0.000243888
					ko00010	Glycolysis / Gluconeogenesis	14/288	0.0334999							ko00620	Pyruvate metabolism	4/59	0.0322161		ko00290	Valine, leucine and isoleucine biosynthesis	15/1238	4.56885e-07		ko00903	Limonene and pinene degradation	6/730	0.00345448		ko00943	Isoflavonoid biosynthesis	8/569	0.00482889
															ko00071	Fatty acid degradation	3/59	0.0409138		ko00261	Monobactam biosynthesis	12/1238	3.39096e-06		ko00592	alpha-Linolenic acid metabolism	17/730	0.00496052		ko00280	Valine, leucine and isoleucine degradation	14/569	0.00573663
															ko00310	Lysine degradation	3/59	0.0462924		ko00330	Arginine and proline metabolism	27/1238	3.42467e-05		ko00071	Fatty acid degradation	14/730	0.012602		ko00908	Zeatin biosynthesis	12/569	0.00870893
															ko00943	Isoflavonoid biosynthesis	2/59	0.0462924		ko00260	Glycine, serine and threonine metabolism	30/1238	3.89119e-05		ko04146	Peroxisome	22/730	0.0184544		ko02010	ABC transporters	21/569	0.0135053
															ko00230	Purine metabolism	4/59	0.0462924		ko00310	Lysine degradation	26/1238	0.00017242		ko00340	Histidine metabolism	8/730	0.0287463		ko00071	Fatty acid degradation	11/569	0.0311834
																				ko01210	2-Oxocarboxylic acid metabolism	24/1238	0.00027112		ko00901	Indole alkaloid biosynthesis	3/730	0.0365551		ko00500	Starch and sucrose metabolism	36/569	0.0314114
																				ko00230	Purine metabolism	37/1238	0.00159221		ko00591	Linoleic acid metabolism	7/730	0.0478694		ko00903	Limonene and pinene degradation	4/569	0.0384967
																				ko00770	Pantothenate and CoA biosynthesis	18/1238	0.00179898		ko00380	Tryptophan metabolism	17/730	0.0487557		ko00410	beta-Alanine metabolism	9/569	0.0389634
																				ko00250	Alanine, aspartate and glutamate metabolism	22/1238	0.00234351
																				ko00280	Valine, leucine and isoleucine degradation	23/1238	0.00330922
																				ko00903	Limonene and pinene degradation	7/1238	0.00413525
																				ko00620	Pyruvate metabolism	29/1238	0.0066596
																				ko03450	Non-homologous end-joining	7/1238	0.0066596
																				ko03030	DNA replication	25/1238	0.0103723
																				ko04712	Circadian rhythm - plant	26/1238	0.0112867
																				ko00561	Glycerolipid metabolism	32/1238	0.0115524
																				ko00220	Arginine biosynthesis	15/1238	0.0129581
																				ko00660	C5-Branched dibasic acid metabolism	5/1238	0.0163587
																				ko00730	Thiamine metabolism	11/1238	0.0280144
																				ko03410	Base excision repair	16/1238	0.0366278
																				ko00410	beta-Alanine metabolism	14/1238	0.0443869

## Sheet: down-DEG KEGG pathway
Supplementary Table 9. KEGG enrichment analysis of the DEGs under long day and short day photoperiod period in oat.
10LD_vs_10SD					15LD_vs_15SD					20LD_vs_20SD					25LD_vs_25SD					30LD_vs_30SD					40LD_vs_40SD					50LD_vs_50SD
ID	Description	GeneRatio	qvalue		ID	Description	GeneRatio	qvalue		ID	Description	GeneRatio	qvalue		ID	Description	GeneRatio	qvalue		ID	Description	GeneRatio	qvalue		ID	Description	GeneRatio	qvalue		ID	Description	GeneRatio	qvalue
ko00196	Photosynthesis - antenna proteins	30/147	1.41989e-44		ko00196	Photosynthesis - antenna proteins	60/431	4.76213e-86							ko00196	Photosynthesis - antenna proteins	51/201	1.73011e-85		ko00196	Photosynthesis - antenna proteins	54/1009	1.65714e-52		ko00196	Photosynthesis - antenna proteins	24/759	3.58652e-15		ko00196	Photosynthesis - antenna proteins	16/485	3.76387e-10
ko04712	Circadian rhythm - plant	10/147	0.000267705		ko00860	Porphyrin and chlorophyll metabolism	33/431	1.3172e-22							ko03010	Ribosome	32/201	1.70421e-11		ko00940	Phenylpropanoid biosynthesis	93/1009	1.74949e-13		ko00910	Nitrogen metabolism	12/759	0.023693		ko00940	Phenylpropanoid biosynthesis	53/485	3.76387e-10
ko00750	Vitamin B6 metabolism	3/147	0.0424026		ko00195	Photosynthesis	30/431	4.16538e-21							ko00860	Porphyrin and chlorophyll metabolism	13/201	7.02985e-08		ko00062	Fatty acid elongation	24/1009	2.1424e-08		ko00670	One carbon pool by folate	8/759	0.023693		ko04712	Circadian rhythm - plant	24/485	9.62921e-08
					ko00710	Carbon fixation in photosynthetic organisms	18/431	1.83785e-05							ko00195	Photosynthesis	11/201	1.34846e-06		ko04712	Circadian rhythm - plant	36/1009	5.6993e-08		ko00195	Photosynthesis	13/759	0.023693		ko04075	Plant hormone signal transduction	64/485	4.21142e-06
					ko00130	Ubiquinone and other terpenoid-quinone biosynthesis	15/431	0.00019203												ko00130	Ubiquinone and other terpenoid-quinone biosynthesis	29/1009	1.05185e-06		ko00710	Carbon fixation in photosynthetic organisms	18/759	0.023693		ko00941	Flavonoid biosynthesis	16/485	0.00694483
					ko00730	Thiamine metabolism	9/431	0.000583177												ko04075	Plant hormone signal transduction	102/1009	0.000355597		ko00630	Glyoxylate and dicarboxylate metabolism	21/759	0.023693		ko04145	Phagosome	15/485	0.00713129
					ko00920	Sulfur metabolism	9/431	0.00185053												ko04145	Phagosome	26/1009	0.00110454		ko00906	Carotenoid biosynthesis	12/759	0.023693		ko00944	Flavone and flavonol biosynthesis	6/485	0.0109807
					ko03018	RNA degradation	19/431	0.0270359												ko00945	Stilbenoid, diarylheptanoid and gingerol biosynthesis	17/1009	0.00110454		ko00750	Vitamin B6 metabolism	6/759	0.0248506		ko00760	Nicotinate and nicotinamide metabolism	7/485	0.0410829
																				ko00515	Mannose type O-glycan biosynthesis	9/1009	0.00863835		ko00062	Fatty acid elongation	11/759	0.0296343
																				ko00941	Flavonoid biosynthesis	24/1009	0.0156766		ko00620	Pyruvate metabolism	19/759	0.0490377
																				ko01040	Biosynthesis of unsaturated fatty acids	11/1009	0.0191682
																				ko00905	Brassinosteroid biosynthesis	9/1009	0.025793
																				ko00360	Phenylalanine metabolism	16/1009	0.025793
																				ko00511	Other glycan degradation	18/1009	0.0308526
																				ko00601	Glycosphingolipid biosynthesis - lacto and neolacto series	2/1009	0.032713
																				ko00520	Amino sugar and nucleotide sugar metabolism	39/1009	0.037342
																				ko00460	Cyanoamino acid metabolism	25/1009	0.0401574
																				ko00500	Starch and sucrose metabolism	56/1009	0.0411123
																				ko00051	Fructose and mannose metabolism	19/1009	0.0418138
																				ko00565	Ether lipid metabolism	10/1009	0.043032
