# Supplementary material for: Transcriptomic response for revealing the molecular mechanism of oat flowering under different photoperiods
Source: Front Plant Sci. 2023 Oct 31;14:1279107. doi: 10.3389/fpls.2023.1279107 (PMC10644674; doi:10.3389/fpls.2023.1279107)
Supplement: Supplementary file 16 [file Table_10.xls]

## Sheet: Table S10
Supplementary Table 10. Summary of the transcription factor gene families.
TF-family	Gene number
Alfin-like	1
AP2/ERF	59
B3	30
BES1	1
bHLH	57
bZIP	30
C2C2	51
AUX/IAA	29
PHD	2
Pseudo ARR-B	13
C2H2	16
C3H	14
CAMTA	2
CSD	2
DBB	3
DBP	5
DDT	2
EIL	3
FAR1	9
GARP	27
GeBP	1
GRAS	12
GRF	1
HB	48
LOB	3
NF-X1	1
HSF	15
LIM	2
MADS	26
MYB	62
NAC	47
NF-Y	16
PLATZ	5
RWP-RK	6
SBP	4
SRS	1
TCP	16
TIFY	6
Trihelix	11
VOZ	2
TUB	8
ZF-HD	3
Whirly	2
WRKY	47
Total	701
