# Supplementary material for: Transcriptomic response for revealing the molecular mechanism of oat flowering under different photoperiods
Source: Front Plant Sci. 2023 Oct 31;14:1279107. doi: 10.3389/fpls.2023.1279107 (PMC10644674; doi:10.3389/fpls.2023.1279107)
Supplement: Supplementary file 17 [file Table_11.xls]

## Sheet: sucrose metabolism
Supplementary Table 11. Annotations of the differentially expressed genes involved in the sucrose metabolism pathway.
sucrose metabolism
Gene ID	Gene annotation
avesa.00001b.r1.7cg0001432	Sucrose phosphate synthase
avesa.00001b.r1.4dg0001136	Sucrose phosphate synthase
avesa.00001b.r1.7dg0002592	Sucrose phosphate synthase
avesa.00001b.r1.6cg0001895	Sucrose phosphate synthase
avesa.00001b.r1.2dg0001084	Sucrose phosphate synthase
avesa.00001b.r1.4ag0000827	Sucrose phosphate synthase
avesa.00001b.r1.7dg0003517	invertase
avesa.00001b.r1.2ag0001024	invertase
avesa.00001b.r1.2cg0001746	invertase
avesa.00001b.r1.5cg0003294	invertase
avesa.00001b.r1.4dg0003156	invertase
avesa.00001b.r1.5cg0003292	invertase
avesa.00001b.r1.7ag0000528	invertase
avesa.00001b.r1.6cg0001186	invertase
avesa.00001b.r1.2dg0000416	invertase
avesa.00001b.r1.ung0000076	invertase
avesa.00001b.r1.1ag0002216	invertase
avesa.00001b.r1.3cg0001243	invertase
avesa.00001b.r1.2ag0001044	invertase
avesa.00001b.r1.7ag0000526	invertase
avesa.00001b.r1.2cg0001853	invertase
avesa.00001b.r1.2ag0001117	invertase
avesa.00001b.r1.2dg0003591	invertase
avesa.00001b.r1.6cg0001615	invertase
avesa.00001b.r1.5cg0003291	invertase
avesa.00001b.r1.1ag0002419	invertase
avesa.00001b.r1.7ag0000524	invertase
avesa.00001b.r1.7dg0003521	invertase
avesa.00001b.r1.4dg0003694	invertase
avesa.00001b.r1.2cg0002932	invertase
avesa.00001b.r1.6ag0001648	invertase
avesa.00001b.r1.6dg0001385	invertase
avesa.00001b.r1.2dg0000850	invertase
avesa.00001b.r1.4ag0003615	invertase
avesa.00001b.r1.2dg0000415	invertase
avesa.00001b.r1.6cg0001187	invertase
avesa.00001b.r1.6cg0001188	invertase
avesa.00001b.r1.3ag0002173	hexokinase
avesa.00001b.r1.3dg0001716	hexokinase
newgene_25910	hexokinase
newgene_32022	hexokinase
newgene_32961	hexokinase
avesa.00001b.r1.3cg0003017	fructokinase
avesa.00001b.r1.4ag0003122	fructokinase
avesa.00001b.r1.4dg0002502	fructokinase
avesa.00001b.r1.3cg0002804	fructokinase
avesa.00001b.r1.4ag0002916	fructokinase
avesa.00001b.r1.7ag0002626	fructokinase
avesa.00001b.r1.4cg0001818	fructokinase
avesa.00001b.r1.4dg0002693	fructokinase
