# Supplementary material for: Transcriptomic response for revealing the molecular mechanism of oat flowering under different photoperiods
Source: Front Plant Sci. 2023 Oct 31;14:1279107. doi: 10.3389/fpls.2023.1279107 (PMC10644674; doi:10.3389/fpls.2023.1279107)
Supplement: Supplementary file 18 [file Table_12.xls]

## Sheet: Table S12
Supplementary Table 12. The full names of all genes in the flowering molecular model of oat.
Abbreviations	full name
GID1	Gibberellin Insensitive Dwarf 1
ZEP	zeaxanthin epoxidase
PYL	pyrabactinresistant-like
CKX	Cytokinin oxidase/dehydrogenase
AHP	Arabidopsis Histidine Phosphotransfer Protein
ABI3	ABA-insensitive 3
ABI4	ABA-insensitive 4
ABI5	ABA-insensitive 5
ARR-B	Type-B ARABIDOPSIS RESPONSE REGULATOR
ETO1	ETHYLENE OVERPRODUCER1
EIL3	ETHYLENE INSENSITIVE 3-LIKE
AOC	Allene Oxide Cyclase
COI1	CORONATINE INSENSITIVE 1
AUX/IAA	AUXIN INDUCIBLE/INDOLE‐3‐ACETIC ACID INDUCIBLE
ARF	AUXIN RESPONSE FACTOR
FAD	flavin adenine dinucleotide
CRY	cryptochrome
PHY	phytochromes
LHY	LATE ELONGATED HYPOCOTYL
CCA1	CIRCADIAN CLOCK ASSOCIATED 1
LNK	NIGHT LIGHT-INDUCIBLE AND CLOCK-REGULATED
REV1	REVEILLE 1
PRR95	PSEUDO-RESPONSE REGULATOR 95
PRR1	PSEUDO-RESPONSE REGULATOR 1
LUX	LUX ARRYTHMO
COL9	CONSTANS-LIKE 9
COL16	CONSTANS-LIKE 16
CDF2	CYCLING DOF FACTOR 2
FKF1	FLAVIN-BINDING KELCH REPEAT F-BOX 1
CO	CONSTANS
FT	flowering locus T
BAM	Beta-amylase
CEPR1	C-terminally encoded peptide receptor 1
TCP	TEOSINTE BRANCHED 1/CYCLOIDEA/PCF
